# Supplementary material for: Serum Insights: Leveraging the Power of miRNA Profiling as an Early Diagnostic Tool for Non-Small Cell Lung Cancer
Source: Cancers (Basel). 2023 Oct 10;15(20):4910. doi: 10.3390/cancers15204910 (PMC10605272; doi:10.3390/cancers15204910)
Supplement: Supplementary file 1 [file cancers-15-04910-s001.zip]

Archive with 5 entries (5 files):
- Table S15.xlsx
- Table S7. List of 28 upregualed miRNAs in NSCLC vs control.xlsx
- Table S8.xlsx
- Tables S1¿CS6 Figures S1¿CS15_serum miRNA-seq analysis_rev.pdf
- Tables S9¿CS14.pdf
