# Supplementary material for: Serum Insights: Leveraging the Power of miRNA Profiling as an Early Diagnostic Tool for Non-Small Cell Lung Cancer
Source: Cancers (Basel). 2023 Oct 10;15(20):4910. doi: 10.3390/cancers15204910 (PMC10605272; doi:10.3390/cancers15204910)
Supplement: Supplementary file 1 [file cancers-15-04910-s001.zip › Table S15.xlsx]

## Sheet: NormalizedData
Table S15: The normalized expression levels of 2588 miRNAs for individual samples
geneID	S7	S9	S10	S11	S12	S13	S14	S15	S16	S17	S18	S19	S20	S21	S22	S23	S24	S25	S26	S27	S28	S29	S30	S31	S32	S33	S34	S35	S36	S37	S38	S39	S40	S41	S42	S43	S44	S45	S46	S47	S48	S49	S50	S51	S52	S53	S54	S55	S56
hsa-let-7a-2-3p	0	0	0	0	0	0	0	0	0	0	0	0	0	0	0	0	0	0	0	0	0	0	0	0	0	0	0	0	0	0	0	0	0	0	0	0	0	0	0	0	0	0	0	0	0	0	17.3768	0	0
hsa-let-7a-3p	4.22107	66.4593	82.4517	8.41351	7.80093	50.275	18.1614	8.22729	4.36661	15.1236	2.94608	7.49974	81.4845	130.733	88.3991	78.3454	1.04397	49.7751	31.2793	84.8264	70.807	1.42232	60.0606	0	122.951	3.28177	1.73374	106.69	76.4558	23.465	0.703857	79.301	53.0266	4.52501	59.4615	0.899583	0	12.7937	0	0	2.33003	2.52365	6.1547	2.18114	9.44996	27.2717	78.3293	10.8324	53.538
hsa-let-7a-5p	18974.2	103573	35130.9	99091.2	160867	155789	164539	154516	183678	310547	239927	103650	108913	125151	59926	104205	153602	109602	117110	196841	98841.7	93329.4	109418	304702	123923	247250	57024.4	67184.3	143142	102321	154892	106062	82580.8	148486	110315	100760	96808.7	342038	244168	342057	368868	184802	187506	64415.7	39140.2	153834	171688	233657	175853
hsa-let-7b-3p	16.8843	89.1804	38.1378	89.4421	95.5614	141.436	128.8	132.224	104.799	199.128	175.586	44.9984	181.037	154.919	41.9035	229.373	46.9785	57.2536	74.8618	169.042	152.132	47.1735	225.34	95.2033	94.8772	288.199	16.4705	92.1793	129.526	94.9864	75.6646	86.3814	143.193	108.957	130.75	76.6894	33.4959	111.59	75.7121	114.218	181.16	148.895	299.272	47.9852	23.6249	202.149	151.98	157.462	222.75
hsa-let-7b-5p	10537.9	29516.7	10723.1	27525.9	109234	89018.5	65390.9	146541	74165.6	261239	119322	70936.3	48045.6	46733.9	45206	69184.6	107991	57538.2	76868.5	49972.9	56869.3	47705.5	88706.9	462575	37918.7	58094.5	70954.1	16771.3	21416.6	53505.8	66421.9	44313.7	39581.8	44109.4	45572.3	24492.5	49361.8	371665	398828	380065	312687	139601	108964	88689.7	127497	58668.9	34781.4	51736.1	44806.5
hsa-let-7c-3p	0	0	0	0	0	0	15.1345	0	0	0	0	0	0	0	0	0	0	0	0	0	0	0	0	0	0	0	0	1.67029	11.746	0	0.175964	0	0	0.119079	0	0	0	0	0	0	0	0	0	0	0	0	0	0	0
hsa-let-7c-5p	46.4318	1257.19	304.639	1316.39	849.001	1024.68	1746	1568.47	746.586	2283.67	2072.56	200.618	1108.37	1278.55	478.733	1629.21	2527.96	1117.61	1147.12	1707.84	1086.48	369.328	1289.72	2701.8	1183.2	2748.93	43.3434	586.273	1450.2	822.965	1468.95	798.674	1063.9	1426.93	704.532	624.086	2408.91	2360.45	2779.22	3529.89	5181.4	3051.09	1348.65	300.998	1335.6	989.545	1032.18	1654.53	1062.61
hsa-let-7d-3p	662.708	4342.01	2098.12	4199.77	1178.27	3405.88	2708.97	3089.93	3072.32	930.104	3743.28	1554.32	3303.67	2924.91	2166.64	2963.91	1513.23	1945.89	2183.92	2535.78	3159.89	3099.94	2060.58	120.372	2814.96	3122.45	799.253	2382.25	2938.96	1708.91	2186.53	2060.06	2142.74	2488.28	2528.09	1124.48	2015.34	1486.92	439.713	192.539	815.509	3738.78	1678.69	379.519	2015.99	1145.41	1199.13	1005.37	1006.14
hsa-let-7d-5p	2148.53	1178.66	829.689	1477.41	1098.63	780.777	1006.5	1828.81	1087.49	1343.48	3043	54.3731	1768.92	1514.79	2366.97	1661.77	1135.83	1650.67	2152.64	1364.71	1592.9	2056.91	1440.1	112.712	892.214	2019.48	1025.51	898.304	1057.35	1477.17	1150.63	1201.08	977.52	1257.12	2320.95	270.325	75.3657	837.279	1524.72	126.184	1414.33	2618.28	1814.87	1425.38	6268.48	1246.93	1497.61	1728.78	1983.92
hsa-let-7e-3p	1.05527	5.25426	8.18341	0.129439	0	0	0	0	0	0	0	0	0	0	0	0	0	0	0	0.611362	0	0	0	0	0	0	0	5.42845	0.106782	0	0	9.32259	0	25.7211	6.18486	0	0	0	0	0	0	0	0	0	0	0	0	0	0
hsa-let-7e-5p	297.058	457.405	161.661	444.751	1097.33	543.939	1733.68	852.406	603.423	4908.88	1162.52	3742.37	1021.57	782.102	588.514	3271.63	3081.26	599.999	926.494	1792.82	1114.44	549.489	1008.84	5564.47	960.862	778.973	460.307	203.358	715.118	682.081	1060.18	865.348	779.722	1732.6	970.481	208.928	3232.35	3575.14	2848.52	10592.9	3705.91	4643.51	1653.31	2057.91	31.4999	1294.11	1331.46	760.463	1096.47
hsa-let-7f-1-3p	2.63817	3.9762	5.32693	9.19014	7.47589	2.6248	7.41069	7.34579	42.8343	7.56182	3.8299	0	3.89709	14.1783	6.02721	34.9251	1.56595	5.14915	0.625586	4.27953	2.82202	1.65937	1.80634	1.09429	2.86886	8.3536	1.73374	4.6977	11.8528	3.94212	6.33471	3.65823	5.05015	7.97831	5.42532	3.14854	2.79132	9.23992	6.98881	2.17559	6.40757	0	1.53867	0	1.57499	2.98595	6.68339	3.92477	5.85018
hsa-let-7f-2-3p	1.05527	5.39627	1.23523	13.2027	9.75116	10.0954	11.8989	14.1039	13.9315	18.9045	15.025	11.2496	18.5997	14.3868	5.02268	7.55136	1.56595	3.06497	8.54968	9.32327	22.5761	4.504	2.25792	2.18858	3.68853	5.37017	0.866869	11.4833	9.07646	6.38249	11.6136	3.77624	4.94494	6.90659	7.16142	5.62239	5.58265	9.23992	2.912	4.35117	8.7376	18.9273	43.0829	5.45286	3.14999	12.9391	31.1446	29.2003	30.5805
hsa-let-7f-5p	7971.5	41849.8	19260.1	65820.8	58674	59403.5	60152.5	42120.8	71096.3	56005.3	50268.9	27816.5	45225.5	51880.9	20176	28159	40502.7	39601.9	36866.6	79977.6	30507	29904.9	32569.6	32142.6	55163.6	38913.7	16302.3	35517.7	64627.3	36643.7	56185.7	41175.1	36575.5	53283.4	43431.3	31106.9	21493.2	36335.6	32974.9	39216	54974.6	28325.4	64301.2	14217.8	11399.8	54612.3	85556.2	89972.7	77108.4
hsa-let-7g-3p	0	0	14.7456	0	0	0	0	0	0	0	0	0	1.7714	0	0	0	0	0	21.2699	0	17.7017	0	0	0	0	0	0	0	0	4.78687	0.175964	0	10.1003	0	17.9035	0	0	0	0	0	0	0	0	0	0	0	0	0	0
hsa-let-7g-5p	8958.17	23822.1	21124.3	29127.8	18220.4	30400.1	20180	14802.1	22292.4	9687.95	18231.8	13366.4	25768.2	26483.9	12293.8	12873.2	12810.5	19755.3	21377.1	26116.1	17988.6	14260.9	16211.2	4671.53	29478.7	20214.8	9265.09	27946.2	23340.6	20768.3	19521.7	18245	16405.4	18449.3	16140.1	50739.4	24655.8	7772.91	4949.24	8080.13	10486.9	9068.72	17659.4	10147.8	3183.06	30142.8	26077.9	30276	30897.7
hsa-let-7i-3p	2.11054	0	14.5912	0.776632	0.975116	0.201908	35.5922	0.587663	0	268.445	0	0	8.67988	21.6845	16.5031	36.3409	0	46.9553	28.5684	9.62895	10.0053	61.3967	0	0	10.6558	0.298343	0.866869	22.1314	15.4834	12.2957	0.351929	16.8751	19.6745	22.9823	9.65706	158.327	0	0	0.582401	2.17559	0	0	110.785	2.18114	0	13.1382	0	43.4864	18.4369
hsa-let-7i-5p	28824.6	15736.7	21367.6	30088.5	31434.2	24310.3	20387.4	19865.4	32819.7	10962.1	11200.1	28292.8	24191.7	20425.2	18917	28156.2	50311.3	27832.9	23354	24433.4	23506.9	37908.5	36160.3	7480.57	28248.6	12088.2	23800.8	19639.1	17570.6	17774.1	29186	24690.7	23573.1	24809.4	17161.9	52853	8538.66	9100.61	17811.6	11294.6	8759.15	12104.7	33098.4	18904	8812.09	28610.1	25758.5	29964.5	27604.2
hsa-miR-1-3p	908.586	366.804	1421.52	1515.86	720.611	1499.26	1960.08	1116.85	1694.97	1787.11	5660.59	359.987	1726.94	1040.86	1149.19	873.126	2501.34	1230.16	2088.62	1932.06	1975.16	250.802	1280.24	962.976	1605.33	365.768	1314.17	57344.1	2379.21	680.11	2552.89	2719.13	1317.98	3283.49	1703.87	955.357	8480.04	2130.87	2974.9	2164.71	1429.47	3066.23	766.26	3369.87	4057.18	1007.46	2367.52	2918.14	2775.38
hsa-miR-1-5p	0	0	0	0	0	0	0	0	0	0	0	0	0	0	0	0	0	0	0	0	0	0	0	0	0	0	0	0	0	0	0	0	0	0	0	0	0	0	0	0	0	0	0	0	0	0	0	0	0
hsa-miR-100-3p	0	0	0	0	0	0	0	0	0	0	0	0	0	0	0	0	0	0	0	0	0	0	0	0	0	0	0	0	0	0	0	0	0	0	0	0	0	0	0	0	0	0	0	0	0	0	0	0	0
hsa-miR-100-5p	343.49	259.873	124.45	28.9942	378.02	263.691	183.075	487.173	112.492	1.2603	339.977	5.6248	243.745	389.279	263.619	579.567	88.7371	170.167	427.693	399.678	492.314	152.188	237.533	0	247.746	456.166	518.388	281.027	234.6	186.969	174.908	176.185	860.735	209.222	347.329	760.597	13.9566	2.84305	682.574	7.61456	1.74752	175.393	73.8564	642.347	713.472	70.568	155.99	215.391	144.57
hsa-miR-101-3p	8385.69	13602.6	24685.4	14455.4	17290.1	19527.5	11192.3	10616.1	13597.7	151.236	2363.64	1882.43	12166.9	10607.7	12499.9	7443.76	12294.8	11111.7	10288.2	8590.85	9559.71	8577.05	6734.69	119.278	15992	1254.83	4823.26	10026.2	12072	10727.3	13266.8	11964.3	12622.4	10054.1	10691.7	14563.6	24281.7	1290.04	458.349	207.769	1778.39	2114.82	3708.98	5639.35	3898.11	10863.5	10215.8	6803.51	11465.3
hsa-miR-101-5p	4.22107	1.56208	9.34144	3.75372	3.25039	10.0954	4.90567	2.05682	4.0547	0	0	0	1.94854	20.642	3.44412	0.47196	1.04397	0.858192	1.04264	1.37556	1.53928	4.74106	0.225792	0	1.84426	0.298343	1.73374	1.67029	2.24242	11.6387	34.1371	1.6521	3.6824	2.02435	1.19357	3.14854	0	0	0	0	0	0	0.769337	1.09057	0	0.597191	0.935675	0.784954	7.44569
hsa-miR-103a-2-5p	0.527634	0	0	0	0	0	0	0	36.5963	0	0	0	5.84563	0	0	0	0	0	0	0	0	0	0	0	0	0	0	0	0	12.6711	0	15.1049	0.105211	0	0	0.224896	0	0	0	0	0	0	0	0	0	0	0	0	0
hsa-miR-103a-3p	0	0	0	0	0	0	0	0	0	0	0	0	0	0	0	0	0	0	0	0	0	0	0	0	0	0	0	0	0	0	0	0	0	0	0	0	0	0	0	0	0	0	0	0	0	0	0	0	0
hsa-miR-103b	0	0	0	0	0	0	0	0	0	0	0	0	0	0	0	0	0	0	0	0	0	0	0	0	0	0	0	0	0	0	0	0	0	0	0	0	0	0	0	0	0	0	0	0	0	0	0	0	0
hsa-miR-105-3p	0	0	0	0	0	0	0	0	0	0	0	0	0	0	0	0	0	0	0	0	0	0	0	0	0	0	0	0	0	0	0	0	0	0	0	0	0	0	0	0	0	0	0	0	0	0	0	0	0
hsa-miR-105-5p	0	0	0	0	0	0	0	0	0	0	0	11.2496	0	0	0	0	0	0	0	0	0	0	0	0	0	0	0	0	0	0	0	0	9.67946	0	0	0	0	0	0	0	0	0	0	0	0	0	0	0	0
hsa-miR-106a-3p	0	0	0	0	0	10.8021	0	0	0	0	0	0	0	0	0	0	0	0	0	0	0	0	0	0	0	0	0	1.98347	0	0	0	0	16.5182	0	0	0	0	0	0	0	0	0	0	250.832	0	0	0	0	20.7416
hsa-miR-106a-5p	3.69344	20.449	14.4368	0	0.650078	7.87439	1.04376	1.76299	0.519834	0	37.7098	0	1.23998	17.9314	16.2161	0	0	14.7119	23.9808	0	60.8017	2.13348	103.413	0	26.2295	0	2.60061	22.6533	1.28138	16.7071	90.9735	33.9861	41.4533	0	14.3228	2.24896	0	0	0	1.08779	1.16501	0	0	1.09057	0	23.7881	2.13868	62.4823	20.2097
hsa-miR-106b-3p	2399.15	712.875	1204.35	660.525	917.259	304.679	302.69	1386.59	431.566	171.401	345.869	1638.69	733.184	537.318	538.431	650.361	483.878	490.763	502.763	193.19	762.458	626.768	1096.45	157.578	277.459	1.49171	1042.84	415.485	291.621	411.389	341.899	416.094	464.719	412.133	460.826	383.222	25.1219	338.323	344.199	407.923	457.85	449.209	552.384	736.136	15.7499	309.245	288.054	228.579	250.051
hsa-miR-106b-5p	2020.31	614.607	636.067	215.386	215.176	282.469	448.712	388.152	326.56	611.247	229.205	483.733	614.5	505.625	866.197	404.47	284.481	817.611	916.067	254.174	720.897	523.887	754.371	3.28287	536.066	603.547	1281.23	513.824	403.208	714.463	874.894	508.848	446.938	276.621	558.374	376.026	13.9566	0.710763	5.82401	14.1413	8.7376	394.951	1008.6	1580.24	22.0499	783.713	494.303	303.62	661.691
hsa-miR-107	927.581	992.913	834.167	443.974	476.182	790.468	710.696	269.444	297.969	235.677	507.609	1201.83	573.935	603.622	711.068	622.987	644.649	893.255	636.013	428.87	784.264	590.025	766.789	430.056	699.386	824.619	980.429	488.039	828.2	607.744	719.694	641.724	593.077	577.772	498.912	18.4414	22.3306	1.42153	346.528	13.0535	114.171	341.954	162.33	639.075	237.824	725.686	800.002	992.182	1110.03
hsa-miR-10a-3p	0.527634	22.8631	21.1533	0	127.09	0	19.5183	42.3118	0.207934	0	13.2573	0	8.14845	21.476	0.143505	0	0	20.7192	16.2652	14.9784	0	0.474106	0	0	50.0001	0.298343	0.866869	33.0927	20.8225	27.7826	0	59.4757	7.78565	37.7481	19.9652	0.449791	5.58265	0	0	1.08779	0.582507	0	0.769337	0	3.14999	29.5609	0.133668	0	14.8027
hsa-miR-10a-5p	378.314	2055.41	779.971	805.238	709.235	1554.18	1922.08	1139.48	1589.34	433.544	3003.23	794.972	1943.41	2066.29	1662.51	2069.07	1144.19	1272.7	1843.19	2981.76	2050.07	742.924	1038.64	265.913	2665.78	3327.42	1706.86	1998.09	3683.01	1649.97	776.354	2043.3	1594.8	3237.64	1797.41	1871.58	5066.25	130.78	769.934	51.1263	215.527	1623.97	905.51	1485.36	970.196	1077.93	1344.97	1050.43	1449.87
hsa-miR-10b-3p	0.527634	43.8802	0.0772019	0	111.163	0	37.2622	0.293832	0	0	66.8759	0	19.4854	30.4417	31.4276	24.5419	0	58.97	65.6866	22.6204	60.032	0	36.3525	0	20.4918	0.298343	0	11.2745	35.238	43.7388	141.651	28.7938	25.7768	67.8751	22.6778	0	0	0	0.582401	0	0	113.564	0	3.27172	3.14999	33.0446	0	25.1185	28.0986
hsa-miR-10b-5p	2701.49	3394.54	1160.04	1350.56	728.087	2541.71	4046.66	1731.84	2971.99	42.8503	3305.5	54.3731	3139.99	3346.51	3236.76	4101.33	1358.2	2140.45	2888.54	4735.61	3459.54	2149.12	1462.91	36.1116	3481.15	4455.15	1417.33	3672.45	6344.87	2415.58	1993.5	2793.83	3642.42	3876.98	3611.2	3459.12	7031.34	376.705	204.423	75.0578	1632.77	4415.12	1095.54	341.349	1611.22	1801.23	1979.75	1408.52	2655.01
hsa-miR-1178-3p	0	0	0	0	0	0	0	0	0	0	0	0	12.0455	0	0	0	0	0	0	0	0	0	0	0	0	0	0	0	0	0	0	0	0	0	0	0	0	0	0	0	0	0	0	0	0	0	0	0	0
hsa-miR-1178-5p	0	0	0	0	0	0	0	0	0	0	0	0	0	0	0	0	0	0	0	0	0	0	0	0	0	0	0	0	0	0	0	0	0	0	0	0	0	0	0	0	0	0	0	0	0	0	0	0	0
hsa-miR-1179	0	0	0	0	0	0	0	0	0	0	0	0	0	0	0	0	0	0	0	0	0	0	0	0	0	0	0	0	0	0	0	0	0	0	0	0	0	0	0	0	0	0	0	0	0	0	0	0	0
hsa-miR-1180-3p	149.848	19.171	55.431	73.78	0.975116	65.8219	44.151	92.8508	20.3775	313.815	111.362	868.095	53.1421	33.1523	122.266	87.3126	0	63.5062	71.7339	28.4283	65.163	37.2173	69.3181	1.09429	0	0	0.866869	4.80209	0.106782	28.6273	10.5579	16.521	50.2911	0	82.3563	0	0	0.710763	0.582401	0	0	158.99	0	1.09057	377.999	18.2143	0	0	27.2122
hsa-miR-1180-5p	281.757	0	0	0	105.963	0	0	0	0	0	0	0	0	0	2.8701	0	0	0	0	0	0	0	0	1.09429	0.204918	0	0	0	0	0	0	0	0	0	0	0	0	0	0	0	0	0	0	0	0	0	0	0	0
hsa-miR-1181	0	0	0	0	0	0	0	0	0	0	0	0	0	0	0	0	0.521983	0	0	0	0	0.237053	0	0	0	0	0	0	0	0	0	0	0	0	0	0	0	0	0	0	0	0	0	0	0	0	0	23.3916	0
hsa-miR-1182	0	0	0	0	0	0	0	0	0	0	0	0	0	0	0	0	0	0	0	0	0	0	0	0	0	0	0	0	0	0	0	0	0	0	0	0	0	0	0	0	0	0	0	0	0	0	0	0	0
hsa-miR-1183	0	0	0	0	0	0	0	0	0	0	0	0	0	0	0	0	0	0	0	0	0	0	0	0	0	0	0	0	0	0	0	0	0	0	0	0	0	0	0	0	0	0	0	0	0	0	0	0	0
hsa-miR-1184	0	0	0	0	0	0	0	0	0	0	0	0	0	0	0	0	0	0	0	0	0	0	0	0	0	0	0	0	0	0	0	0	0	0	0	0	0	0	0	0	0	0	0	0	0	0	0	0	0
hsa-miR-1185-1-3p	0	0	22.3114	0	0	0	16.387	0	0.103967	0	0	0	10.2741	0	0	0	0	0	2.9194	10.0875	0.256547	0	0	0	0	0	0	0	0	5.16231	7.74243	12.2728	17.7807	0.119079	7.70395	0	0	0	0.582401	0	0	0	0	0	0	1.19438	17.3768	0	3.19101
hsa-miR-1185-2-3p	0	0	0.231606	0	0	0	0.104376	0	0	0	0	0	7.79417	0	0	0	0	0	0	0	0	0	0	0	0	0	0	0	0	0	7.74243	4.24827	17.7807	0	0	0	0	0	0	0	0	0	0	0	0	0	0	0	0
hsa-miR-1185-5p	0	0	0	0	0	0	0	0	0	0	0	0	0	0	0	0	0	0	0	0	0	0	0	0	0	0	0	0	0	0	0	0	0	0	0	0	0	0	0	0	0	0	0	0	0	0	0	0	0
hsa-miR-1193	0	0	0	0	0	0	0	0	0	0	0	0	0	0	0	0	0	0	0	0	0	0	0	0	0	0	0	0	0	0	0	0	0	0	0	0	0	0	0	0	0	0	0	0	0	0	0	0	0
hsa-miR-1197	0	0	0	0	0	0	0	0	0	0	0	0	0	0	0	0	0	0	0	0	0	0	0	0	0	0	0	0	0	0	0	0	0	0	0	0	0	0	0	0	0	0	0	0	0	0	0	0	0
hsa-miR-1199-3p	0	0	0	0	0	0	0	0	0	0	0	0	0	0	0	0	0	0	0	0	0	0	0	0	0	0	0	0	0	0	0	0	0	0	9.87408	0	0	0	0	0	0	0	0	0	0	0	0	0	0.0886391
hsa-miR-1199-5p	0	0	0	0	0	0	0	0	0	0	0	0	0	0	0	0	0	0	0	0	0	0	0	0	0	0	0	0	0	0	0	0	0	0	0	0	0	0	0	0	0	0	0	0	0	0	0	0	0
hsa-miR-1200	0	0	0	0	0	0	0	0	0	0	0	0	0	0	0	0	0	0	0	0	0	0	0	0	0	0	0	0	0	0	0	0	0	0	0	0	0	0	0	0	0	0	0	0	0	0	0	0	0
hsa-miR-1202	0	0	0	0	0	0	0	0	0	0	0	0	0	0	0	0	0	0	0	0	0	0	0	0	0	0	0	0	0	0	0	0	0	0	0	0	0	0	0	0	0	0	0	0	0	0	0	0	0
hsa-miR-1203	0	0	0	0	0	0	0	0	0	0	0	0	0	0	0	0	0	0	0	0	0	0	0	0	0	0	0	0	0	0	0	0	0	0	0	0	0	0	0	0	0	0	0	0	0	0	0	0	0
hsa-miR-1204	0	0	0	0	0	0	0	0	0	0	0	0	0	0	0	0	0	0	0	0	0	0	0	0	0	0	0	0	0	0	0	0	0	0	0	0	0	0	0	0	0	0	0	0	0	0	0	0	0
hsa-miR-1205	0	0	0	0	0	0	0	0	0	0	0	0	0	0	0	0	0	0	0	0	0	0	0	0	0	0	0	0	0	0	0	0	0	0	0	0	0	0	0	0	0	0	0	0	0	0	0	0	0
hsa-miR-1206	0	0	0	0	0	0	0	0	0	0	0	0	0	0	0	0	0	0	0	0	0	0	0	0	0	0	0	0	0	0	0	0	0	0	0	0	0	0	0	0	0	0	0	0	0	0	0	0	0
hsa-miR-1207-3p	0	0	0	0	0	0	0	0	0	0	0	0	0	0	0	0	0	0	0	0	0	0	0	0	0	0	0	0	0	0	0	0	0	0	0	0	0	0	0	0	0	0	0	0	0	0	0	0	0
hsa-miR-1207-5p	0	0	0	0	0	0	0	0	0	0	0	0	0	0	0	0	0	0	0	0	0	0	0	0	0	0	0	0	0	0	0	0	0	0	0	0	0	0	0	0	0	0	0	0	0	0	0	0	0
hsa-miR-1208	0	0	0	0	0	0	0	0	0	0	0	0	0	0	0	0	0	0	0	0	0	0	0	0	0	0	0	0	0	0	0	0	0	0	0	0	0	0	0	0	0	0	0	0	0	0	0	0	0
hsa-miR-122-3p	0	0	0	0	0	0	0	0	0	0	0	0	0	0	0	0	0	0	0	0	0	0	0	0	0	0	0	0	0	0	0	0	0	0	0	0	0	0	0	0	0	0	0	0	0	0	0	0	0
hsa-miR-122-5p	0	0	0	0	0	0	0	0	0	0	0	0	0	0	0	0	0	0	0	0	0	0	0	0	0	0	0	0	0	0	0	0	0	0	0	0	0	0	0	0	0	0	0	0	0	0	0	0	0
hsa-miR-1224-3p	0	0	0	0	0	0	0	0	0	0	0.294608	0	0	0	0	0	0	0	0	0	0	0	0	0	0	0	0	0	0	0	0	0	0	0	0	0	0	0	0	0	0	0	0	0	0	0	0	0	0
hsa-miR-1224-5p	0	0	0	0	0	43.0063	0	91.3817	31.19	0	0	1.87493	0	0	0	0.47196	0	0	40.8717	0	91.0742	0	0	0	0.204918	0	0	7.62071	0	0	0	0	12.3097	0	0	0	0	0	0	0	0	135.015	0	334.806	0	0	0.133668	0.156991	30.8464
hsa-miR-1225-3p	0	0	0	0	0	0	0	0	0	0	0	0	0	0	0	0	0	0	0	0	0	0	0	0	0	0	0	1.98347	0	0	0	0	0	0	0	0	0	0.710763	0	0	0	1.26182	0	0	0	0	0	0	0
hsa-miR-1225-5p	0	2.69813	0	0	0	0	0	0	0	1.2603	0	0	8.85702	0	19.3732	0	0	0	8.54968	4.43237	0	0	25.2887	0	0	0	0.866869	0	0	0	0	26.6697	0	0	0	0	0	0	0	0	0	0	0	0	0	0	0	0	0
hsa-miR-1226-3p	0	0	0	0	0	0	0	0	0	0	0	0	0	0	0	0	0	0	0	0	37.4559	0	0	0	0	0	0	5.95042	0	2.15878	0	0	23.5674	0	0	0	0	0	0	0	0	0	0	1.09057	0	0.0995318	0	14.1292	4.25468
hsa-miR-1226-5p	0	0	0	0	0	0	0	0	0	0	0	0	0	0	0	0	0	0	0	0	0	0	0	0	0	0	0	0	0	0	0	0	0	0	0	0	0	0	0	0	0	0	0	0	0	0	0	0	0
hsa-miR-1227-3p	0	0	0	0	0	7.57153	0	0	0	0	0	0	0	0	0	0	0	0	0	0	0	0	0	0	0	0	0	0	0	10.043	0	0	0	0	0	0	0	0	0	0	0	0	0	0	0	0	0	0	0
hsa-miR-1227-5p	0	0	0	0	0	0	0	0	0	0	0	0	0	0	0	0	0	0	0	0	0	0	0	0	0	0	0	0	0	0.0938601	0	0	0	0	0	0	0	0	0	0	0	0	0	0	0	0	0	0	0
hsa-miR-1228-3p	0	0	0	0	0	0	0	0	0	192.826	0	0	4.42851	4.79562	9.75834	0.47196	0	5.51695	5.83881	33.9306	3.84821	93.8729	0	0	0	0.298343	145.634	2.08787	0	2.3465	0	0	22.3048	42.5113	7.16142	0.224896	0	0	0	0	0	0	0	0	0	0	0	0	0
hsa-miR-1228-5p	209.471	25.4193	0	0	0	46.1359	0.104376	308.229	0	210.471	0	772.473	8.67988	29.3992	75.1967	231.732	0	38.3734	32.322	14.367	11.2881	0	97.7679	0	0	0.596685	564.332	3.54937	27.4429	12.6711	206.054	42.3647	27.881	19.2908	20.8332	79.6131	0	2.13229	0	0	0.582507	580.439	213.876	1411.2	3012.96	0.398127	110.944	93.0955	64.6179
hsa-miR-1229-3p	0	0	10.7311	0.129439	0.325039	5.75437	12.1076	0	23.3925	0	0	0	5.66849	3.12758	0	0	0	0	0	0	0	0	75.1887	0	0	0.298343	0	0	0	12.6711	0.175964	0	0	0	0	0	0	0	0	0	0	471.922	0	0	0	0	0	0	0
hsa-miR-1229-5p	0	0	0	0	0	0	0	0	0	0	0	0	3.36567	0	0	0	0	0	0	0	0	0	0	0	0	0	0	0	0	0	0	0	0	0	0	0	0	0	0	0	0	0	0	0	0	0	0	0	0
hsa-miR-1231	0	0	0	0	0	0	0	0	0	0	0	0	0	0	0	0	0	0	0	0	0	0	0	0	0	0	0	0	0	0	0	0	0	0	0	0	0	0	0	0	0	0	0	0	0	0	0	0	0
hsa-miR-1233-3p	0	0	0	0	0	0	0	0	0	0	0	0	0	0	0	0	0	0	0	0	0	0	0	0	0	0	0	0	0	0	0	0	0	0	0	0	0	0	0	0	0	0	0	0	0	0	0	0	0
hsa-miR-1233-5p	0	0	0	0	0	0	0	0	0	0	0	0	0	0	0	0	0	0	0	0	0	0	0	0	0	0	0	0	0	0	0	0	0	0	0	0	0	0	0	0	0	0	0	0	0	0	0	0	0
hsa-miR-1234-3p	0	0	0	0	0	0	0	0	0	0	0	0	0	0	0	0	0	0	0	0	0	0	0	0	0	0	0	4.07134	0	0	0	0	0	0	0	0	0	0	0	0	0	0	0	0	0	0	0	0	0
hsa-miR-1236-3p	0	0	0	0	0	0	0	0	0	0	0	0	0	0	0	0	0	0	0	0	0	0	0	0	0	0	0	0	0	0	0	0	0	0	0	0	0	0	0	0	0	0	0	0	0	0	0	0	0
hsa-miR-1236-5p	0	0	0	0	0	0	0	0	0	0	0	0	0	0	0	0	0	0	0	0	0	0	0	0	0	0	0	0	0	0	0	0	0	0	0	0	0	0	0	0	0	0	0	0	0	0	0	0	0
hsa-miR-1237-3p	0	0	0	0	0	0	0	0	0	0	0	0	0	0	4.59216	0	0	0	0	0	0	0	0	0	0	0	0	0	0	0	0	0	0	0	0	0	0	0	0	0	0	0	0	0	0	0	0	0	0
hsa-miR-1237-5p	0	0	0	0	0	0	0	0	0	0	0	0	2.6571	0	0	0	0	0	0	0	0	0	0	0	0	0	0	0	1.70851	0	0	0	0	0	0	0	0	0	0	0	0	0	0	0	0	0	0	0	0
hsa-miR-1238-3p	0	0	0	0	0	0	0	0	0	0	0	0	0	5.00412	0	0	0	0	0	0	0	0	0	0	0	0	0	0	0	0	0	0	0	0	0	0	0	0	0	0	0	0	0	0	0	0	0	0	0
hsa-miR-1238-5p	0	0	0	0	0	0	0	0	0	0	0	0	0	0	0	0	0	0	0	0	0	0	0	0	0	0	0	0	0	0	0	0	0	0	0	0	0	0	0	0	0	0	0	0	0	0	0	0	0
hsa-miR-124-3p	0	0	20.6129	0	0	0	25.6765	0	0	0	0	0	19.6626	16.8889	70.174	0	0	11.4017	0	0	60.032	320.733	74.5113	0	0	643.525	0	0	189.324	3.94212	25.8667	12.0368	0	145.396	37.7602	0	0	0	0	6.52676	0	0	0	0	0	0.298595	28.8722	66.8781	43.0786
hsa-miR-124-5p	0	0	0	0	0	0	0	0	0	0	0	0	0	0	0	0	0	0	0	0	0	0	0	0	0	0	0	0	0	0	0	0	0	0	0	0	0	0	0	0	0	0	0	0	0	0	0	0	0
hsa-miR-1243	0	0.284014	0	0	0	0	0	0	0	0	0	0	0	0	0	0	0	0	0	0	0	0	0	0	0	0	0	0	0	0	0	0	0	0	0	0	0	0	0	0	0	0	0	0	0	0	0	0	0
hsa-miR-1244	0	0	0	0	0	0	0	0	0	0	0	0	0	39.1989	0	0	0	0	0	0	0	0	0	0	0	0	0	0	0	0	0	0	0	0	0	0	0	0	0	0	0	0	0	0	0	0	0	0	0
hsa-miR-1245a	0	0	0	0	0	0	0	0	0	0	0	0	0	0	0	0	0	0	0	0	0	0	0	0	0	0	0	0	0	0	0	0	0	0	0	0	0	0	0	0	0	0	0	0	0	0	0	0	0
hsa-miR-1245b-3p	0	0	0	0	0	0	0	0	0	0	0	0	0	0	0	0	0	0	0	0	0	0	0	0	0	0	0	0	0	0	0	0	0	0	0	0	0	0	0	0	0	0	0	0	0	0	0	0	0
hsa-miR-1245b-5p	0	0	0	0	0	0	0	0	0	0	0	0	0	0	0	0	0	0	0	0	0	0	0	0	0	0	0	0	0	0	0	0	0	0	0	0	0	0	0	0	0	0	0	0	0	0	0	0	0
hsa-miR-1246	0.527634	0	0	0.258877	0.325039	0	0.104376	0.293832	0	0	0	1.87493	1.06284	0.41701	10.7629	0	0	0.367796	0	0	0	0.237053	0	0	0	1.19337	0	1.67029	0.320346	0.0938601	0.351929	0.118007	0	0	0.108506	0.224896	0	0	0	0	0	0	0	0	0	0.0995318	0	0	0.354557
hsa-miR-1247-3p	0	0	0	0	0	0	0	0	0	0	0	0	0	0	0	0	0	0	0	0	0	0	0	0	0	0	0	0	0	0	0	0	0	0	0	0	0	0	0	0	0	0	0	0	0	0	0	0	0
hsa-miR-1247-5p	0	0.142007	0	0.129439	0	9.69156	0	0	0.103967	0	0	0	0	9.59123	0	0	0	26.7265	0	0	38.7386	0	0	0	0	161.403	0	1.35711	0	4.97459	0	6.60842	0	0	3.90623	0	0	0	0	0	0.582507	0	0	0	0	0	0	0	0
hsa-miR-1248	0	0	0	0	0	0	0	0	0	0	0	0	0	0	0	0	0	0	0	0	0	0	0	0	0	0	0	0	0	0	0	0	0	0	0	0	0	0	0	0	0	0	0	0	0	0	0	0	0
hsa-miR-1249-3p	129.798	7.81039	0	0.129439	0	5.95627	0	42.6056	0	0	0	0	8.3256	0	4.44866	54.7474	0	0.122599	0	0	0	4.26695	0	0	0	0	0	20.1479	0	4.12984	0	4.24827	15.3609	0	4.34025	0	2.79132	0	0	0	0	228.39	0.769337	0	0	0	0	22.7637	5.14107
hsa-miR-1249-5p	0	0	0	0	0	0	0	0	0	0	0	0	0	0	0	0	0	0	0	0	0	0	0	0	0	0	0	0	0	0	0	0	0	0	0	0	0	0	0	0	0	0	0	0	0	0	0	0	0
hsa-miR-1250-3p	0	0	0	0	0	0	0	0	0	0	0	0	0	0	0	0	0	0	0	0	0	0	0	0	0	0	0	0	0	0	0	0	0	0	0	0	0	0	0	0	0	0	0	0	0	0	0	0	0
hsa-miR-1250-5p	0	0	0	0	0	0	0	0	0	0	0	0	0	0	0	0	0	0	0	0	0	0	0	0	0	0	234.055	7.62071	0	0	0	0	0.105211	0	16.6015	0	0	0	0	0	0.582507	0	0	0	0	0	0	0	0
hsa-miR-1251-3p	0	0	0	0	0	0	0	0	0	0	0	0	0	0	0	0	0	0	0	0	0	0	0	0	0	0	0	0	0	0	0	0	0	0	0	0	0	0	0	0	0	0	0	0	0	0	0	0	0
hsa-miR-1251-5p	0	0	0	0	0	0	0	0	0	0	0	0	0	0	0	0	0	0	0	0	0	0	0	0	0	0	0	0	0	0	0	0	0	0	0	0	0	0	0	0	0	0	0	0	0	0	0	0	0
hsa-miR-1252-3p	0	0	0	0	0	0	0	0	0	0	0	0	0	0	0	0	0	0	0	0	0	0	0	0	0	0	0	0	0	0	0	0	0	0	0	0	0	0	0	0	0	0	0	0	0	0	0	0	0
hsa-miR-1252-5p	0	0	0	0	0	0	0	0	0	0	0	0	0	0	0	0	0	0	0	0	0	0	0	0	0	0	0	0	0	0	0	0	0	0	0	0	0	0	0	0	0	0	0	0	0	0	0	0	0
hsa-miR-1253	0	0	0	0	0	0	0	0	0	0	0	0	0	0	0	0	0	0	0	0	0	0	0	0	0	0	0	0	0	6.47635	0	0	0	0	0	0	0	0	0	0	0	0	0	0	0	0	0	0	0
hsa-miR-1254	0	0.284014	51.1077	89.0538	0	29.6804	18.7877	0	0	0	0	0	0	0	0.28701	153.859	0	0	29.6111	0	0	68.7453	67.286	0	0	0	0	0	0	5.81933	0	0	0	0	24.0884	0	0	0	0	0	0	0	0	0	0	0	0	0	0
hsa-miR-1255a	0	0	0	0.129439	0	0	0	0	0	0	0	0	0	0	0	0	0	0	0	0	0	0	0	0	0	0	0	0	0.320346	10.043	0	0	0	0	0	0	0	0	0	0	0	0	0	0	0	0	0	0	0
hsa-miR-1255b-2-3p	0	0	0	0	0	0	0	0	0	0	0	0	0	0	0	0	0	0	0	0	0	0	0	0	0	0	0	0	0	0	0	0	0	0	0	0	0	0	0	0	0	0	0	0	0	0	0	0	0
hsa-miR-1255b-5p	0	0	0	0	0	0	0	0	0	0	0	0	0	0	0	0	0	0	0	0	0	0	0	0	0	0	0	0	0	0	0	0.118007	0	0	0	0	0	0	0	0	0	0	0	0	0	0	0	0	0
hsa-miR-1256	0	0	0	0	0	0	0	0	0	0	0	0	3.36567	0	0	0	0	0	0	0	0	0	0	0	0	0	0	0	0	7.22723	0	0.118007	0	0	0	0	0	0	0	0	0	0	0	0	0	0	0	0	0
hsa-miR-1257	0	0	0	0	0	0	0	0	0	0	0	0	0	0	0	0	0	0	0	0	0	0	0	0	0	0	0	0	0	0	0	0	0	0	0	0	0	0	0	0	0	0	0	0	0	0	0	0	0
hsa-miR-1258	0	0	0	0	0	0	0	0	0	0	0	0	0	0	0	0	0	0	0	0	0	0	0	0	0	0	0	0	0	0.0938601	0	5.07432	0	0	5.75084	0	0	0	0	0	0	0	0	0	0	0	0	29.9852	0
hsa-miR-125a-3p	0	52.5426	0	0	0.325039	28.5699	30.269	146.328	0.103967	1.2603	106.648	0	40.0337	43.369	2.29608	31.1494	0	13.9763	24.1893	28.8868	91.8439	62.3449	0.451584	0	36.4755	0.596685	0	14.4063	15.163	20.0861	52.4374	10.1486	14.8348	44.1784	25.8245	0	0	0	0	0	0	1290.85	0.769337	1.09057	508.723	10.5504	29.1396	20.7228	6.29338
hsa-miR-125a-5p	818.36	1684.35	397.59	565.647	634.151	1125.13	2594.47	2277.78	1628.33	298.692	3012.66	843.72	2581.82	2123.42	1385.97	3758.22	1811.8	1451.81	2335.73	4304.44	2414.62	1424.69	1655.73	856.83	1779.1	7066.84	2676.02	1908.73	3149.1	1583.61	2158.38	2020.4	1587.33	3955.69	1849.82	1688.97	16111.5	339.034	1199.16	1436.98	604.642	3559.6	1001.68	839.74	3131.09	1075.84	1143.13	718.861	1388.09
hsa-miR-125b-1-3p	0	0	0	0.129439	0	0	0	0	0	2.52061	0	0	6.37705	0	14.207	66.0744	0	0	0	0	0	0	0	0	23.5656	0	0	0	5.873	0	0	0	16.5182	0	0	0	0	0	0	0	0	2.52365	0	1.09057	3.14999	0.199064	0	92.4676	0
hsa-miR-125b-2-3p	1.5829	42.4601	6.09895	0.388316	0.975116	35.2329	3.23565	0.587663	0.3119	0	27.3985	0	22.674	39.616	54.9624	68.4342	0	3.18757	40.2461	0.15284	61.5713	30.3428	37.0299	1.09429	32.9918	0.298343	0	14.6151	12.3867	6.19477	0.175964	7.31646	81.118	0.119079	19.6396	0.224896	0	0	0.582401	1.08779	0	0	2.30801	684.879	557.548	0.298595	0.401003	5.96565	25.794
hsa-miR-125b-5p	1591.87	845.226	170.925	352.979	419.625	441.067	602.667	1550.84	767.899	683.084	822.544	2699.91	1434.84	1508.95	1272.6	2444.75	778.798	1173.03	1744.55	1609.41	1825.08	1051.09	1106.38	21.8858	1012.3	790.608	2306.74	888.387	1985.07	737.834	803.101	787.817	2384.72	1225.09	1720.58	1497.81	78.1571	702.234	13.9776	30.4582	11.6501	1049.84	849.348	1214.9	2400.29	318.104	534.938	78.8094	631.82
hsa-miR-126-3p	5978.09	7310.67	6963.46	8218.06	4425.4	4867.18	9622	5789.66	8417.36	2915.08	2945.19	1869.31	16192	15059.1	7856.76	24938.4	18518.4	14134.3	10882.9	27595.9	13253.2	9179.87	10737.1	567.937	13562.5	2893.92	2132.5	9937.51	21304.9	9815.7	8707.42	14003.9	9563.41	20716.1	9113.01	26111.5	13889.6	935.365	2380.27	1374.97	548.721	2153.93	7186.38	2780.96	688.272	16376	16593.5	13643.6	13600.3
hsa-miR-126-5p	294.42	1131.37	1151.78	1078.87	135.541	701.73	696.501	594.128	847.433	10.0824	348.815	13.1245	856.119	807.332	591.958	822.155	2.08793	660.685	384.319	965.34	454.088	274.981	462.873	5.47145	890.165	144.398	325.943	552.032	1085.97	659.086	318.671	968.841	888.406	954.42	775.169	26.9875	19.5393	5.68611	4.0768	16.3169	4.66005	653.624	499.3	185.397	22.0499	811.383	666.2	337.059	563.745
hsa-miR-1260a	0	0	0	0.129439	0	0	0	0	0	0	0.589215	0	0	0	0	0	0	0	0.208529	0	0.513094	0	0	0	0	0.298343	0	0	0	0	20.7638	0.118007	0	0	0	0	0	0	0	0	0	0	0.769337	0	0	0	0	0	0
hsa-miR-1260b	0.527634	0.142007	43.8507	0.388316	0	0.605723	0.313128	0.293832	0.207934	0	78.071	1.87493	26.3939	19.808	5.02268	0.47196	0	28.6881	14.18	10.2403	0.256547	0.237053	0	0	0	0	0	5.42845	21.036	0.750881	26.0427	4.01225	0.210423	0.238158	16.927	0	0	0	0.582401	0	0	1.26182	0	0	0	0	0	26.8454	0
hsa-miR-1261	0	0	0	0	0	0	0	0	0	0	0	0	0	0	0	0	0	0	0	0	0	0	0	0	0	0	0	0	0	0	0	0	0	0	0	0	0	0	0	0	0	0	0	0	0	0	0	0	0
hsa-miR-1262	0	0.284014	5.94455	119.213	0	0.100954	35.3835	0	0	0	0	0	0	18.3484	0	0	0	2.08418	0	0	0	0	0	0	0	0	0	21.4006	15.163	0.0938601	0	0	0	0	0	0	0	0	0	0	0	0	0	0	0	5.97191	4.27737	0	0
hsa-miR-1263	0	0	0	0	0	0	0	0	0	0	0	0	0	0	0	0	0	0	0	0	0	0	0	0	0	0	0	0	0	0	0	0	0	0	0	0	0	0	0	0	0	0	0	0	0	0	0	0	0
hsa-miR-1264	0	0	0	0	0	0	0	0	0	0	0	0	0	0	0	0	0	0	0	0	0	0	0	0	0	0	0	0	0	0	0	0	0	0	0	0	0	0	0	0	0	0	0	0	0	0	0	0	0
hsa-miR-1265	0	0	0	0	0	0	0	0	0	0	0	0	0	0	0	0	0	0	0	0	0	0	0	0	0	0	0	0	0	0	0	0	0	0	0	0	0	0	0	0	0	0	0	0	0	0	0	0	0
hsa-miR-1266-3p	0	0	0	0	0	0	0	0	0	0	0	0	0	0	0	0	0	0	0	0	0	0	0	0	0	0	0	0	0	0	0	0	0	0	0	0	0	0	0	0	0	0	0	0	0	0	0	0	0
hsa-miR-1266-5p	0	0	0	0	0	0	0	0	0	0	0	0	0	0	0	0	0	0	0	0	0	0	0	0	0	0	0	0	0	0	0	0	0	0	0	0	0	0	0	0	0	0	0	0	0	0	0	0	0
hsa-miR-1267	0	0	0	0	0	0	0	0	0	0	0	0	0	0	0	0	0	0	0	0	0	0	0	0	0	0	0	0	0	0	0	0	0	0	0	0	0	0	0	0	0	0	0	0	0	0	0	0	0
hsa-miR-1268a	0	0	0	0	0	0	0	0	0	0	0	0	0	0	0	0	0	0	0	0	0	0	0	0	0	0	0	0	0	0	0	0	0	0	0	0	0	0	0	0	0	0	0	0	0	0	0	0	0
hsa-miR-1268b	0	0	0	0	0	0	0	0	0	0	0	0	0	0.208505	0	0	0.521983	0	0.417058	0	0.256547	0	0	0	0	0	0	0	0	0	0	0	0	0	0	0	0	0	0	0	0	1.26182	0	0	0	0	0	0	0
hsa-miR-1269a	0.527634	0	0.0772019	0	0	0	0.104376	0	0	0	0	0	0	0	0	0	0	0	0	0	0	0	0	1.09429	0	0	0	0	0	0	0	0	5.57621	0	0	0	0	0	0	0	0	0	0	0	0	0	0	0	0
hsa-miR-1269b	0	0	0	0.129439	0.325039	0	0	0	0	0	0	0	0	0	0	0	0	0	0	0	0	0	0	0	0	0	0	0	0	0	0	0	0	0	0	0	0	0	0	0	0	0	0	0	0	0	0	0	0
hsa-miR-127-3p	2.63817	0.568028	45.0859	0.258877	0.650078	25.4404	10.2288	54.6527	0.103967	0	0	1.87493	49.0679	0	45.4911	0.47196	267.777	0	11.6776	0.15284	0	0.237053	0	0	0	0	0.866869	0	0	17.8334	0	69.7424	21.9892	0	11.9357	0	0	0	0	0	0	0	270.807	1.09057	0	9.05739	0	31.3982	23.2235
hsa-miR-127-5p	0	0	0.0772019	0	0	0	16.4914	0.587663	0	0	0	0	11.6913	11.8848	5.7402	0	0	0	0	0	23.8589	0	0	0	0.204918	0	0	8.97782	0	9.47987	0	20.6513	19.2537	0	21.9183	0	2.79132	0	0	0	0	0	0	0	0	0	29.9416	0	0
hsa-miR-1270	0	35.5018	20.3041	0	0	7.16772	0.104376	161.02	47.9287	1.2603	36.5313	0	14.3484	45.2456	33.0062	0	164.425	8.82711	54.426	0.15284	33.3511	0	0	1.09429	0.204918	0.298343	148.235	18.8952	4.05771	6.57021	0	0	57.4455	0.119079	36.1326	0	0	0	0	1.08779	0.582507	0	0	0	0	23.7881	0	51.493	12.4095
hsa-miR-1271-3p	0	0	0	0	0	0	0	0	0	0	0	0	0	0	0	0	0	0	0	0	0	0	0	0	0	0	0	0	0	0	0	0	0	0	0	0	0	0	0	0	0	0	0	0	0	0	0	0	0
hsa-miR-1271-5p	0	0	2.70207	0	0	0	0	0	0.103967	0	0	0	0	5.00412	0	0	0	0	0	0	0	0	0	0	0	0	0	0	0	0	0	0	0	0	0	0	0	0	0	0	0	0	0	0	0	0	0	0	3.45693
hsa-miR-1272	0	0	0	0	0	0	0	0	0	0	0	0	0	0	0	0	0	0	0	0	0	0	0	0	0	0	0	0	0	0	0	0	0	0	0	0	0	0	0	0	0	0	0	0	0	0	0	0	0
hsa-miR-1273a	0	0	0	0	0	0	0	0	0	0	0	0	0	0	0	0	0	0	0	0	0	0	0	0	0	0	0	0	0	0	0	0	0	0	0	0	0	0	0	0	0	0	0	0	0	0	0	0	0
hsa-miR-1273c	0	0	0	0.258877	0	18.4745	0	0	0	0	14.7304	0	0	0	0	0	0	3.18757	0	0	0.513094	0	0	0	0	0	0	0	0	12.108	0	9.20458	0.105211	0	7.37843	0	0	0	0	0	0	0	0	0	0	0	0	0	0
hsa-miR-1273d	0	3.55018	0	0	0	0	0	0	0	0	0	0	1.94854	0	0	0	0	0	0	0	0	0	0	0	0	0	0	0	0	0	0	0	0	0	0	0	0	0	0	0	0	0	0	0	0	0	0	0	0
hsa-miR-1273e	0	0	0	0	0	0	0	0	0	0	0	0	0	0	0	0	0	0	0	0	0	0	0	0	0	0	0	0	0	0	0	0	0	0	0	0	0	0	0	0	0	0	0	0	0	0	0	0	0
hsa-miR-1273f	0	0	0	0	0	0	0	0	0	0	0	0	0	0	0	0	0	0	0	0	0	0	0	0	0	0	0	0	0	0	0	0	0	0	0	0	0	0	0	0	0	0	0	0	0	0	0	0	0
hsa-miR-1273g-3p	0	0	0	0	0	0	0	0	0	0	0	0	0	0	0	0	0	0	0	0	0	0	0	0	0	0	0	0	0	0	0	0	0	0	0	0	0	0	0	0	0	0	0	0	0	0	0	0	0
hsa-miR-1273g-5p	0	0	0	0	0	0	0	0	0	0	0	0	0	0	0	0	0	0	0	0	0	0	0	0	0	0	0	0	0	0	0	0	0	0	0	0	0	0	0	0	0	0	0	0	0	0	0	0	0
hsa-miR-1273h-3p	0	18.1769	0.772019	0.129439	71.8336	0	0	0	0	1.2603	0	0	21.434	6.67216	13.059	0.47196	234.37	0	2.9194	7.48918	0.256547	0.237053	0.225792	0	0	113.669	0	7.09874	0	2.3465	40.8237	0	0	0	0	0	0	137.177	0	0	0	0	0	0	0	0	0	0	0
hsa-miR-1273h-5p	0	0	0	0	0	0	0	0	0	0	0	0	0	0	0	0	0	0	0	0	0	0	0	0	0	0	0	0	0	0	0	0	0	0	0	0	0	0	0	0	0	0	0	0	0	0	0	0	0
hsa-miR-1275	0	0	0	0	0	0	0	0	0	0	0	0	0	0	0	0	0	0	0	0	0	0	0	0	0	0	0	0	0	0	0	0	0	0	0	0	0	0	0	0	0	0	0	0	0	0	0	0	0
hsa-miR-1276	0	0	0	0	0	0	0	0	0	0	0	0	0	0	0	0	0	0	0	0	0	0	0	0	0	0	0	0	0	0	0	0	0	0	0	0	0	0	0	0	0	0	0	0	0	0	0	0	0
hsa-miR-1277-3p	0	0	0	0	0	14.0326	0	0	0	0	0	0	0	0	0	0	0	1.83898	3.12793	3.97385	11.8012	0	0	0	0	0	0	0	0	0	0	0	4.20846	0	9.44005	0	0	0	0	0	0	0	0	0	0	0	0	0	0
hsa-miR-1277-5p	0	0	0	0	0.325039	0	0	0	0	0	0	0	0	0	0	0	0	0	0	0	0	0	0	0	0	0	0	0	0	0	0	0	0	0	0	0	0	0	0	0	0	0	0	0	0	0	0	0	0
hsa-miR-1278	0	0	0	0	0	0	0	0	0	0	0	0	0	0	0	0	0	0	0	0	0	0	0	0	0	0	0	0	0	0	20.0599	0	0	0	0	0	0	0	0	0	0	0	0	0	0	0	0	0	0
hsa-miR-1279	0	0	0	0	0	0	0	0	0	0	0	0	0	0	0	0	0	0	0	0	0	0	0	0	0	0	0	0	0	0	0	0	0	0	0	0	0	0	0	0	0	0	0	0	0	0	0	0	0
hsa-miR-128-1-5p	0	0	0	0	0	0	20.3533	0	0	0	0	0	0	0	0	0	0	0	0	0	0	0	0	0	0	0	0	0	0	0	0	0	0	0	0	0	0	0	0	0	0	0	0	0	526.048	0	0	0	0
hsa-miR-128-2-5p	0	0	0	0	0	0	0	0	0	0	0	0	0	0	0	0	0	0	0	0	0	0	0	0	0	0	0	0	0	0	0	0	0	0	0	0	0	0	0	0	0	0	0	0	0	0	0	0	0
hsa-miR-128-3p	1611.92	2764.74	2754.49	2038.14	505.11	950.581	1071.73	687.272	922.497	25.2061	452.517	24.3741	1775.3	1330.26	1351.67	892.005	585.143	956.638	1194.04	1009.82	1775.56	1223.19	868.847	10.9429	1237.09	407.834	3644.32	1402.42	788.584	1041.28	879.997	906.179	1067.69	800.808	1196.61	1802.54	5987.39	1088.89	945.819	17.4047	3.49504	1611.35	1604.84	21.8114	2436.52	642.279	1195.79	620.898	588.652
hsa-miR-1281	0	0	0	0	0	0	0	0	0	0	0	0	0	0	0	0	0	0	0	0	0	0	0	0	0	0	0	0	0	0	0	0	0	0	0	0	0	0	0	0	0	0	0	0	0	0	0	0	0
hsa-miR-1282	0	0	0	0	0	0	0	0	0	0	0	0	0	0	0	0	233.326	0	0	0	0	0	0	1.09429	0	0	0	0	0	0	0	0	0	0	0	0	0	0	0	0	0	0	0	0	0	0	0	0	0
hsa-miR-1283	0	0	0	0	0	0	0	0	0	0	0	0	0.354281	0	0	0	0	0	0	0	0	0	0	0	0	0	0	0	0	0	0	0	0	0	0	0	0	0	0	0	0	0	0	0	0	0	0	0	0
hsa-miR-1284	1.5829	17.7509	23.6238	139.664	0.650078	0.201908	0	107.836	70.8014	0	0	0	37.908	0	3.73113	0	0	4.65875	3.75352	0	0	2.84463	0	0	0	0	0	11.1701	28.5108	0.0938601	0	42.0106	0	22.8632	16.3845	0	0	0	0	0	0	0	0	1.09057	0	9.65458	0	0	7.7116
hsa-miR-1285-3p	0	0	0	0	0	0	0	0	0	0	0	0	0	0	0	0	0	0	0	0	0	0	0	0	0	0	0	0	0	0	0	0	0	0	0	0	0	0	0	0	0	0	0	0	0	0	0	0	0
hsa-miR-1285-5p	0	0	0	0	0	0	0	0	0	0	0	0	0	0	0	0	0	0	0	0	0	0	0	0	0	0	0	0	0	0	0	0	0	0	0	0	0	0	0	0	0	0	0	0	0	0	0	0	0
hsa-miR-1286	0	0	0	0	0	0	0	0	0	0	0	0	0	0	0	0	0	0	0	0	0	0	0	0	0	0	0	0	0	0	0	0	0	0	0	0	0	0	0	0	0	0	0	0	0	0	0	0	0
hsa-miR-1287-3p	0	0	0	0	0	0	0	0	0	0	0	0	0	0	0	0	0	0	0	0	0	0	0	0	0	0	0	0	0	0	0	0	0	0	0	0	0	0	0	0	0	0	0	0	0	0	0	0	0
hsa-miR-1287-5p	0	11.2186	18.3741	0	0.325039	0	0	0	0	0	0	0	4.78279	0	10.3324	0	0	0	0	0	0	0	0	0	0	0	0	0	0	10.3246	0.175964	5.78236	0.105211	0	0	0	0	0	0	0	0	0	0	0	0	0	10.8271	0	7.88888
hsa-miR-1288-3p	0	0	16.6756	84.7823	0	0	0	0	0.3119	0	0	0	0	0	8.17979	0	0	0	0	19.2579	0	0	0	0	0	0	0	0.104393	0	6.47635	0	0	0	0	0	0	0	0	0	0	0	0	0	0	0	0	32.7486	0	0
hsa-miR-1288-5p	0	0	0	0	0	0	0	0	0	0	0	0	0	0	0	0	0	0	0	0	0	0	0	0	0	0	0	0	0	0	0	0	0	0	0	0	0	0	0	0	0	0	0	0	0	0	0	0	0
hsa-miR-1289	0	0	0	0	0	0	0	0	0	0	0	0	0	0	0	0	0	0	0	0	0	0	0	0	0	0	0	0	0	0	0	0	0	0	0	0	0	0	0	0	0	0	0	0	0	0	0	0	0
hsa-miR-129-1-3p	0	0	0	0	0	0	0	0	0	0	0	0	0	0	0	0	0	0	0	0	0	0	0	0	0	0	0	0	0	0	0	0	0	0.119079	0	0	0	0	0	0	0	0	0	0	0	0	0	0	0
hsa-miR-129-2-3p	0	0	0	0.129439	0	0	0	0	0.103967	0	0	0	0	0	0	0	0	0	0	0	0	0	0	0	0	0.298343	0	0	0	0	0.175964	0	0	0	0.108506	0	5.58265	0	0.582401	0	1.74752	0	0	0	1.57499	0	0	0.313982	0
hsa-miR-129-5p	0	0	0.617616	0	0	7.87439	39.0366	162.195	0	2.52061	0	0	20.194	6.67216	0	50.0278	1.04397	0	0	0	38.4821	0.948212	0	0	0	0	0	5.84602	0	0	0	0.236015	20.2006	0	0	0	0	0	0	0	0	0	0	0	1115.1	0	0	0	0
hsa-miR-1290	0.527634	0.284014	0	0	0	0	0	0	0	0	0.883823	0	0	0	0.143505	1.88784	0.521983	0	0	0.15284	0.256547	0.474106	0.225792	0	0	0	0	0	0	0	0	0	0	0	0	0	0	0	0.582401	0	0	0	0	0	0	0	0	0	0.0886391
hsa-miR-1291	0	20.307	6.33056	0	0	0	13.882	0	0	0	0.294608	0	0	0	0	0.47196	0	0	15.6397	0	0	0	36.1267	0	0.204918	0	0.866869	0.730753	8.11542	0	0	0	0	0	0.108506	0	0	0	0	1.08779	0	0	0	0	0	0	0	0	5.6729
hsa-miR-1292-3p	0	0	0	0	0	0	0	0	0	0	0	0	0	0	0	0	0	0	0	0	0	0	0	0	0	0	0	0	0	0	0	0	0	0	0	0	0	0	0	0	0	0	0	0	0	0	0	0	0
hsa-miR-1292-5p	0	4.26021	31.1896	0	0.325039	0	3.96629	0.293832	0	0	0	1.87493	14.5255	0	18.5122	0	0	10.7887	0	0	0.513094	0	69.5439	0	0	0	0.866869	0	0	0	43.1112	48.9731	17.1495	0	0	0	0	0	0	0	0	370.976	103.861	1.09057	1.57499	0	55.8731	0	15.955
hsa-miR-1293	0	0	0	0	0	0	0	0	0	0	0	0	0	0	0	0	0	0	0	0	0	0	0	0	0	0	0	0	0	0	0	0	0	0	0	0	0	0	0	0	0	0	0	0	0	0	0	0	0
hsa-miR-1294	0	38.0579	28.9507	0	194.373	24.9356	81.3089	0.293832	39.4034	2.52061	86.9092	0	13.2855	18.7655	7.31876	28.7896	137.803	98.079	73.4021	50.1317	13.597	145.313	146.313	367.682	61.2706	0	0	18.1644	36.1991	51.6231	14.781	7.67048	108.473	0.238158	18.8801	0.224896	2.79132	218.915	375.648	0	0	0	0.769337	2.18114	3.14999	89.5786	82.3394	103.614	106.101
hsa-miR-1295a	0	0	0	0	0	0	0	0	0	0	0	0	0	0	0	0	0	0	0	0	0	0	0	0	0	0	0	0	0	0	0	0	0	0	0	0	0	0	0	0	0	0	0	0	0	0	0	0	0
hsa-miR-1295b-3p	0	0	7.48859	0	0	0	0	0	0	0	0	0	0	0	0	0	0	0	0	0	0	0	0	0	0	0	0	2.08787	0	0	0	0	13.8879	0	0	0	2.79132	0	0	0	0	0	0	0	0	0	0	0	0
hsa-miR-1295b-5p	0	0	0	0	0	0	0	0	0	0	0	0	0	0	0	0	0	0	0	0	0	0	0	0	0	0	0	0	0	0	0	0	0	0	0	0	0	0	0	0	0	0	0	0	0	0	0	0	0
hsa-miR-1296-3p	0	0	0	0	0	0	0	0	0	0	0	0	0	0	0	0	0	0	0	0	0	0	0	0	0	0	0	0	0	0	0	0	0	0	0	0	0	0	0	0	0	0	0	336.987	0	0	0.133668	0	0
hsa-miR-1296-5p	0	0	0	0	0	0	0	0	0	0	0	0	0	0	0	0	0	0	0	0	0	0	0	0	0	0	0	0	0	0	21.2917	0	0.105211	0	0	0	0	0	0	0	0	0	0	0	0	0	0	0	0
hsa-miR-1297	0	0.426021	0.154404	0.129439	0	0.201908	0.313128	0	0.103967	0	0.294608	0	0.531421	0.208505	0.430515	2.3598	0	0.122599	0.625586	0.611362	0.256547	0	0.225792	0	0.204918	0	0	0	0.213564	19.8983	0	0.118007	0	0.238158	0	0	0	0	0	0	0	0	0	0	0	0.199064	0	0.156991	1.32959
hsa-miR-1298-3p	0	0	0	0	0	0	0	0	0	0	0	0	0	0	0	0	0	0	0	0	0	0	0	0	0	0	0	0	0	0	0	0	0	0	0	0	0	0	0	0	0	0	0	0	0	0	0	0	0
hsa-miR-1298-5p	0	0	0	0	0	0	0	0	0	0	0	0	0	0	0	0	0	0	0	0	0	0	0	0	0	0	0	0	0	0	0	0	0	0	0	0	0	0	0	0	0	0	0	1.09057	0	0	0	0	0
hsa-miR-1299	0	0	0	0	0	0	0	0	0	0	0	0	0	0	0	0	0	0	0	0	0	0	0	0	0	0	0	0	0	0	0	0	0	0	0.759544	0	0	0	0	0	0	0	0	0	0	0.0995318	0	0	0
hsa-miR-1301-3p	3.1658	160.184	151.702	136.04	183.972	139.922	89.5546	315.281	255.966	616.288	171.462	374.987	190.957	106.129	182.108	288.368	242.2	78.218	274.632	138.473	121.347	742.213	238.662	2.18858	83.6067	0.298343	2.60061	119.948	88.4154	115.636	130.741	242.623	207.267	33.4613	195.962	182.39	5.58265	1.42153	1.1648	1.08779	2.33003	617.032	304.658	1009.87	600.073	158.057	79.9333	71.1168	102.555
hsa-miR-1301-5p	0	0	0	0	0	0	0	0	0	0	0	0	0	0	0	0	0	0	0	0	0	0	0	0	0	0	0	0	0	0	0	0	0	0	0	0	0	0	0	0	0	0	0	0	0	0	0	0	0
hsa-miR-1302	0	0	0	0	0	0	0	0	0	0	0	0	0	0	0	0	0	0	0	0	0	0	0	0	0	0	0	0	0	0	0	0	0	0	0	0	0	0	0	0	0	0	0	0	0	0	0	0	0
hsa-miR-1303	0	0	0	0	0	0	0	0	0	0	0	0	0	0	0	0	0	0	0	0	0	0	0	0	0	0	0	0	0	0	0	0	0	0	0	0	0	0	0	0	0	0	0	0	0	0	0	0	0
hsa-miR-1304-3p	0	0	0	0	0.325039	0	0	0	0	0	0.294608	0	0	0.208505	0	0	0	0	0	0.15284	0	0	0	0	0	0	0	0	0	0	0	0	0	0	0	0	0	0	0	0	0	0	0	0	0	0	0	0	0
hsa-miR-1304-5p	0.527634	87.1923	30.572	0.129439	153.093	22.3108	56.7805	0.587663	12.0601	1.2603	235.686	0	21.6111	54.4198	51.5183	1.41588	0	40.8254	16.6823	41.8783	48.4874	39.5878	43.5778	287.798	69.4673	0	934.485	48.856	5.33909	57.6301	15.3089	91.1017	39.4543	22.625	26.15	0.224896	0	0	1.1648	0	0	1.26182	253.112	188.669	1108.8	82.91	29.9416	95.6074	46.6242
hsa-miR-1305	0	0	0	0	0	0	0	0	0	0	0	0	0	0	0	0	0	0	0	0	0	0	0	0	0	0	0	0	0	0	0	0	0	0	0	0	0	0	0	0	0	0	0	0	0	0	0	0	0
hsa-miR-1306-3p	0	15.3368	39.2186	0	111.813	10.0954	68.575	0	16.6347	0	45.075	0	32.4167	25.2291	31.8581	0.47196	0	13.3633	16.2652	0	0	5.45222	22.1276	396.133	0	0	0.866869	6.1592	0	2.53422	26.5706	0	29.1436	0.119079	0	0	0	0	0	0	0	0	0	0	0	0.0995318	19.5155	16.641	20.5643
hsa-miR-1306-5p	0	11.7866	0.0772019	0	0	51.5874	9.91572	175.711	19.0259	0	47.7264	0	15.5883	12.9273	17.6511	0	0.521983	9.9305	33.5731	49.6731	68.4981	0	66.157	0	4.5082	0.298343	0	11.692	0	10.7001	0	2.36015	70.0708	28.579	19.5311	0	0	0	0	1.08779	280.768	0	0	0	0	0.0995318	0	0	4.96379
hsa-miR-1307-3p	376.203	55.6668	71.0258	110.541	0.325039	11.2059	0.313128	147.797	0.103967	244.499	20.0333	496.858	49.9536	33.1523	21.0952	94.864	2.08793	9.31751	118.444	43.7124	102.619	0	49.6742	1.09429	0	388.741	109.225	21.9226	34.277	20.9308	55.2528	39.5325	56.8142	54.062	19.2056	0	0	0	0	4.35117	1.74752	0	275.423	0	973.346	24.883	6.14872	0	14.3595
hsa-miR-1307-5p	0	0	36.0533	0.129439	0.650078	0	0.104376	0	0	0	0	0	7.79417	6.88067	44.0561	0	0	9.56271	20.4358	0.15284	0.256547	49.307	0	0	32.582	0	0	20.0435	0	6.19477	0.175964	44.8428	17.886	0	8.46349	0	0	0	0	0	0	0	108.477	0	1.57499	18.5129	0	0.156991	4.87515
hsa-miR-130a-3p	120.828	81.3701	114.104	564.611	171.62	168.593	92.5815	2.05682	255.446	5.04121	83.6685	412.486	142.598	116.763	113.225	189.256	91.869	104.086	168.491	112.643	252.442	80.3609	133.443	519.788	273.976	0.895028	3.46748	113.162	160.386	173.172	84.2869	148.807	180.753	135.274	132.486	115.821	16.7479	0.710763	137.447	2.17559	239.993	3.78547	195.412	254.103	256.724	191.698	326.417	276.147	101.846
hsa-miR-130a-5p	0	0	0.0772019	0	0	0	0	0	0	0	0	0	0	0	0	0	0	0	0	0	0	0	0	0	0	0	423.032	0	0	0	0.175964	0	0	0	0	0	0	0	0	0	0	0	0	0	0	0	0	0	0
hsa-miR-130b-3p	99.1952	158.196	145.448	72.6151	313.012	111.251	113.457	185.408	67.7863	144.935	161.445	1.87493	77.7646	118.222	120.688	319.989	282.393	191.745	160.15	231.095	193.693	291.812	99.3484	181.652	118.648	0.895028	4.33434	80.5916	101.016	131.216	61.4115	183.384	70.8073	226.965	132.052	212.302	11.1653	0.710763	581.818	2.17559	4.66005	3.78547	56.1616	5.45286	4.72498	153.279	130.727	182.109	208.834
hsa-miR-130b-5p	201.029	160.326	44.0823	0	0.650078	16.9602	81.9351	80.8037	21.0013	0	52.1455	1.87493	107.347	114.469	57.5455	0.47196	139.891	101.144	16.6823	79.7827	99.7968	0.474106	78.8014	3.28287	58.4017	0.298343	1.73374	44.2627	22.2106	47.3994	3.87121	49.0911	53.6579	0.238158	97.5472	0.224896	8.37397	0.710763	0.582401	2.17559	0	78.233	0	1.09057	1.57499	28.9638	52.6651	34.538	22.7803
hsa-miR-132-3p	83.8938	67.5954	63.6144	170.341	0.975116	22.7146	36.9491	0.293832	0.415867	0	59.2161	20.6243	44.4622	31.2758	10.4759	77.4015	0	58.8474	20.6444	11.463	52.0791	0	0.225792	0	0	133.956	0	58.669	0	25.3422	26.9225	42.4827	29.354	25.7211	0	0	2.79132	2.13229	0.582401	0	0	2.52365	0	2.18114	0	0.0995318	22.7235	79.9083	33.9488
hsa-miR-132-5p	1.5829	0	0.0772019	0	0.325039	5.85532	0.104376	0.293832	0.207934	0	15.9088	0	21.0797	0	10.0454	38.2288	129.974	15.3248	43.9996	0	0.256547	0	69.5439	0	18.6476	0	0	6.47238	0	0	49.6219	0	33.9833	39.5343	0	58.0231	0	0	0	0	0	0	0	0	1048.95	0	0.133668	0	0
hsa-miR-1321	1.5829	0	0	0	0	0.100954	0	0	0	0	0	1.87493	0.17714	0	0	0.47196	0.521983	0	0	0	0.256547	0.237053	0.225792	0	0	0.298343	0.866869	0	0	0	0	0	0	0.119079	0	0	0	0	1.1648	0	0	0	0	0	1.57499	0.199064	0	0	0
hsa-miR-1322	0	0	0	0	0	0	0	0	0	0	0	0	0	0	0	0	0	0	0	0	0	0	0	1.09429	0	0	0	0	0	0	0	0	0	0	0	0	0	0	0	0	0	0	0	0	0	0	0.133668	0	0
hsa-miR-1323	0	5.11225	0	0	0	40.2806	0	0	0	0	0	1.87493	0	3.9616	0	0	0	0	17.9335	20.4806	0	0	0	0	27.4591	230.917	0	0.104393	0	0.0938601	56.1326	7.78849	9.04819	0	10.1996	0	2.79132	0	0.582401	0	0	0	0	0	0	10.7494	0	0	6.02746
hsa-miR-1324	0	0	0	0	0	0	0	0	0	0	0	0	0	0	0	0	0	0	0	0	0	0	0	0	0	0	0	0	0	0	0	0	0	0	0	0	0	0	0	0	0	0	0	0	0	0	0	0	0
hsa-miR-133a-3p	2.11054	0.568028	0.154404	0	0	0	0.208752	0	0.623801	0	0	0	10.6284	9.17422	9.18432	0	0	0	49.2128	0	0	0	0	0	0	1.19337	1.73374	633.458	33.7431	0.18772	0.351929	0.236015	0.210423	0	0	0	5.58265	0	0	0	1.16501	2.52365	0	0	0	0	82.6067	0	27.3009
hsa-miR-133a-5p	0	0	0	0	0	0	0	0	0	0	0	0	21.2568	0	0	0	0	0.245198	32.1134	0	0	0	0	0	0	0	0	3.1318	0	6.38249	0	11.3287	0	0	0	0	0	0	0	2.17559	0	0	0	0	0	0	0	0	1.77278
hsa-miR-133b	0	0	0	0	0	0	0	0	0	0	0	0	0	0	0	0	0	0	0	0	0	0	0	0	0	0	0	0.939539	0	0	0	0	0	0	0	0	0	0	0	0	0	0	0	0	0	0	0.133668	0	0
hsa-miR-134-3p	0	0	0	0	0	0	0	0	0	0	0	0	0	0	0	0	0	0	0	0	0	0	0	0	0	0	0	0	0	0	0	0	0	0	0	0	0	0	0	0	0	0	0	0	0	0	0	0	0
hsa-miR-134-5p	274.37	33.7977	214.93	0.258877	756.365	35.3338	58.2418	282.372	78.8068	3947.27	0.294608	3.74987	71.2104	0.208505	41.3295	144.892	69.9457	53.0853	37.5352	0	178.557	0.237053	97.9937	494.619	0	0.298343	2523.46	3.96694	0.213564	61.4784	0.175964	114.585	34.9302	0.238158	20.9417	0	0	194.038	0	0	1.16501	1.26182	338.508	460.221	948.146	8.26114	51.1948	76.1405	7.80024
hsa-miR-1343-3p	0	0	0	0	0	0	0	0	0.103967	0	0	0	0	0	4.01814	0	0	0	0	18.3409	0	0	0	0	0	0	0	5.95042	0	0	0	0	0	0	0	0	0	0	0	0	0	0	0	0	0	0	0	0	5.58427
hsa-miR-1343-5p	0	0	0	0	0	0	0	0	0	0	0	1.87493	0	0	0	0	0	0	0	0	0	0	0	0	0	0	0	0	0	0	0	0	0	0	0	0	0	0	0	0	0	0	0	0	0	0	0	0	0
hsa-miR-135a-3p	0	0	0	0	0	0	0	0	0	0	0	0	0	0	0	0	0	0	0	0	0	0	0	0	0	0	0	0	0	0	0	0	0	0	0	0	0	0	0	0	0	0	0	0	0	0	0	0	0
hsa-miR-135a-5p	5.27634	0.284014	1.38964	2.07102	1.95023	1.00954	34.0266	2.93832	0.415867	0	0	0	33.3024	0	16.6466	75.5136	0	0	0	0	0	0	0	0	0	0	0	15.2414	0	0	0	0	22.7257	0	26.2585	0	0	0	0	0	0	0	0	0	0	0	0	0	0
hsa-miR-135b-3p	0	0	0	0	0	0	0	0	0	0	0	0	0	0	0	0	0	0	0	0	0	0	0	0	0	0	0	0	0	0	0	0	0	0	0	0	0	0	0	0	0	0	0	0	0	0	0	0	0
hsa-miR-135b-5p	20.0501	1.70408	1.38964	3.49484	9.42612	1.00954	1.77439	8.52112	2.39124	0	0	0	0	0	0	0	0	0	0	0	0	0	0	0	0	0	0	0	20.8225	0	0	0	0	0	0	0	0	0	0	0	0	0	0	0	0	0	0	0	0
hsa-miR-136-3p	0.527634	33.3717	33.4284	0.388316	0	0.100954	0	0.293832	20.0656	1.2603	0	1.87493	51.9021	0	40.7554	25.4858	0	45.239	0	0	42.0737	0	0.225792	0	0	0	0.866869	13.4667	0	10.8878	0.351929	61.4819	7.3648	0	0	0.674687	0	0	0	0	0	0	0	0	1.57499	0	24.1939	21.5077	10.0162
hsa-miR-136-5p	0	0	3.31968	0	0	0	31.5215	0.293832	0	1.2603	0	0	1.41712	0	0	0	0	0	0.208529	0	0	60.9226	0.225792	2.18858	49.5902	0	0	2.40105	0	0	0	0.118007	0	0	0	0	0	0	0	0	0	0	0	0	1.57499	0	0	0	0.0886391
hsa-miR-137	0	0	0	0	0	0	0.104376	0	0	0	0	0	0	0	2.8701	0	0	0	0	0	0	0	0	0	0	0	0	0	0	0	0	0	0	0	0	0	2.79132	0	0	0	0	0	0	0	0	0	0	0	0
hsa-miR-138-1-3p	0	0	0	0	0	0	0	0	0	0	0	0	0	0	0	0	0	0	0	0	0	0	0	0	0	0	0	0	0	0	0	0	0	0	0	0	0	0	0	0	0	0	0	0	0	0	0	0	0
hsa-miR-138-2-3p	0	12.7806	0	0	0	0	0	0.587663	0	0	0	0	0	0	0	0	0	0	0	0	0	0	0	0	0	0	0	0	0	0	0	0	0	0	0	0	0	0	0	0	0	0	0	0	0	0	0	0	0
hsa-miR-138-5p	0	0	0	0	0	0	0	1.76299	0.207934	0	0	0	0	0	0	37.7568	0	0	0	0	0	0	0	0	0	0	0	0	27.3362	0	0	8.26052	0	0	0	0	0	0	0	0	0	0	0	0	0	0	0	0	0
hsa-miR-139-3p	13.1909	35.3598	4.78652	0	129.69	64.0047	43.4204	146.622	129.335	514.204	258.076	3.74987	66.6048	80.6915	44.6301	266.186	388.877	64.3644	113.44	45.6993	68.4981	55.2333	13.9991	0	52.4591	456.166	2.60061	18.1644	22.7445	75.3697	51.9095	56.6436	26.3029	124.676	63.3677	0	2.79132	63.2579	377.396	583.057	0.582507	2080.75	917.819	114.51	1319.85	19.5082	62.5565	111.306	47.156
hsa-miR-139-5p	164.622	120.422	120.203	217.845	3.90047	73.4944	152.18	120.765	148.569	196.607	187.96	11.2496	140.472	215.803	134.034	637.618	0	317.286	288.812	254.479	135.2	227.571	159.183	3.28287	71.3116	126.497	174.241	152.936	185.694	97.4268	48.7421	233.301	177.913	159.328	138.02	0.224896	2.79132	356.803	2.912	1.08779	0	6.30912	1.53867	8.72458	4.72498	159.35	204.512	139.565	77.2933
hsa-miR-140-3p	5228.33	2531.84	4529.98	2894.51	1031.02	1161.68	1351.04	1722.15	1315.18	27.7267	179.416	1715.56	1383.11	1158.87	1707.57	1831.21	315.278	1059.74	2386.82	624.964	1518.5	1982.47	2052.9	14.2258	1198.36	5.66851	1368.79	1727.6	1071.88	1155.7	1086.4	1415.26	1671.81	1039.32	1236	1298.77	2182.81	6.39687	1170.04	26.107	12.2326	884.538	1923.34	900.812	3628.79	966.354	793.586	1157.49	1016.87
hsa-miR-140-5p	819.416	248.654	338.453	82.9702	64.6827	5.4515	78.3863	4.11364	33.0614	2.52061	122.851	0	308.047	155.962	41.76	0.94392	142.501	230.731	193.306	378.433	247.311	291.575	116.734	1.09429	262.5	1.19337	3.46748	414.859	220.184	139.476	51.5575	222.326	196.745	180.643	110.242	106.151	8.37397	1.42153	1.1648	2.17559	1.16501	6.30912	215.414	427.504	6.29998	346.47	400.201	217.275	149.091
hsa-miR-141-3p	64.899	24.2832	13.0471	12.8144	75.409	26.6518	9.60259	73.1641	58.4293	0	23.274	0	15.9426	4.37861	20.8082	0.47196	0	2.57457	0	9.78179	22.3196	42.1954	0	0	7.99181	0	0.866869	17.9556	7.0476	44.4897	0	32.216	33.4572	0	11.9357	0	0	0	0	2.17559	0	1.26182	0	1.09057	0	0	0	0.313982	12.9413
hsa-miR-141-5p	0	0	0	0	0.325039	0	0.104376	0.587663	0	0	0	0	0	0	0	0	0	0	0	0	0	0	0	0	0	0	0	0	0	0	0	0	0	0	0	0	0	0	0	0	0	0	0	0	0	0	0	0	0
hsa-miR-142-3p	828.385	76.9678	79.6724	84.6529	421.9	93.887	25.7809	176.887	38.8836	3.78091	1.17843	3.74987	285.019	330.689	221.141	482.815	684.841	156.436	168.283	237.514	333.768	156.929	232.566	3.28287	73.5657	1.49171	3.46748	225.907	278.38	140.227	243.886	156.36	225.047	208.27	209.309	238.839	2.79132	0	0.582401	4.35117	1.16501	5.04729	543.921	10.9057	1.57499	152.881	162.807	300.323	213.975
hsa-miR-142-5p	3825.87	11070.3	9934.35	7028	1014.77	4169.79	3506.2	875.031	2659.89	65.5358	1321.9	1091.21	5320.23	4364.84	3469.95	1733.51	1396.83	3093.05	2577.21	4218.85	3285.6	4042.94	2152.25	33.923	5477.06	1384.91	1139.93	6967.94	6742.53	4362.05	2640.17	2708.62	3994.67	3764.81	3244.34	3624.87	3720.83	492.559	43.0976	93.5503	37.2804	649.839	1025.53	1458.09	102.375	3658.79	3866.47	1852.49	2614.94
hsa-miR-143-3p	22202.8	62753.6	79863.1	66187.8	41297.2	14498.7	18182.8	23627.6	8902.16	2399.62	8249.01	26689.7	38801	27230.6	5635.73	21893.3	23623.9	19117.4	20915.7	24987.9	22147.7	43568.9	19932.2	3522.52	19459.9	10332.5	24663.3	44384.6	37139.9	13020.4	35143.2	19487.3	20561.3	19776.4	13849.5	20768.9	8256.73	1588.56	5519.99	11625.3	3609.79	3764.02	23677.9	7652.54	8241.94	26569.4	32207.4	28884.9	25841.1
hsa-miR-143-5p	3.1658	0.284014	0.308808	0.776632	0.650078	0.201908	0.313128	2.05682	0.3119	0	0	0	0	0	0	0	0	0	0	28.4283	0	0	0	0	0	0	0	0	0	6.85179	0	0	0	0	0	0	0	0	0	0	0	0	0	0	0	0	0	0	0
hsa-miR-144-3p	1954.88	1319.39	1172.93	910.86	1135.04	1175.4	801.399	481.59	1290.23	23.9458	239.811	875.594	1095.08	1281.06	2067.19	1136.01	382.613	2010.87	1543.11	788.504	1456.42	1118.18	1656.41	9.84862	1684.84	364.873	429.967	982.549	971.929	1779.78	1327.12	1212.76	1021.5	943.584	1474.17	1514.22	50.2438	568.611	7.57121	465.576	6.40757	353.311	969.365	1210.53	560.698	1421.91	1151.41	918.553	1120.31
hsa-miR-144-5p	741.853	237.436	285.493	377.055	3.90047	562.313	563.004	97.8459	435.621	6.30151	142.001	16.8744	797.84	592.363	1198.84	546.53	105.441	654.31	752.372	535.859	922.543	325.237	427.424	4.37716	479.304	4.77348	1063.65	820.74	943.952	842.394	533.172	563.013	411.692	323.895	1007.37	192.96	39.0785	7.8184	354.682	11.9657	5.24256	254.888	271.576	18.5397	15.7499	335.124	535.206	530.629	572.077
hsa-miR-145-3p	26.3817	327.752	314.444	341.071	12.6765	55.1208	265.324	26.7387	93.4661	2.52061	191.79	1.87493	260.042	257.087	115.091	0.94392	97.6108	140.13	167.24	270.68	220.374	71.1159	137.507	2.18858	464.55	1.49171	1.73374	366.525	268.45	100.618	158.368	150.931	193.694	113.84	206.922	0.449791	13.9566	0.710763	0	4.35117	1.16501	0	0.769337	8.72458	4.72498	69.1746	90.4931	298.439	219.293
hsa-miR-145-5p	415.248	105.369	148.073	186.262	34.4541	8.27821	45.821	31.1462	10.1887	938.926	0.589215	0	38.6166	116.971	44.0561	28.7896	0	6.98813	147.013	0	0	151.24	21.9018	0	8.81149	0	1.73374	122.036	44.3145	37.3563	58.7721	35.2842	69.5448	52.3948	77.2565	0.224896	0	0	0.582401	1.08779	0.582507	2.52365	1.53867	3.27172	0	16.8209	133.133	124.337	107.874
hsa-miR-1468-3p	0	0	0	0	0	0	0	0	0	0	0	0	0	0	0	0	0	0	0	0	0	0	0	0	0	0	0	0	0	0	0	0	0	0	0	0	0	0	0	0	0	0	0	0	0	0	0	0	0
hsa-miR-1468-5p	0	10.0825	1.31243	0	0	0	0	0	0	0	0	0	9.38844	15.0124	13.059	41.5325	0	12.3825	0	2.13977	0	0	0	0	0	0	0	0	8.64933	6.75793	0	0	11.6785	0	15.1909	0	0	0	0	0	0	253.626	0	0	0	0.0995318	22.9909	0	0
hsa-miR-1469	0	0.142007	0	0	0	0	0	0	0	0	0	0	0	0	0	0	0	0	0	0	0	0	0	0	0	0	0	0	0	0	0	0	0	0	0	0	0	0	0	0	0	0	0	0	0	0	0	0	0
hsa-miR-146a-3p	0	0	0	0	0	3.53338	0	0	0	0	0	0	0	0	0	0	0	0.122599	7.9241	0.15284	0	67.7971	0	0	0	0	0	0	0.106782	0	0	0	0	0	0	0.224896	0	0	0	0	0	0	0	0	0	0	0	0	8.50936
hsa-miR-146a-5p	18860.3	3873.81	9922.07	11198.4	5745.06	2935.84	3794.48	8465.29	4673.31	4651.78	4611.49	19821.8	9511.37	9526.6	6410.37	20222.1	12694.6	8582.65	10463.4	8752.56	13472.1	13668.5	11981	5293.08	4555.13	4488.86	10587.1	8122	9957.84	5673.28	11030.3	15905.5	9840.22	10243.9	11993.9	8479.02	6138.12	5565.99	8641.08	5284.5	3742.6	14577.8	16333	8102.95	8062.39	8465.88	7624.54	10750.3	7164.35
hsa-miR-146b-3p	1.05527	27.9754	41.0714	12.685	1.62519	9.48966	0.313128	0.293832	0.3119	0	68.0543	0	36.3138	7.08917	21.8128	34.4531	0	18.022	25.4405	9.01758	0	0	52.1579	0	0	0	0	10.0218	0	2.3465	79.3599	33.6321	32.6156	15.004	17.144	0	0	0	0	0	0	0	0	0	1.57499	42.0024	32.4813	68.134	0
hsa-miR-146b-5p	980.344	1198.4	1299.39	1876.21	2875.62	798.443	786.995	1552.9	1027.82	965.392	626.041	753.724	1785.04	1431.6	809.799	3473.15	1728.28	1085.73	1160.05	1242.29	1621.12	946.789	1184.05	10.9429	785.042	946.94	18.2042	1339.68	1369.37	843.427	853.603	1832.18	1671.92	889.879	1032.55	680.085	44.6612	821.642	9.90081	25.0193	210.867	213.248	2002.58	66.5249	1266.3	1662.88	1550.15	1177.27	1279.42
hsa-miR-1470	0	0	0	0	0	0	0	0	0	0	0	0	0	0	0	0	0	0	0	0	0	0	0	0	0	0	0	0	0	0	0	0	0	0	0	0	0	0	0	0	0	0	0	0	0	0	0	0	0
hsa-miR-1471	0	0	0	0	0	0	0	0	0	0	0	0	0	0	0	0	0	0	0	0	0	0	0	0	0	0	0	0	0	0	0	0	0	0	0	0	0	0	0	0	0	0	0	0	0	0	0	0	0
hsa-miR-147a	0	0	0	0	0	0	0	0	0	0	0	0	0	0	0	0	0	0	0	0	0	0	0	0	0	0	0	0	0	0	0	0	0	0	0	0	0	0	0	0	0	0	0	0	0	0	0	0	0
hsa-miR-147b	0	16.6148	0	0.129439	0	0	0	0	0	0	0	0	0	0	0	0	0	0	0	0	0	0	0	0	0	0	0	0	0	13.6097	0	0	0	0	0	0	0	0	0	0	0	0	0	0	0	0	0	0	0
hsa-miR-148a-3p	3281.36	4150.58	7171.13	4469.26	1493.23	2279.94	1662.4	2621.27	1222.86	269.705	516.152	2101.8	2022.06	3184.91	2340.28	4280.68	2913.71	2392.03	2185.59	1926.55	2581.63	6020.2	2717.63	28.4516	3000.21	155.735	2308.47	4371.68	2657.27	1863.4	2490.42	2400.74	6300.27	2174.51	2515.18	2163.95	982.546	176.269	385.549	51.1263	23.8828	586.748	2241.85	3507.28	967.046	1556.28	2200.97	1294.23	682.344
hsa-miR-148a-5p	259.596	23.8572	65.8533	0.258877	119.614	0.100954	0	0.293832	0.207934	0	0	0	10.2741	67.3471	23.8218	90.1444	1.04397	9.9305	38.9949	14.0613	2.56547	205.999	20.7729	0	20.2869	0	165.572	29.0213	16.2308	3.66054	30.0899	5.66436	19.9902	28.2218	16.8185	0.224896	0	0	0	0	0	0	0	0	0	11.1476	0	0	0
hsa-miR-148b-3p	1568.13	633.494	864.662	565.776	361.768	384.331	416.878	371.109	543.85	8.82212	77.1872	371.237	582.083	417.219	805.924	717.379	178.518	476.787	504.014	789.421	655.221	1255.2	1016.97	6.56574	434.222	227.934	1156.4	364.646	292.796	484.6	444.31	592.279	662.622	422.969	757.049	1036.77	30.7046	484.03	5.82401	7.61456	3.49504	320.503	1283.25	751.404	6.29998	337.114	212.665	282.897	339.665
hsa-miR-148b-5p	0	15.7628	25.0134	0.129439	0.650078	64.2066	0	29.677	0	0	0	0	5.49135	0	0	0	0	0	0	50.4373	0	0	12.1928	0	0	0	0	13.3623	0	29.0966	0.175964	23.0114	21.4631	0	0	0	0	0	0	0	0.582507	0	0.769337	297.726	4.72498	57.9275	112.281	45.0563	4.5206
hsa-miR-149-3p	0	0	0	0	0	0	0	0	0	0	0	0	0	0	0	0	0	0	0	0	0	0	0	0	0	0	0	0	0	0	0	0	0	0	0	0	0	0	0	0	0	0	0	0	0	0	0	0	0
hsa-miR-149-5p	1.05527	0.426021	0.38601	0.647193	0.650078	0.201908	0.104376	0	0	0	0	0	0	0	0	0	0	0	0	0	29.5029	0	0	0	0	0	0	0	0	10.5123	0	0	0	0	0	0	0	0	0	0	0	0	0	0	0	0	0	0	0
hsa-miR-150-3p	111.858	133.487	28.1787	69.8969	224.927	100.752	56.7805	40.5488	20.6894	345.323	0.294608	0	8.14845	66.9301	29.275	95.3359	0	15.3248	97.8	12.2272	44.6392	110.941	55.7706	445.376	13.7295	0.298343	0	38.8343	18.58	33.1326	64.051	35.6382	35.7719	47.3935	6.61889	0	0	50.4642	0	1.08779	331.446	176.655	47.6989	65.4343	0	6.37004	14.3025	172.533	15.0687
hsa-miR-150-5p	31.658	413.667	58.7507	55.3997	587.67	143.657	306.552	190.109	113.636	8.82212	618.97	290.615	558.346	627.392	605.878	990.172	202.007	426.766	431.863	876.387	679.85	146.736	267.789	4.37716	582.583	2259.95	1500.55	590.135	652.117	403.411	241.775	226.574	204.426	870.588	361.869	716.967	1990.21	129.359	4.65921	7.61456	294.748	1650.46	152.329	5.45286	11.025	402.805	201.571	164.369	335.233
hsa-miR-151a-3p	4308.66	4449.51	12598.4	8067.13	3348.55	3291.09	3381.26	4611.1	5097.28	1209.89	1781.49	2111.18	2642.58	2151.98	1217.64	2355.55	2178.23	1888.88	1624.44	3018.9	2224.52	2723.97	3030.8	571.22	2371.52	704.685	2455.84	1820.62	2366.61	1443.1	1871.03	4156.34	3288.49	1926.58	2394.84	2800.63	69.7831	585.669	2574.79	695.1	176.499	3558.34	2076.44	921.533	1815.97	1771.17	2061.56	2239.47	1406.44
hsa-miR-151a-5p	1206.7	903.449	1289.97	666.609	573.368	417.04	742.844	1276.99	615.275	25.2061	562.7	2176.8	1666.18	1185.98	1789.36	1203.97	161.815	1371.39	1278.49	1198.27	2083.42	1162.27	1747.18	19.6972	792.419	1682.06	2070.95	645.359	947.262	880.595	791.135	1082.13	740.478	727.693	1430.22	1599.46	61.4091	248.056	772.846	388.342	7.57258	1255.51	1447.12	551.829	2271.14	696.723	873.519	1019.65	1316.47
hsa-miR-151b	595.699	206.478	412.104	405.013	78.6594	237.039	281.398	342.608	184.229	10.0824	147.893	1003.09	266.242	213.092	507.721	152.915	1.56595	260.155	307.789	73.5162	321.197	373.832	447.294	77.6946	169.467	694.243	1005.57	154.502	255.956	146.985	406.301	167.689	149.19	134.44	156.358	185.089	13.9566	2.84305	5.24161	3.26338	2.91253	112.302	4.61602	3.27172	6.29998	186.622	116.959	238.626	249.962
hsa-miR-152-3p	9.49741	83.0741	109.086	2.97709	5.52566	29.7814	89.2414	48.1884	53.231	2.52061	36.2367	0	37.0223	44.2031	30.8536	100.528	74.6435	26.9717	18.9761	103.473	108.776	151.477	48.771	0	0.409837	0.596685	1.73374	28.7081	165.512	47.7748	0.175964	29.9739	80.6972	17.1474	46.1152	0.224896	0	0	0	0	0	1.26182	1.53867	207.209	4.72498	29.6605	53.0661	12.5593	28.8964
hsa-miR-152-5p	0	0	0	0	0.325039	0	0	0	0	0	0	0	0	0	0	0	0	0	0	0	0	0	0	0	0	0	0	0	0	0	0	0	0	0	0	0	0	0	0	0	0	0	0	0	0	0	0	0	0
hsa-miR-153-3p	0	0	0.154404	0	0	0.201908	0	0.587663	0	0	0	0	8.85702	0	0	0	0	0	0	0	0	0	0	0	0	0	0	0	0	4.88073	0	0	0	0	0	0	0	0	0	0	0	0	0	0	0	0	0	0	0
hsa-miR-153-5p	0	0	0	0	0	0	0	0	0	0	0	0	0	0	0	0	0	0	0	0	0	0	0	0	0	0	0	0	0	0	0	0	0	0	0	0	0	0	0	0	0	0	0	0	0	0	0	0	0
hsa-miR-1537-3p	0	0	0	0	0	0	0	0	0	0	0	0	0	0	0	0	0	0	0	0	0	0	0	0	0	0	0	0	0	0	0	0	0	0	0	0	0	0	0	0	0	0	0	0	0	0	0	0	0
hsa-miR-1537-5p	0	0	0	0	0	0	0	0	0	0	0	0	0	0	0	0	0	0	0	0	0	0	0	0	0	0	0	0	0	0	0	0	0	0	0	0	0	0	0	0	0	0	0	0	0	0	0	0	0
hsa-miR-1538	0	0	0	0	0	0	0	0	0	0	0	0	0	0	10.0454	0	0	0	0	0	0	0	0	0	0	0	0	4.17573	0	0	19.0041	0	0	0	0	0	0	0	0	0	0	307.885	0	1.09057	0	0	0	0	0
hsa-miR-1539	0	0	0	0	0	0	0	0	0	0	0	0	0	0	0	0	0	0	0	0	0	0	0	0	0	0	0	0	0	0	0	0	0	0	0	0	0	0	0	0	0	0	0	0	0	0	0	0	0
hsa-miR-154-3p	0	0	0	0	0	0	0.208752	0	0	0	0	0	0	0	0	0	0	0	0	0	0	0	0	0	0	0	0	0	0	0	0	0.118007	0	0	0	0	0	0	0	0	0	0	0	0	0	0	0	0	0
hsa-miR-154-5p	0	0	0	0	0	0	0	0	0	0	0	0	0	0	0	0	0	0	0	0	0	0	0	0	0	0	0	0	0	0	0	0	0	0	0	0	0	0	0	0	0	0	0	0	0	0	0	0	0
hsa-miR-155-3p	0	0	0	0	0	0	0	0	0	0	0	0	0	0	0	0	0	0	0	0	0	0	0	0	0	0	0	0	0	0	0	0	0	0	0	0	0	0	0	0	0	0	0	0	0	0	0	0	0
hsa-miR-155-5p	284.922	118.434	68.0149	90.0893	3.90047	70.3648	37.471	89.6187	83.0695	504.121	0.294608	5.6248	106.461	95.4953	42.7645	322.349	469.263	95.1367	163.487	226.204	189.845	171.863	86.7041	1.09429	65.5739	0.895028	2.60061	143.019	89.6968	120.329	161.007	100.306	94.2695	81.212	52.1915	0	2.79132	0.710763	1.7472	3.26338	2.33003	416.402	1.53867	3.27172	3.14999	105.305	255.305	102.358	93.9575
hsa-miR-1587	0	0	0	0	0	0	0	0	0	0	0	0	0	0	0	0	0	0	0	0	0	0	0	0	0	0	0	0	0	0	0	0	0	0	0	0	0	0	0	0	0	0	0	0	0	0	0	0	0
hsa-miR-15a-3p	0	0	0	0	0	0	0	0	0	0	0	0	0	7.92319	0	0	0	0	0	0	0	0	0	0	0	0	0	0	0	0	0	0	0	0	0	0	0	0	0	0	0	0	0	0	0	0	0	0	0
hsa-miR-15a-5p	456.931	370.922	356.055	308.711	400.448	372.217	435.352	124.291	287.572	2.52061	140.233	13.1245	438.599	429.729	661.415	159.523	4.69785	569.717	376.603	276.488	477.691	176.367	174.763	5.47145	376.64	249.713	8.66869	547.021	382.172	618.632	334.508	565.374	282.493	144.443	728.729	801.078	7475.16	382.391	3.4944	6.52676	7.57258	13.8801	6.1547	343.53	20.4749	520.253	381.087	394.832	587.412
hsa-miR-15b-3p	1.5829	69.7255	141.82	61.2245	0.650078	15.8497	62.73	113.419	37.532	0	0.294608	1.87493	77.4103	112.176	131.307	49.0839	149.287	77.3598	99.8853	10.2403	239.872	0.237053	14.4507	2.18858	60.246	1.49171	2.60061	65.559	27.0158	139.195	29.386	94.76	83.2223	43.7021	87.3476	0	2.79132	0	0.582401	2.17559	0	2.52365	2.30801	3.27172	426.823	9.95318	0	30.2992	83.9413
hsa-miR-15b-5p	1884.18	4006.59	3409.62	1758.55	286.684	1817.07	1390.29	414.597	1398.04	17.6442	956.591	33.7488	1994.6	1475.38	2222.75	600.333	287.613	2067.26	1483.68	947.916	1866.12	810.958	1443.49	20.7915	2305.95	369.348	15.6036	1798.49	1733.6	1745.52	597.575	1261.15	1456.55	1525.29	1891.05	2242.43	3542.19	182.666	9.90081	30.4582	524.838	1305.99	825.499	312.994	50.3998	1577.98	1689.16	732.833	1830.66
hsa-miR-16-1-3p	0	0	0	0	0	0	0	0	0	0	0	0	0	0	0	0	0	0	0	28.5812	0	0	0	0	0	0	0	0	0	0	0	0	0	0	0	0	0	0	0	0	0	0	0	0	0	0	0	0	0
hsa-miR-16-2-3p	485.423	1489.8	1604.8	1409.33	757.015	1064.05	967.252	1014.01	1028.65	12.603	439.554	26.2491	1160.45	857.373	1356.55	617.324	468.219	849.119	729.434	561.994	892.527	807.639	678.053	237.461	838.116	59.3702	533.991	1348.34	799.262	919.36	522.262	759.85	783.405	562.292	978.727	642.752	3893.9	167.74	8.73601	19.5803	950.068	213.248	339.278	202.846	12.6	1002.48	1017.21	635.813	669.314
hsa-miR-16-5p	22779.5	86261.1	112885	121754	68578.6	105703	93048	43498.3	115128	20279.5	50936.5	21826.1	93797.8	94004.9	84048.2	45182.6	59178.2	82010.6	62823.7	76264.6	63372.5	60221.4	48863.8	12671.9	127233	48038.5	11263.2	136360	114071	116852	95446.2	110594	105683	101484	93634.7	75056.7	88652.4	15534.4	12168.1	13041.6	16646.3	17386.7	26773.7	18794.9	7172.52	129064	106811	97901	118862
hsa-miR-17-3p	39.5726	20.023	28.4103	0.129439	0	0	0.208752	52.5959	0	0	0	0	0	16.6804	3.58763	0	0	14.0989	25.4405	0	0	0	0	0	40.3689	0	0	6.68117	0	22.7141	35.8967	15.695	0.105211	37.5099	25.499	0	0	0	0.582401	0	0	0	0	0	3.14999	23.0914	0	8.32051	40.5967
hsa-miR-17-5p	396.253	110.197	122.519	2.07102	2.60031	50.5778	102.497	299.708	122.577	2.52061	38.0044	3.74987	155.706	127.188	140.061	153.387	0	106.906	170.785	11.9216	203.955	269.292	133.443	2.18858	181.763	0.298343	569.533	152.727	59.9046	114.322	196.904	168.515	129.831	0.238158	146.592	473.63	2.79132	0.710763	0	3.26338	266.788	6.30912	208.49	4.36229	4.72498	60.4158	245.414	50.708	179.228
hsa-miR-181a-2-3p	3.69344	210.312	64.1548	81.2874	0.325039	63.6009	51.2486	29.677	34.6209	0	30.9338	3.74987	83.6102	46.4966	132.886	38.7007	0.521983	53.5757	137.212	77.1844	121.347	169.967	74.2855	0	21.3115	114.564	447.304	51.4659	50.1875	70.3951	23.0513	45.9049	28.7227	27.3882	92.0134	0	1013.25	0	0	1.08779	1.16501	1.26182	320.814	1.09057	0	56.4345	0.267336	89.7987	15.4232
hsa-miR-181a-3p	3.69344	4.82824	2.54766	0.258877	0.650078	0.201908	7.20194	0.293832	0.103967	0	0	0	1.94854	4.58711	13.4895	0	0	0	0	0	0	0	0	0	0	0	0	0	0	3.7544	0	0	0	0	0	0	0	0	0	0	0	0	198.489	0	0	0	0	0	18.9688
hsa-miR-181a-5p	14002.4	7314.78	6688.16	2811.41	2322.73	2261.57	3901.68	5227.27	1189.8	564.616	2183.04	12929.5	4826.9	4390.28	4301.13	8269.69	7309.85	5837.17	6979.46	4215.34	7282.86	8622.56	10355	3118.73	2664.35	2940.47	7715.13	4905.65	4816.08	5182.67	5659.01	4419.97	3239.88	4839.86	3672.29	4032.83	3902.27	31.2736	2407.64	63.092	39.6104	6006.28	5585.39	2032.83	5707.78	5122.7	6493.05	2553.61	3946.39
hsa-miR-181b-2-3p	0	0	15.2088	0	0	0	0	0	0.103967	0	0	0	0	0	0	0	0	0	0	0	0	0	0	0	0	0	0	3.0274	0	0	0	0	0	0	0	0	0	0	0	0	0	0	0	0	0	0	0	0	0
hsa-miR-181b-3p	0	13.0647	13.3559	0	0	0	0	0.293832	0	0	0	0	0	0	0	0	0	0	10.4264	0	0	0	0	0	0	0	0	0	0	1.97106	0	7.55247	0	0	0	0	0	0	0	0	0	0	0	0	0	0	0	0	0
hsa-miR-181b-5p	2721.54	649.824	639.001	541.312	592.546	212.508	556.115	786.294	53.335	393.215	276.931	14.9995	500.953	570.47	606.452	2573.13	1029.35	763.3	1008.45	239.654	550.037	1105.61	1652.35	24.0744	36.8853	810.895	2916.15	592.745	543.52	521.768	646.493	519.705	427.79	746.388	355.25	3.14854	11.1653	4.26458	4.65921	6.52676	6.99008	1259.3	1210.94	460.221	18.8999	648.251	507.002	350.403	571.545
hsa-miR-181c-3p	0	0	0.0772019	0	69.2333	0	0	0	0	0	0	0	0	0	0	0	0	4.41356	0	0	0	0	41.3199	0	0	0	0	7.82949	0	4.12984	0	0	0	19.529	0	0	0	0	0	0	0	0	0	0	0	0	0	0	6.64793
hsa-miR-181c-5p	3.1658	26.2713	11.8891	0.776632	1.95023	48.5588	0.626256	45.5439	17.4664	0	15.9088	361.862	54.9135	52.3348	43.9126	51.4437	0	25.8683	67.7719	0.15284	14.3666	78.4645	31.6109	1.09429	0.409837	0	254.859	61.6964	64.9234	38.9519	29.9139	42.7187	56.8142	0	12.4782	0	2.79132	0	0	1.08779	0	0	0.769337	1.09057	0	7.26582	7.61906	70.8028	36.1648
hsa-miR-181d-3p	0.527634	0	0	0	0	0	0	0	0	0	0	0	0	0	0	0	0	0	0	0	0	0	0	0	0	0	0	0	0	0	0	0	0	0	0	0	0	0	0	0	0	0	0	0	0	0	0	0	0
hsa-miR-181d-5p	1.05527	19.881	23.4694	0.258877	1.30016	15.9507	56.0499	122.822	0.3119	0	0	1.87493	15.9426	21.2675	0	0	0	35.6762	18.142	9.62895	14.8797	0	38.3846	1.09429	23.7705	0.298343	286.934	9.60418	75.4948	31.0677	0	8.37853	35.7719	1.78619	10.9591	0	5.58265	0	0	0	0	0	0	1.09057	0	0.199064	26.5999	52.7489	13.7391
hsa-miR-182-3p	0	0	0	0	0	0.302861	0	0.293832	0.103967	3.78091	0	0	6.73133	10.4253	0	0	0	5.51695	19.8102	0.15284	1.02619	43.8548	0	0	0	0.596685	0	0	0	0	0	7.31646	0	0	0	0	0	0	0	0	0	0	0	0	0	0	0	0	0
hsa-miR-182-5p	573.538	1565.34	2318.14	2462.83	1228	6058.24	2052.97	2015.1	3273.39	20.1648	1571.73	2171.17	1652.01	1004.99	944.837	1401.25	1447.46	1076.17	1431.13	1947.65	1775.05	2868.81	765.66	467.262	2219.67	1282.87	1725.94	1394.28	2892.93	2692.75	4051.93	2037.75	823.595	1190.67	1389.75	1667.83	1540.81	1321.31	1596.94	52.2141	350.086	733.119	800.111	1267.24	1217.47	1185.42	2032.95	1723.29	1214.62
hsa-miR-1825	0	0	0	0	0	0	0	0	0	0	0	0	0	0	0	0	0	0	0	0	0	0	0	0	0	0	0	0	0	0	0	0	0	0	0	0	0	0	0	0	0	0	0	0	0	0	0	0	0
hsa-miR-1827	0	1.42007	0.231606	0	0.325039	0.504769	0.626256	0	0.207934	0	0	0	0	0.208505	0	0	0	3.92316	0	0	0	0	0.225792	0	0.614755	0	0	0	0.106782	0.563161	0	0.118007	0.420846	0	0	1.34937	0	0	0	0	0	0	0.769337	0	0	0.398127	0.401003	0	0
hsa-miR-183-3p	0.527634	13.6327	0.0772019	0	0	18.4745	0	0	0	0	0	0	0	0	22.3868	0	0	4.04576	0	0	0	55.7074	0	0	0.204918	0	0	4.38452	0	14.5483	0	0	0	0	0	0	0	0	0	0	0	0	0	0	0	0	0	0	12.8527
hsa-miR-183-5p	88.6425	664.167	1651.43	1038.62	1697.03	3442.73	1383.4	858.282	1827.11	143.675	1345.77	691.851	1362.92	486.442	520.493	1622.6	1455.29	663.75	1112.29	851.015	1314.8	2217.16	621.379	1096.48	1925.41	2419.26	2218.32	734.511	1490.25	1689.01	1461.38	816.493	702.813	634.097	749.453	2821.32	12605.6	695.127	608.609	2105.97	118.831	315.456	579.311	1741.64	26.7749	1244.05	1526.62	2007.6	1215.95
hsa-miR-184	1.05527	9.94049	0.231606	338.87	61.1073	19.686	0	97.2583	0.103967	1.2603	944.512	320.614	11.337	8.54871	6.45773	0	0	0.122599	0.208529	0.305681	0.256547	0	0	0	0.204918	0	122.229	3.44498	0.427127	0	0	0	0.315634	0	6.61889	0	0	0	261.498	0	340.184	3.78547	0	0	1053.67	0	0	45.6843	0
hsa-miR-185-3p	137.185	18.1769	28.3331	0	0	0	15.552	0	30.9821	0	0	0	3.71995	24.3951	30.4231	128.373	0	13.4859	0	0.15284	42.0737	27.2611	31.6109	0	0	0	0.866869	9.08221	0	17.8334	0.175964	6.96244	8.94298	25.9593	17.9035	325.874	0	0	0	0	0	0	143.866	0	1140.3	0.0995318	68.8389	0.156991	0.0886391
hsa-miR-185-5p	23230.7	2100.43	4632.5	2965.31	9655.28	2871.83	2153.8	6471.35	3081.16	1383.81	1432.68	24226	4153.59	2792.09	7065.9	7248.36	7068.69	3221.9	7308.1	1542.47	7017.08	6731.83	6970.2	2594.56	2082.79	1273.03	29247.3	1777.09	1333.49	3486.34	3857.31	3351.53	2491.09	2116.28	5654.92	2774.76	3067.66	1112.34	2122.27	5634.77	854.537	3828.37	14439.7	30977.7	16424	2853.38	2040.97	4178.47	3682.42
hsa-miR-186-3p	0	0	0	0	0	0	0	0	0	0	0.294608	0	3.01139	0	0	0	0	0	0	7.9477	0	0	0	0	0	0	0	0	0	0	0	0	0	0	9.76557	0	0	0	0	0	0	0	0	0	0	0	0	0	0
hsa-miR-186-5p	7557.3	2279.5	3825.9	4391.33	395.247	1125.74	1582.13	2158.19	1979.53	947.748	925.952	2956.77	3604.45	2704.73	3992.45	3209.33	2247.14	2222.1	3254.09	1679.41	3003.4	3480.88	3130.15	488.054	1719.26	857.735	5008.77	3272.73	1270.81	2647.61	1907.28	2940.98	2765.38	2298.59	3016.91	4202.63	4714.55	189.774	323.815	48.9507	22.1352	2551.41	2608.05	5396.15	9175.92	1830.19	1931.37	1462.05	1809.04
hsa-miR-187-3p	0	0	0	0	0	0	0	0	0	0	0	0	0	0	0	0	0.521983	4.78135	0	0	0	0	0	0	0	0	0	2.08787	0	3.56668	0	0	0	0	0	0	0	0	0	0	0	0	0	0	0	0	0	0	0
hsa-miR-187-5p	0	0	0	0	0	0	0	0	0	0	0	0	0	0	0	0	0	0	0	0	0	0	0	0	0	0	0	0	0	0	0	0	0	0	0	0	0	0	0	0	0	0	0	0	0	0	0	0	0
hsa-miR-188-3p	0	0	0	0	0	0	0	0	0	0	0	0	0	0	0	0	0	0	0	0	0	0	0	0	0	0	0	0	0	0	0	0	0	0	0	0	0	0	0	0	0	0	0	0	0	0	0	0	0
hsa-miR-188-5p	0	0	0	0	0	0	0	0	0	0	47.7264	0	0	0.208505	11.0499	0	0	0	7.08998	35.6118	38.7386	0	0	0	0	0	0	2.81862	0	0	0	19.3532	14.8348	0	0	0	0	0	0	0	0	0	0	0	0	0	23.1245	0	0
hsa-miR-18a-3p	0.527634	41.04	26.6347	138.758	0.650078	47.5492	32.0434	0.293832	0	2.52061	40.9505	0	89.4559	71.9342	48.3612	0.47196	0	32.6113	42.1228	0	45.6654	6.63748	63.6733	0	86.2706	0.298343	0	44.2627	27.0158	22.5264	25.5148	36.7003	29.0384	15.7185	48.9364	0	2.79132	0	0.582401	0	0.582507	0	0	0	0	51.8561	41.7043	133.913	54.5131
hsa-miR-18a-5p	319.746	158.338	78.5916	0.258877	0.650078	48.054	13.882	54.3589	9.46098	1.2603	73.0627	5.6248	100.97	138.239	78.0668	71.266	0	47.4457	103.222	32.2493	105.184	119.001	67.7376	2.18858	126.435	587.735	1.73374	108.465	38.8686	128.494	0	116.001	27.7758	57.158	98.3067	0	5.58265	0	1.1648	0	1.16501	3.78547	0	0	4.72498	68.5774	114.152	0.470972	67.0112
hsa-miR-18b-3p	0	0	0	0	0	0	0	0	0	0	56.5647	0	10.097	0	0	0	0	0	11.2606	0	0	0	0	0	0	0	0	0.104393	0	0	0	19.4712	0	0	0	0	0	0	0	0	0	0	0	0	0	0	0	0	3.81148
hsa-miR-18b-5p	0	41.8921	11.8891	0	0	8.37916	0	25.8572	0	0	0	0	0.531421	0	3.30062	0	0	0.122599	13.3458	17.1181	0	0	35.9009	0	0	0.895028	0	8.56025	23.0649	5.06845	0	0	6.62832	29.7698	13.1293	0	0	0	0.582401	0	0	1.26182	0	0	0	0.0995318	14.3025	0	8.24344
hsa-miR-1908-3p	0	0	0	0	0	0	0	0	0	0	0	0	0	0	0	0	0	0	0	0	0	0	0	0	0	0	0	0	0	0	0	0	0	0	0	0	0	0	0	0	0	0	0	0	0	0	23.2582	0.156991	0
hsa-miR-1908-5p	11.6079	34.7917	72.3382	0	0	19.0803	22.3365	33.4968	16.3228	1.2603	60.0999	1246.83	57.2163	43.9946	45.9216	0.47196	178.518	30.6497	41.7058	41.5726	20.0107	0	74.5113	0	20.4918	0.298343	545.261	12.214	0	19.3352	33.4332	45.7869	9.78467	0	42.3175	0.449791	2.79132	0	0.582401	0	0.582507	51.7348	72.3177	249.741	1.57499	53.15	11.4954	13.6582	17.196
hsa-miR-1909-3p	0	0	0	0	0	0	0	0	0	0	0	0	0	0	0	0	0	0	0	0	0	0	0	0	0	0	0	0	0	0	0	0	0	0	0	0	0	0	0	0	0	0	0	0	0	0	0	0	0
hsa-miR-1909-5p	0	0	0	0	0	0	0	0	0	0	0	0	0	0	0	0	0	0	0	0	0	0	0	0	0	0	0	0	0	0	0	0	0	0	0	0	0	0	0	0	0	0	120.786	0	0	0	0	0	0
hsa-miR-190a-3p	0	0	0	0	0	0	0	0	0	0	0	0	0	0	0	0	0	0	0	0	0	0	0	0	0	0	0	0	0	0	0	0	0	0	0	0	0	0	0	0	0	0	0	0	0	0	0	0	0
hsa-miR-190a-5p	0.527634	0.142007	6.40776	0.129439	0	0.100954	0	0	0	0	0	0	0	0	0	42.0045	0	0	10.635	0	0	0	0	0	3.07377	0	0	0.208787	0	0	0	0	12.6254	0	0	0	0	0	0	0	0	2.52365	0	0	0	0	0	0	0
hsa-miR-190b	0	0	6.33056	0.129439	0	10.8021	0.104376	0	0	0	0	0	3.18853	0	0	0	0	7.11073	6.04734	0	0	0	0	0	0	0	0	0	0	0	0	0	0	0	8.24648	0	0	0	0	0	0	0	0	0	0	20.3045	0	0	0
hsa-miR-191-3p	242.184	85.0622	89.091	167.623	71.8336	18.7774	0.313128	116.651	28.5909	0	83.9632	335.613	55.7992	42.3265	28.414	91.5603	0.521983	36.9022	35.6584	31.1794	0	102.881	73.3824	687.215	43.8525	1.19337	1.73374	48.9604	0	18.3966	0	48.501	43.5575	198.386	34.6135	0	2.79132	60.4149	0	952.907	1.16501	0	0.769337	0	0	24.3853	32.3476	18.9959	20.7416
hsa-miR-191-5p	8112.37	11290.3	6438.33	4267.85	2444.62	3843.92	3317.9	3704.92	2473.58	642.755	5973.76	2992.4	6951.52	6488.68	4727.2	3055.94	1600.92	4542.65	6266.92	6164.97	5625.56	4521.07	5310.63	294.364	4701.44	7582.98	5034.77	7917.6	6098.85	6194.95	3403.68	3873	4597.53	4162.06	5641.03	8785.55	3734.79	2037.05	1393.1	103.34	58.2507	5478.84	4399.07	2631.55	1908.89	4028.65	4902.67	3250.81	4583
hsa-miR-1910-3p	0	0.142007	0	0	143.992	0	0	89.6187	0	0	0	0	5.49135	11.0508	0	57.1072	0	0	0	0	0	0	23.4824	0	0	0	0	0	0	8.54127	0	0	0	0	11.9357	0	0	0	0	0	0	0	0	0	0	0	0	0	0
hsa-miR-1910-5p	0.527634	0	0	0	0	0	0	0	0	0	0	0	0	0	0	0	0	0	0	0	0	0	0	0	0	0	0	0	0	0	0	0	0	7.85923	0	0.224896	0	0	0	0	0	0	0	0	0	0	0	0	0
hsa-miR-1911-3p	0	0	0	0	0	0	0	0	0.103967	0	0	0	0	0	0.143505	0	0	0	0	0	0	0	0	0	0	0	0	0	0	0	0	0	0	0	0	0	0	0	0	0	0	1.26182	0	0	0	0.0995318	0	0	0
hsa-miR-1911-5p	0	0	0	0	0	0	0	0	0	0	0	0	0	0	0	0	0	0	0	0	0	0	0	0	0	0	0	0	0	0	0	0	0	0	0	0	0	0	0	0	0	0	0	0	0	0	0	0	0
hsa-miR-1912	0	0	0	0	0	0	0	0	0	0	0	0	0	0	0	0	0	0	0	0	0	0	0	0	0	0	0	0	0	0	0	0	0	0	0	0	0	0	0	0	0	0	0	0	0	0	0	0	0
hsa-miR-1913	0	0	0	0	0	0	0	0	0	0	0	0	0	0	0	0	0	0	0	0	0	0	0	0	0	0	0	0	0	0	0	0	0	0	0	0	0	0	0	0	0	0	0	0	0	0	0	0	0
hsa-miR-1914-3p	0	0	0	0	0	0	0	0	0	0	0	0	0	0	0	0	0	0	0	0	0	0	0	0	0	0	0	0	0	0	0	0	0	0	0	0	0	0	0	0	0	0	0	0	0	0	0	0	0
hsa-miR-1914-5p	0	0	0	0	0	0	0	0	0	0	0	0	0	0	0	0	0	0	0	0	0	0	0	0	0	0	0	0	0	9.10443	0	0	0	0	0	0	0	0	0	0	0	0	260.036	0	0	0	0	0	0
hsa-miR-1915-3p	0	0	0	0	0	0	0	0	0	0	0	0	0	0	0	0	0	0	0	0	0	0	0	0	0	0	0	0	0	0	0	0.118007	4.73452	0	0	0	0	0	0	0	0	0	0	0	0	0	0	0	0
hsa-miR-1915-5p	0	0	0	0	0	0	0	0	0	0	0	0	0	0	0	0	0	0	0	0	0	0	0	0	0	0	0	0	0	0	0	0	0	0	0	0	0	0	0	0	0	0	0	0	0	0	0	0	0
hsa-miR-192-3p	0	0	0	0	0	0	0	0	0	0	0	0	0	0	0	0	0	0	0	0	0	0	0	0	0	0	0	0	0	0	0	0	0	0	0	0	0	0	0	0	0	0	0	0	0	0	0	0	0
hsa-miR-192-5p	955.018	490.918	517.639	268.456	249.305	516.48	309.892	1173.27	393.098	623.85	385.052	22.4992	783.137	1438.06	896.62	2520.27	684.319	561.257	1087.69	565.051	1213.21	791.52	974.744	6.56574	839.55	6.56354	1088.79	806.02	694.936	1395.79	775.65	531.859	1929.79	615.282	1176.97	719.441	44.6612	162.765	223.059	288.265	10.4851	1129.33	312.351	2617.37	1203.3	359.111	195.556	423.561	380.705
hsa-miR-193a-3p	0	0	0	0.258877	0.325039	0	0	0	0.103967	0	0	0	0	0.41701	4.73567	0	0.521983	0	0	0	0	0	0	0	0	0.298343	0	0	0	0	21.6436	0.118007	0	0	0	0	0	0	0	0	0	0	0	0	0	0	0	0	0
hsa-miR-193a-5p	3466.56	882.716	776.034	1166.63	3024.16	443.692	271.586	3396.99	395.178	6015.43	1377	10591.5	490.679	833.186	1133.83	4735.65	1831.12	462.075	1722.24	418.324	1284.53	2227.59	1067.09	2951.3	315.574	1782	11264.1	557.147	463.54	420.963	1324.48	611.75	994.564	911.194	962.126	1991.23	58.6178	1157.12	1909.11	1575.13	3123.98	17039.7	3469.71	14326.8	29050.8	615.206	683.443	2298.34	459.062
hsa-miR-193b-3p	120.301	0.426021	0.154404	0.258877	0.650078	9.99442	0	0.881495	5.40627	0	0	0	0.17714	0	21.9563	84.0089	42.8026	0.122599	12.9288	8.86474	0	38.4026	0	0	0	43.8564	0.866869	2.19226	8.32899	9.76145	0	10.0306	4.10325	0	9.54856	0.224896	0	0	0.582401	0	0	0	0	211.571	0	0	0	0	4.16604
hsa-miR-193b-5p	110.276	5.11225	7.8746	0.129439	316.588	61.4809	0.104376	438.691	0	296.171	281.645	3198.64	49.9536	115.72	83.2329	167.546	286.047	31.0175	192.889	25.6772	91.3308	144.839	75.6403	0	31.7623	0.298343	1447.67	42.4881	36.5194	8.16583	63.3471	15.223	139.3	0	158.419	0.449791	5.58265	63.2579	333.716	480.805	1010.65	1652.99	396.209	1194.18	2575.12	7.66395	0	457.628	11.9663
hsa-miR-194-3p	0	2.13011	9.95905	0	0.325039	10.7011	0.104376	0	0	0	0	0	5.84563	17.3059	0	0	0	0	0	0	0	0	0.225792	0	12.0902	0	0	0	0	8.35355	0	0	4.20846	0	0.868051	0	0	0	0	0	0	0	0.769337	282.458	0	0	0	0	0.443196
hsa-miR-194-5p	7.91451	413.241	313.517	144.065	3.57543	788.348	423.14	463.666	395.178	10.0824	197.976	7.49974	364.201	999.782	433.242	449.778	1.04397	371.72	347.201	726.909	561.838	451.586	857.106	4.37716	992.829	2.98343	10.4024	514.763	1151.54	540.634	418.091	361.929	2212.49	244.112	424.585	669.964	22.3306	7.8184	5.82401	6.52676	8.15509	677.599	86.1658	591.09	20.4749	366.277	168.421	194.355	253.508
hsa-miR-195-3p	0.527634	16.6148	0.0772019	0.258877	0	0	17.9527	0.587663	0	0	0	0	0.354281	11.6763	0	0	0	0	0	0	0	0	0	0	0	0	0.866869	7.93389	15.6969	0	0	0.118007	16.8338	0.119079	0	0	0	0	0	0	0	0	0	201.756	0	0	0	0	4.0774
hsa-miR-195-5p	44.3213	48.2824	23.3922	243.733	19.1773	18.7774	56.363	16.7484	52.2953	0	25.9255	0	36.668	47.9562	22.6738	0.94392	0	25.0102	47.336	46.3106	44.8957	0	43.352	0	104.508	0	1.73374	56.9987	156.969	4.69301	64.7549	70.5684	90.1662	85.737	52.7341	0	0	0	0	2.17559	0.582507	1.26182	0	2.18114	1.57499	11.5457	3.7427	0	59.8314
hsa-miR-196a-3p	0	0	0	0	0	0	0	0	0	0	0	0	0	0	0	0	0	0	0	0	0	0	0	0	0	0	0	0	0	0	0	0	0	0	0	0	0	0	0	0	0	0	0	0	0	0	0	0	0
hsa-miR-196a-5p	7.38688	80.66	0.617616	1.29439	6.17574	23.4213	1.25251	1.76299	4.26264	0	0	0	0	51.5007	16.9336	0	0	0	0	0	2.05238	0	0	2.18858	0	0	0	33.1971	0	0	0	20.2973	0	0	0	0	11.1653	0	0	0	0	0	69.2404	3.27172	3.14999	38.7179	0	0	48.5742
hsa-miR-196b-3p	0	0	0	0	0	0	0	0	0	0	0	0	0	0	0	0	0	0	0	0	0	0	0	0	0	0	0	0	0	0	0	0	0	0	0	0	0	0	0	0	0	0	0	0	0	0	0	0	0
hsa-miR-196b-5p	0	61.063	40.531	0.129439	0	17.3641	0.104376	177.474	0.103967	0	0	0	7.97131	35.6544	33.8672	68.4342	0	13.9763	10.8435	5.19657	0	30.5798	133.895	0	0	0	0	77.3554	38.9754	28.6273	42.0555	6.13639	13.5723	0.238158	18.7716	0.449791	0	0	0	0	0	0	0	6.54343	3.14999	30.1581	36.224	39.4047	44.3196
hsa-miR-197-3p	5.27634	359.562	177.333	136.817	100.762	92.9784	349.451	164.546	50.112	559.575	570.36	16.8744	378.195	347.578	188.279	442.227	186.348	197.752	378.48	165.068	474.356	323.577	317.463	2.18858	154.713	2161.49	1.73374	316.416	524.406	306.735	240.367	166.272	251.35	438.211	222.438	468.907	13.9566	132.202	3.4944	5.43897	4.07755	376.023	285.424	2.18114	3.14999	155.369	164.411	101.259	43.4332
hsa-miR-197-5p	0	7.38437	0	0	0	0	0	48.1884	0	0	0	0	0	0	0	0	0	0	0	0	0	0	0	484.771	0	0	252.259	0	0	0.18772	0	8.73255	20.2006	0	4.01473	0	0	0	0	0	0	0	0	0	0	0	0	40.8176	0
hsa-miR-1972	0	0	0	0	0	0	0	0	0	0	0	0	0	0	0	0	0	0	0	0	0	0	0	0	0	0	0	0	0	0	0	0	0	0	0	0	0	0	0	0	0	0	0	0	0	0	0	0	0
hsa-miR-1973	0	0	0	0	0	0	0	0	0	0	0	0	0	0	0	0	0	0	0	0	0	0	0	0	0	0	0	0	0	0	0	0	0	0	0	0	0	0	0	0	0	0	0	0	0	0	0	0	0
hsa-miR-1976	0	3.9762	29.7228	0	0	0.100954	0	4.70131	33.9971	0	36.5313	1.87493	7.61703	13.3443	4.59216	0	0	42.4192	16.8908	0	0	0.237053	0	0	25.4099	0	0	0	0	0	0	0	16.413	0	11.3932	0	0	0	0	0	0	0	0	1.09057	0	24.5844	0	0	7.09113
hsa-miR-198	0	0	0	0	0	0	0	0	0	0	0	0	0	0	0	0	0	0	0	0	0	0	0	0	0	0	0	0	0	0	0	0	0	0	0	0	0	0	0	0	0	0	0	0	0	0	0	0	0
hsa-miR-199a-3p	1586.6	1931.15	4046.08	3494.84	1032.97	881.73	897.216	2066.22	721.114	17.6442	327.014	41.2486	3409.24	1458.7	2176.11	1146.86	2357.27	1395.42	1489.52	1792.82	2078.29	1793.07	1462.23	17.5087	1356.15	521.503	3765.68	2304.59	1621.8	1596.94	1073.38	2799.02	1302.73	1757.61	2382.15	1068.93	89.3224	11.3722	10.4832	21.7559	19.8052	1665.61	1100.15	19.6303	2299.49	1066.58	991.28	677.572	1129.35
hsa-miR-199a-5p	2175.96	224.655	407.009	18.1214	523.963	107.819	200.193	357.299	143.682	5.04121	0.589215	0	760.463	267.72	450.175	1025.1	936.437	325.377	368.262	320.354	508.989	403.938	547.094	4.37716	383.607	2.38674	433.434	352.014	114.043	225.264	182.299	575.876	615.487	335.327	420.137	143.034	11.1653	1.42153	3.4944	10.8779	6.99008	1064.98	455.448	835.378	6.29998	170.996	399.934	405.978	490.706
hsa-miR-199b-3p	793.034	965.506	2023	1747.42	516.487	440.865	448.608	1033.11	360.557	8.82212	163.507	20.6243	1704.62	729.351	1088.06	573.432	1178.64	697.71	744.865	896.409	1039.02	896.534	731.114	8.75433	678.075	260.752	1881.97	1152.29	810.901	798.468	536.691	1399.45	651.364	878.805	1191.07	534.352	44.6612	5.68611	5.24161	10.8779	9.90261	832.803	550.076	9.81515	1149.75	533.291	495.64	338.786	564.631
hsa-miR-199b-5p	23.7435	41.3241	39.5274	4.40091	6.50078	1.41335	2.81815	7.34579	2.8071	0	0	0	33.8338	34.4033	0	14.6308	0	6.37514	46.919	13.2971	0	37.6914	35.4493	1.09429	0	0	0	40.5046	10.3578	22.4326	0	14.0429	35.2458	32.8659	3.79772	0.224896	2.79132	0	0	0	0	0	0	0	0	0	0	0	6.91385
hsa-miR-19a-3p	755.044	51.8326	73.1874	0.258877	1.62519	29.2766	42.2723	55.828	140.875	1.2603	0.294608	1.87493	97.6043	96.5378	93.8523	77.4015	105.963	101.144	64.0184	15.5897	52.0791	138.676	57.8027	3.28287	148.566	0	0.866869	114.102	38.7618	103.903	0.351929	73.6366	92.5861	50.6087	105.251	0	0	0	0.582401	2.17559	0.582507	2.52365	70.0097	2.18114	1.57499	78.8292	189.942	62.3253	112.306
hsa-miR-19a-5p	0	0	0	0	0	0	0	0	0	0	0	0	0	0	0	0	0	0	0	0	0	0	0	0	0	0	0	0	0	0	0	0	0	0	0	0	0	0	0	0	0	0	0	0	0	0	0	0	0
hsa-miR-19b-1-5p	0	0	0	0	0	0	0	0	0	0	0	0	0	0	0	0	0	0	0	0	0	0	0	0	0	0	0	0	0	0	0	0	0	0	0	0	0	0	0	0	0	0	0	0	0	0	0	0	0
hsa-miR-19b-2-5p	0	0	0	0	0	0	0	0	0	0	0	0	0	0	0	0	0	0	0	0	0	0	0	0	0	0	0	0	0	0	0	0	0	0	0	0	0	0	0	0	0	0	0	0	0	0	0	0	0
hsa-miR-19b-3p	2211.84	320.51	586.735	276.74	329.589	204.33	346.946	982.867	39.2994	7.56182	128.449	3.74987	361.366	721.636	727.571	220.877	692.149	432.529	545.511	279.392	424.585	998.23	1026.9	0	589.755	0	592.938	511.84	414.634	567.384	675.527	319.682	538.683	320.085	354.599	342.741	33.4959	5.68611	5.82401	2.17559	3.49504	17.6655	212.337	47.9852	12.6	620.979	189.274	180.539	410.488
hsa-miR-200a-3p	44.3213	18.3189	15.1316	248.263	174.871	19.0803	13.3601	17.3361	8.21338	0	0.589215	0	45.5251	41.9095	38.6029	113.742	0	12.6277	8.34115	0	89.7915	84.3908	31.6109	1.09429	53.4837	0.298343	0.866869	43.7408	62.4674	141.072	76.3685	8.96856	81.118	28.9362	89.3007	186.663	0	0	0.582401	0	0.582507	1.26182	0	3.27172	0	29.76	0	0	16.8414
hsa-miR-200a-5p	0.527634	5.11225	0.0772019	0	0.650078	0.100954	0.104376	0.293832	0.415867	0	0	0	0	4.1701	0	0	0	0	0	0	0	0	8.58009	0	0	0	0	6.05481	0	3.94212	0	0	0.105211	0.119079	0	148.881	0	0.710763	0	0	0.582507	0	0	0	0	14.5316	0	0	0
hsa-miR-200b-3p	416.831	42.3181	25.3222	12.4261	22.1026	14.0326	42.481	26.151	7.38164	0	0	0	16.1198	10.4253	5.30969	0	0	0.122599	12.9288	12.8386	124.169	30.3428	19.4181	0	0	0.298343	0.866869	7.62071	26.909	57.0669	0	4.8383	19.2537	62.3975	44.5961	143.708	8.37397	0	0	0	1.16501	1.26182	0	0	0	18.8115	16.3075	0.156991	0
hsa-miR-200b-5p	0.527634	0.142007	0	0.129439	0	0.201908	0	0.881495	0.207934	0	32.1122	0	29.5824	3.75309	0	0	0	0	0	0	0	0	0	0	28.2787	0.298343	0	15.137	0	44.2081	0.175964	0	0.210423	0	13.8888	0	0	0.710763	0	0	0	204.415	0	0	1.57499	0	22.5899	0	8.598
hsa-miR-200c-3p	579.342	58.9329	45.4719	114.812	144.967	44.0158	17.0133	59.6478	78.9108	0	73.0627	1.87493	32.2395	56.5049	17.3641	108.551	0	8.82711	31.9049	35.1533	30.2726	0	0	0	55.9427	61.1603	0	70.4655	4.6984	68.9872	50.1498	0	10.4159	40.7251	6.61889	0	2.79132	0	0	1.08779	0	1.26182	162.33	2.18114	4.72498	26.2764	43.442	0.156991	45.0287
hsa-miR-200c-5p	0.527634	0	0	0	0	0	0	0	0	0	26.8093	0	0	0	0	0	0	0	0	0	0	0	0	0	0	0	0	0	0	0	0	0	0	0	0	0	0	0	0	0	0	0	0	0	0	0	0	0	0
hsa-miR-202-3p	0	0	2.23886	0	0	23.4213	0	0	0	0	46.548	0	31.1767	0	0	66.0744	79.8634	7.35593	20.0188	21.5505	0	52.3887	0	0	0	0	0	0	0	0	0	26.5517	0	0	0	0	0	0.710763	0	0	49.5131	22.7128	0	0	0	2.88642	0	0	0
hsa-miR-202-5p	0	0	0	0	0	0	0	0	0	0	0	0	7.79417	0	0	0	0	0	0	0	0	0	0	0	0	0	0	0	0	0	0	9.44059	0	0	0	0	0	0	0	0	0	0	0	0	0	0	50.6601	0	0
hsa-miR-203a-3p	0	0	0	0	0	0	0	0	0	0	0	0	0	0	0	0	0	0	0	0	0	0	0	0	0	0	0	0	0	0	0	0	0	0	0	0	0	0	0	0	0	0	0	0	0	0	0	0	0
hsa-miR-203a-5p	0	0	0	0	0	0	0	0	0	0	0	0	0	0	0	0	0	0	0	0	0	0	0	0	0	0	0	0	0	0	0	0	0	0	0	0	0	0	0	0	0	0	0	0	0	0	0	0	0
hsa-miR-203b-3p	0	0	0	0	0	0	0	0	0	0	0	0	0	0	0	0	0	0	0	0	0	0	0	0	0	0	0	0	0	0	0	0	0	0	0	0	0	0	0	0	0	0	0	0	0	0	0	0	0
hsa-miR-203b-5p	0	0	0	0	0	0	0	0	0	0	0	0	0	0	0	0	0	0	0	0	0	0	0	0	0	0	0	0	0	0	0	0	0	0	0	0	0	0	0	0	0	0	0	0	0	0	0	0	0
hsa-miR-204-3p	0	0	0	0.129439	0	27.4594	0	0	0	0	0	0	0	0	14.3505	0.47196	0	0	42.9569	0	13.3404	0	0	0	0	0	0	0	0	3.19124	0	0	0	0	0	0	0	0	0	0	0	0	0	0	0	0	0	0	0
hsa-miR-204-5p	3.1658	35.9278	0.38601	0.776632	0.650078	0	0.417504	1.17533	21.0013	0	0	0	0.354281	0	11.0499	0	0	5.39435	0	25.6772	0	0	0	0	11.4754	0	0	7.93389	24.5598	0	0.175964	16.8751	24.5143	0.238158	19.8567	0.224896	0	0	0	0	316.884	0	0	0	0	14.1335	18.7135	0	5.31835
hsa-miR-205-3p	0	0	0	0	0	0	0	0	0	0	0	0	0	0	0	0	0	0	0	0	0	0	0	0	0	0	0	0	0	0	0	0	0	0	0	0	0	0	0	0	0	0	0	0	0	0	0	0	0
hsa-miR-205-5p	125.577	15.9048	27.9471	23.6873	50.056	10.903	13.6733	64.9368	18.2982	3.78091	0	0	34.3652	0	0	0	0.521983	15.8152	10.0094	0	0	131.09	335.301	0	0.204918	0.298343	0	9.49979	19.0072	9.66759	0	0	14.2035	0	0.108506	0	0	0	0	0	0	0	88.4738	0	0	28.267	0	0	0
hsa-miR-2052	0	0	0	0	0	0	0	0	0	0	0	0	0	0	0	0	0	0	0	0	0	0	0	0	0	0	0	0	0	0	0	0	0	0	0	0	0	0	0	0	0	0	0	0	0	0	0	0	0
hsa-miR-2053	0	0	0	0	0	0	0	0	0	0	0	0	0	0	0	0	0	0	0	0	0	0	0	0	0	0	0	0	0	0	0	0	0	0	0	0	0	0	0	0	0	0	0	0	0	0	0	0	0
hsa-miR-2054	0	0	0	0	0	0	0	0	0	0	0	0	0	0	0	0	0	0	0	0	0	0	0	0	0	0	0	0	0	0	0	0	0	0	0	0	0	0	0	0	0	0	0	0	0	0	0	0	0
hsa-miR-206	313.942	19.0289	11.1943	0.647193	0	0.100954	130.574	99.3151	45.4335	1116.63	123.441	3.74987	12.0455	46.9136	53.9579	44.8362	322.063	32.2435	372.015	89.4116	43.3565	0.237053	81.7367	230.895	33.6066	0.298343	151.702	422.48	48.6925	10.2308	101.003	0.354022	17.3599	0	12.6952	0.224896	2.79132	1.42153	49.5041	1946.06	1.74752	1.26182	0	4.36229	4.72498	49.0692	40.1003	27.4734	37.3171
hsa-miR-208a-3p	0	0	0	0	0	0	0	0	0	0	0	0	0	0	0	0	0	0	0	0	0	0	0	0	0	0	0	0	0	0	0	0	0	0	0	0	0	0	0	0	0	0	0	0	0	0	0	0	0
hsa-miR-208a-5p	0	0	0	0	0	0	0	0	0	0	0	0	0	0	0	0	0	0	0	0	0	0	0	0	0	0	0	0	0	0	0	0	0	0	0	0	0	0	0	0	0	0	0	0	0	0	0	0	0
hsa-miR-208b-3p	0	0	0	0	0	0	0	0	0	0	0	0	0	0	0	0	0	0	0	3.20965	0	0	0	0	0	0	0	5.01088	8.32899	3.66054	0	0	0	0	0	0	0	0	0	0	0	0	0	0	0	0	0	0	0
hsa-miR-208b-5p	0	0	0	0	0	0	0	0	0	0	0	0	0	0	0	0	0	0	0	0	0	0	0	0	0	0	0	0	0	0	0	0	0	0	0	0	0	0	0	0	0	0	0	0	0	0	0	0	0
hsa-miR-20a-3p	0	0	0.0772019	0.258877	0	0	0	0.587663	0	0	0	0	0	0	0	0	0	0	0	0	0	0	0	0	0	0	0	0	0	0	0	0	0	0	0	0	0	0	0	0	0	0	0	0	0	0	0	0	0
hsa-miR-20a-5p	14.7738	107.925	206.901	359.839	5.20062	102.367	202.489	231.539	102.199	181.484	141.412	1.87493	161.198	139.907	136.904	147.724	1.56595	122.108	164.529	30.5681	41.8172	27.2611	181.311	0	72.5411	0.298343	3.46748	166.403	25.948	182.933	202.711	216.544	200.743	0	134.548	19.7908	5.58265	0.710763	1.1648	2.17559	1.16501	1.26182	3.07735	247.56	4.72498	152.284	169.357	143.176	100.871
hsa-miR-20b-3p	0	0	0	0	0	0	0	0	0	0	0	0	0	0	15.068	0	0	0	6.67292	0	0	0	0	0	0	0	0	0	0	0	0	0	0	0	0	0	0	0	0	0	0	0	0	0	0	0	0	0	0
hsa-miR-20b-5p	0.527634	0.142007	5.86735	0.129439	127.415	30.8919	33.5047	0.293832	0	0	0	0	28.1653	26.6886	16.2161	0.47196	121.1	0	13.3458	0	0	7.34864	38.3846	0	33.4017	0	0	25.7851	0	1.22018	0.351929	8.14251	75.0158	0	20.0737	0	0	0	0	0	0	0	0.769337	0	0	5.47425	0.133668	0	15.4232
hsa-miR-21-3p	447.434	80.66	80.2128	1.94158	139.117	21.2003	36.0097	212.734	25.7838	2.52061	0	5.6248	60.2277	111.967	56.254	180.289	0.521983	66.6937	21.8955	31.3323	67.4719	126.112	86.9299	4.37716	105.738	0.596685	0.866869	64.0975	77.2033	44.4897	76.5445	101.958	128.674	52.9902	50.781	163.724	8.37397	1.42153	0.582401	2.17559	1.16501	0	91.5511	5.45286	1.57499	103.812	219.082	37.6778	67.0112
hsa-miR-21-5p	33971.7	43800.1	55613	57237.8	23820.5	27074.2	31613.4	27708.3	30845.7	3671.26	12343.5	14637.6	42643.7	49917.8	38179.1	54641.2	22364.9	41088.7	26046.3	40421.4	44440.1	38818.6	35145	935.619	45238.8	7264.64	13290.8	44104	57521.6	28945.7	30163.1	48205.8	46964.1	29644.1	37379.5	55310.4	36147.6	1885.66	3219.51	2506.28	2863.6	22175.3	21275.3	17328.1	10346.1	31165.6	42631.1	29336.5	29085.8
hsa-miR-210-3p	292.837	5.25426	39.759	0.388316	0.650078	36.7472	0	174.83	35.1408	0	29.7554	1303.08	10.6284	47.1221	35.7328	174.625	0	45.9745	68.8145	40.9612	183.944	40.299	22.1276	0	2.04918	0	0	29.2301	0	29.7537	85.3427	22.1854	52.9214	28.9362	40.5814	89.5085	8.37397	0	0	0	0	109.779	513.148	1225.8	319.724	32.0492	0	40.8176	32.7965
hsa-miR-210-5p	0	0	0	0	0	0	0	0	0	0	0	0	0	0	0	0	0	0	0	0	0	0	0	0	0	0	0	0	0	0	0	0	0	0	0	0	0	0	0	0	0	0	0	0	0	0	0	0	0
hsa-miR-211-3p	0	0	0	0	0	0	0	0	0	0	0	0	0	0	0	0	0	0	0	0	0	0	0	0	0	0	0	0	0	0	0	0	0	0	0	0	0	0	0	0	0	0	0	0	0	0	0	0	0
hsa-miR-211-5p	0	0	0	0	0	0	0	0	0	0	0	0	0	5.00412	6.74474	0	0	0	0	0	0	0	0	0	0	0	0	0	0	0	0	0	0	0	0	0	0	0	0	0	0	0	0	0	0	0	0	0	0
hsa-miR-2110	978.761	257.317	184.667	582.603	1237.75	77.7344	83.6051	773.659	53.7508	1335.92	387.998	3446.13	181.746	195.786	283.135	745.225	944.267	248.753	346.158	117.381	780.416	315.043	530.159	5.47145	48.7706	460.343	1216.22	182.897	112.014	164.161	540.386	208.991	178.754	176.594	316.838	0.674687	2.79132	852.916	1079.77	878.937	1.74752	1683.27	937.822	2464.69	1979.77	126.206	160.401	265.471	83.5867
hsa-miR-2113	0	0	0	0	0	0	0	0	0	0	0	0	0	0	0	0	0	0	0	0	0	0	0	0	0	0	0	0	0	0	0	0	0	0	0	0	0	0	0	0	0	0	0	0	0	0	0	0	0
hsa-miR-2114-3p	0	0	0	0	0	0	0	0	0	0	0	0	0	0	0	0	0	0	0	0	0	0	0	0	0	0	0	0	0	0	0	0	0	0	0	0	0	0	0	0	0	0	0	0	0	0	0	0	0
hsa-miR-2114-5p	0	0	0	0	0	0	0	0	0	0	0	0	0	0	0	0	0	0	0	0	0	0	0	0	0	0	0	0	0	0	0	0	0	0	0	0	0	0	0	0	0	0	0	0	0	0	0	0	0
hsa-miR-2115-3p	0	19.597	6.48496	0	0	0	0	0	0	0	0	0	0	0	0	0	0	0	18.7676	0	0	18.2531	0	0	0	0	0	5.32406	0	24.0282	0	0	0.105211	0	0	0	0	0	0	0	0	0	0	0	0	4.18034	0	0	0
hsa-miR-2115-5p	0	27.6914	12.9699	108.34	0.325039	0	20.1446	0	0	0	0	0	6.90847	0	0	0	0	21.087	21.8955	0	0	57.3668	6.77376	0	0	0	0	21.505	46.8772	10.4185	33.7851	0	15.7817	27.8645	0	0	2.79132	0	0	0	0	0	3.07735	1.09057	1.57499	0.0995318	0.133668	13.1872	0
hsa-miR-2116-3p	0	0	0	0	0	0	18.7877	0	0.3119	0	0	0	0	5.21263	6.74474	0.47196	0	0	20.4358	0	0	0	0	0	13.3197	0	0	0	0	2.53422	0	0	30.9322	19.7671	4.99129	0.224896	2.79132	0	362.836	1.08779	0	0	0	0	0	0	0	0	0
hsa-miR-2116-5p	0	0	0	0	0	0	0	0	0	0	0	0	0	0	0	0	0	0	0	0	0	0	0	0	0	0	0	0	0	0	0	0	0	0	0	0	0	0	0	0	0	0	0	0	0	0	0	0	0
hsa-miR-2117	0	0	0	0	0	0	0	0	0	0	0	0	0	0	0	0	0	0	0	0	0	0	0	0	0	0	0	0	0	0	0	0	0	0	0	0	0	0	0	0	0	0	0	0	0	0	0	0	0
hsa-miR-212-3p	0	13.6327	0.154404	0	0.325039	0	0	0	0	1.2603	0	0	0	0	0	0	0	16.183	5.63028	0	0	0	0	0	0.204918	0	0	2.81862	0	4.59915	0	0	0	0	0	0	0	0	0.582401	0	0	0	0	0	0	0	0	0	0
hsa-miR-212-5p	0	0	4.70932	0	0	0	0	0	0	0	0	0	1.59426	0	0	0	0	3.43277	0	0	0.256547	0	73.8339	0	0	0	0	0	0	0	0	0	0	0	0	0	0	0	0	0	0	0	0	0	0	0	0	0	0
hsa-miR-214-3p	0	0	0	0	0	0	0	0	0	0	0	0	0	0	0	0	0	0	0	0	0	0	0	0	0	0	0	0	0	0	0	0	0	0	0	0	0	0	0	0	0	0	0	0	0	0	0	0	0
hsa-miR-214-5p	0	0	0	0	0	0	0	0	0	0	0	0	0	0	0	0	0	0	0	0	0	0	0	0	0	0	0	0	0	0	0	0	0	0	0	0	0	0	0	0	0	0	0	0	0	0	0	0	0
hsa-miR-215-3p	0	0	0	0	0	0	0	0	0	0	0	0	0	0	0	0	0	0	0	0	0	0	0	0	0	0	0	0	0	0	0	0	0	0	0	0	0	0	0	0	0	0	0	0	0	0	0	0	0
hsa-miR-215-5p	1.5829	182.479	31.2668	138.24	265.882	232.799	132.975	228.895	32.4376	0	29.4608	3.74987	129.135	147.622	151.398	38.7007	59.506	181.691	393.285	223.758	114.42	4.74106	135.475	1.09429	134.631	1.49171	281.732	250.126	322.161	251.451	334.508	70.8044	85.4317	166.711	205.077	495.895	11.1653	2.13229	0.582401	6.52676	2.33003	2.52365	102.322	684.879	3.14999	140.041	26.1989	17.269	189.333
hsa-miR-216a-3p	0	0	0	0	0	0	0	0	0	0	0	0	0	0	0	0	0	0	0	0	0	0	0	0	0	0	0	0	0	0	0	0	0	0	0	0	0	0	0	0	0	0	0	0	0	0	0	0	0
hsa-miR-216a-5p	0	0	4.16891	0.129439	0	0	0	0	0	0	0	406.861	0	0	0	0	0	0	6.04734	0	0	0	0	0	0	0	0	0	0	0	0	0	12.7306	0	0	0	0	0	0	1.08779	0	0	0	0	0	0	0	0	0
hsa-miR-216b-3p	0	0	0	0	0	0	0	0	0	0	0.883823	1.87493	0	0	0	0	0	0	0	0	0	0	0	0	0	0	0	0	0	0	0	0	0	0	0	0	0	0	0	0	0	0	0	0	0	0	0	0	0
hsa-miR-216b-5p	0	12.7806	0	0	0	0	0	0	0	0	0	0	10.4513	8.3402	0.143505	75.0417	0	0	0	0	0	15.1714	0	0	0.204918	0	0	1.25272	11.5324	4.88073	0	0	0	0	0	0	0	0	0	0	0	0	0	0	0	0	0	0	0
hsa-miR-217	0.527634	0	0	0	0	49.2654	0	0	48.7604	0	36.8259	1.87493	0	0	0	0.47196	0	0	1.04264	0	21.0369	0	10.838	0	40.164	0	0	3.23619	0.106782	4.59915	0	0	0	15.004	0	0.224896	0	0	0	0	0	0	0	1.09057	0	0	0	0	0
hsa-miR-218-1-3p	0.527634	5.25426	0.154404	0.129439	0.325039	0.100954	0.104376	0.293832	0	0	0	0	0	0	7.17525	0	0	11.8921	0	0	0	0	0	0	0.204918	0	0	0	0	0	0	0	1.05211	0	0	0	0	0	0	0	0	0	0	0	0	0	0	0	0
hsa-miR-218-2-3p	0	0	0	0	0	0	0	0	0	0	0	0	0	0	0	0	0	0	0	0	0	0	0	0	0	0	0	0	0	0	0	0	0	0	0	0	0	0	0	0	0	0	0	0	0	0	0	0	0
hsa-miR-218-5p	371.454	81.228	6.17616	13.4616	22.7527	6.46104	6.68006	36.729	8.42131	0	0	0	1.41712	10.0082	0.28701	0	0	71.8429	50.0469	58.0794	0.513094	0	0	0	0	0	0	6.68117	0	6.94565	40.4718	15.1049	0	0	8.68051	0	0	0	0	0	0	0	0	0	0	0	0	56.5167	0
hsa-miR-219a-1-3p	0	5.53828	10.0363	0	0	0	0	0	0	0	0	0	0	4.79562	0	0	0	9.07231	0	0	0	0	0	0	19.6722	0	0	4.6977	0	0	0	0	0	0	0	0	0	0	0	0	0	0	0	0	0	0	0	0	0
hsa-miR-219a-2-3p	0	0	0	0	0	0	0	0	0	0	0	0	0	0	0	0	0	0	0	0	0	0	0	0	0	0	0	0	0	0	0	0	0	0	0	0	0	0	0	0	0	0	0	0	0	0	0	0	0
hsa-miR-219a-5p	0.527634	0	0	0	0	0	0	0	0	0	0	0	0	0	0	0	0	0	0	0	0	0	0	0	0.204918	0	0	0	0	0	0	0	0	0	0	0	0	0	0	0	0	0	0	0	0	11.8443	0	0	0
hsa-miR-219b-3p	0	0	0	0	0	0	0	0	0	0	0	0	0	0	0	0	0	0	0	0	0	0	0	0	0	0	0	0	0	0	0	0	0	0	0	0	0	0	0	0	0	0	0	0	0	0	0	0	0
hsa-miR-219b-5p	0	0	0	0	0	0	0	0	0	0	0	0	0	0	0	0	0	0	0	0	0	0	0	0	0	0	0	0	0	0	0	0	0	0	0	0	0	0	0	0	0	0	0	0	0	0	0	0	0
hsa-miR-22-3p	67536.1	8338.37	12219.3	12868.3	17264.8	11739.7	8001.67	12063.6	11984.4	9527.89	5250.5	58368.6	9922.69	13267.4	10970.4	31822.4	33028.5	12591.5	15381.9	14187.3	18817.7	39826.3	26215.3	3327.74	19243.3	5143.13	58986.1	11019.5	13200.2	8562.01	17465.5	12541.6	15032.7	11963.9	11076.8	13718.2	7343.97	4834.61	10646.3	2887	2364.98	15280.7	21456	43108.1	4939.18	11696	11404.8	15577.1	9939.55
hsa-miR-22-5p	238.491	43.4542	229.058	191.181	0.650078	14.8402	61.2687	2.05682	56.9738	5.04121	114.013	0	149.506	115.095	134.034	256.274	1.04397	54.5565	101.971	142.906	203.698	128.246	107.025	3.28287	75.205	0.298343	0.866869	110.135	231.183	115.166	72.1453	164.738	81.3285	30.4843	227.646	0	5.58265	0	0.582401	5.43897	0.582507	35.3311	1.53867	6.54343	902.472	72.6582	61.7545	39.8757	76.5842
hsa-miR-221-3p	3381.61	1342.68	2774.1	2328.47	712.81	293.372	546.617	1083.06	634.821	289.87	443.09	1261.83	627.785	887.814	673.613	1465.44	888.937	392.439	795.537	404.11	786.06	944.182	1163.51	489.148	339.755	2.68508	1863.77	855.712	446.241	403.223	704.033	790.06	691.871	350.807	622.826	609.242	13.9566	5.68611	7.57121	1192.22	5.82507	1931.85	1692.54	1254.16	2132.54	662.981	653.769	518.54	367.498
hsa-miR-221-5p	2.11054	43.4542	10.4223	0.776632	0.650078	0.504769	0.313128	45.5439	23.0806	0	0	0	13.1084	6.04665	33.4367	0.47196	0	21.7	26.6917	31.9436	0	100.747	40.4167	0	0.409837	0	0	17.4337	0.106782	18.5843	0	26.1976	9.78467	6.43028	43.294	0.449791	0	0	0	1.08779	0	0	0.769337	179.944	0	58.2261	0	0	20.387
hsa-miR-222-3p	614.694	1207.91	1258.93	967.554	527.538	452.879	931.869	810.975	775.488	834.321	423.056	838.096	925.558	789.192	575.886	690.478	1059.63	663.75	522.99	797.674	468.198	766.392	830.463	8.75433	453.689	467.503	10.4024	1074.1	789.332	468.643	659.162	753.123	651.785	532.522	492.185	1392.1	2213.52	6.39687	5.24161	10.8779	5.24256	272.554	236.956	22.902	1763.99	601.471	876.46	444.755	566.404
hsa-miR-222-5p	0	0	0.0772019	0	0	0	0	0	0.103967	0	0	0	0	0	0	0	0	0	0	0	0	0	0	0	0	0	0	0	0	0	0	0	0	0	0	0	0	0	0	0	0	0	0	0	0	0	0	0	0
hsa-miR-223-3p	24043.8	34724	23201	13919.3	1328.43	1929.93	4243.61	6774.58	1652.03	680.564	5368.34	16778.8	19953.3	16422.3	8273.21	8646.31	2163.62	8676.81	13442.8	8951.56	13877.1	17358.9	11953.6	251.687	3595.29	4626.4	14209.7	30784.4	15358.8	18830.4	8335.6	8874.39	14410	11384.9	11362	3486.33	6922.48	1669.58	1297.01	863.708	334.359	4502.19	12836.4	4909.76	14590.7	7281.05	10451.6	6284.18	3035.27
hsa-miR-223-5p	210.526	987.233	1815.71	3377.7	946.188	158.699	554.654	1475.62	84.525	6.30151	557.398	11.2496	825.12	731.227	354.314	776.846	710.419	504.371	656.032	644.375	567.226	1321.57	562.899	73.3175	266.804	542.685	11.2693	1198.96	933.914	530.779	1294.57	708.28	991.723	796.997	387.042	485.325	33.4959	1.42153	6.40641	15.2291	306.398	349.525	616.239	23.9926	1373.39	730.165	833.552	681.654	233.564
hsa-miR-224-3p	0	1.70408	0.0772019	0.258877	0.325039	0.100954	0.104376	0	0.207934	0	0	0	0	0	0	0	0	0	8.75821	0	0	0	0	0	0	0	0	0	0	0	0	0	0	0	0	0	0	0	0	0	0	0	0	0	0	0	0	0	0
hsa-miR-224-5p	5.27634	53.9627	106.23	145.748	3.25039	22.0079	153.746	2.64449	1.2476	0	130.217	3.74987	203.18	80.4829	40.7554	6.13548	0.521983	67.6745	65.4781	37.7516	57.21	146.973	0	0	60.0411	673.061	345.014	41.7573	57.1283	96.8636	0	34.4582	131.514	57.3962	105.685	0.449791	0	0.710763	0	4.35117	0.582507	885.8	0.769337	2.18114	7.87497	6.96723	0.133668	59.4995	162.387
hsa-miR-2276-3p	0	0	5.63574	0	0	0	0	0	0	0	0	0	0	0	0	0	0	0	0	0	0	0	0	0	0	0	0	0	0	0	0	0	0	0	0	0	0	0	0	0	0	0	0	0	0	0	0	0	0
hsa-miR-2276-5p	0	0	0	0	0	0	0	0	0	0	0	0	0	0	0	0	0	0	0	0	0	0	0	0	0	0	0	0	0	0	0	0	0	0	0	0	0	0	0	0	0	0	0	0	0	0	0	0	0
hsa-miR-2277-3p	0	0	0	0	0	0	0	0	0	0	0	0	0	0	0	0	0	0	0	0	0	0	0	0	0	0	0	0	0.106782	0	0	0	0	0	0	0.224896	0	0	0	0	0	0	90.7818	0	0	0	0	0	0
hsa-miR-2277-5p	0	0	0	0	0	0	18.057	0	0	0	0	0	0	0	0	0	0	0	0	0	0	0	0	0	0	0	0	0	0	0	0	0	0	0	0	0	0	0	0	1.08779	0	0	0	0	0	0	0	0	0
hsa-miR-2278	0	0	0	0	0	0	0	0	0	0	0	0	0	0	0	67.9623	0	14.0989	0	0.15284	0	0	0	0	0	0	0	0	0	0	0	0	0	0	0	0	0	0	0	0	0	0	0	0	0	0	0	0	0
hsa-miR-2355-3p	0	59.785	59.6771	57.7296	0.975116	0.100954	17.5352	82.5667	70.6974	0	0	0	6.90847	16.8889	41.76	0	60.55	21.3322	2.29382	0	0	188.931	74.0597	0	0	0	0	32.6751	47.5179	19.6168	115.609	43.1907	56.3933	36.9146	44.1621	0	5.58265	0	0	1.08779	0	0	0	1.09057	0	29.6605	0.133668	22.6067	14.98
hsa-miR-2355-5p	0	5.25426	0	0	0	0	0	0	0	0	0	0	0	0	0	0	0	0	0	0	0	0	0	0	45.9017	0	0	0	0	0	0	0	0	0	0	0	0	0	0	0	0	0	0	0	0	0	0	0	0
hsa-miR-2392	0	0	0	0	0	0	0	0	0	0	0	0	0	0	0	0	0	0	0	0	0	0	0	0	0	0	0	0	0	0	0	0	0	0	0	0	0	0	0	0	0	0	0	0	0	0	0	0	0
hsa-miR-23a-3p	11284	10385.3	10758.1	8989.64	2876.59	2602.99	3969.31	5485.84	2382.3	1277.95	4427.36	9404.67	9950.68	7361.27	6216.5	11970.3	3528.6	6014.94	9694.71	5728.76	9091.52	8556.19	8210.24	1243.11	4043.86	4152.04	7631.05	9723.61	7010.12	6231.84	4169.65	7519.08	5893.53	5182.8	7855.1	1946.02	10313.9	1234.6	987.752	132.711	658.815	5552.02	6594.76	8542.45	8700.27	4817.64	6172.11	4349.43	4249.54
hsa-miR-23a-5p	2201.82	137.605	86.0802	263.278	762.216	63.399	92.3727	801.279	0.519834	3201.17	437.492	7409.74	125.947	207.88	123.701	387.951	442.641	102.86	149.098	48.4504	157.52	327.607	237.759	586.54	71.9263	275.37	3620.04	86.542	137.535	41.9555	291.749	146.683	139.09	112.768	119.357	0.674687	8.37397	935.365	1934.15	4639.44	1389.86	1090.22	1515.59	1330.5	3091.71	124.216	197.962	496.248	70.9999
hsa-miR-23b-3p	988.259	619.861	291.129	325.538	123.515	159.608	302.482	461.022	375.32	8.82212	435.43	11.2496	440.548	414.925	526.807	480.455	131.54	429.709	364.508	880.666	722.437	699.78	453.164	5.47145	438.115	902.785	281.732	326.647	510.844	419.179	127.222	455.627	412.219	478.222	503.686	736.084	1264.47	2.84305	3.4944	6.52676	7.57258	376.023	193.873	254.103	237.824	231.81	477.996	395.303	465.001
hsa-miR-23b-5p	323.967	5.53828	11.8119	0.388316	0	0	0	0	0	0	16.7926	1.87493	50.485	21.893	7.60577	0.47196	0.521983	16.183	24.3979	0	29.2464	55.2333	0	0	4.71312	0	233.188	20.7743	19.9682	15.4869	0.351929	12.0368	29.2488	0.476317	16.3845	0.224896	0	0	0	0	0	0	0.769337	1.09057	494.548	0	0	38.3057	24.0212
hsa-miR-23c	0	0.426021	0.231606	0.517754	0	0.201908	0.208752	0	0.103967	0	0	0	0.354281	0.41701	0.28701	0.47196	0.521983	0.122599	0.208529	0	0.256547	0.474106	0.451584	0	0	0.298343	0	0.104393	0.320346	0.18772	0	0.354022	0.210423	0.119079	0.108506	0.224896	0	0.710763	0	0	0	0	0	1.09057	0	0.0995318	0	0.156991	0
hsa-miR-24-1-5p	0	0	0	0	0	0	0	0	0	0	0	0	0	0	0	0	0	0	0	0	0	0	0	0	0	0	0	0	0	0	0	0	0	0	0	0	0	0	0	0	0	0	0	0	0	0	0	0	0
hsa-miR-24-2-5p	318.163	66.0333	44.3911	1.55326	0.650078	26.6518	42.8985	88.1495	32.5416	1.2603	0	0	40.0337	24.3951	29.4185	22.1821	21.9233	8.09152	46.919	23.9959	32.5815	27.2611	0.451584	0	0	0.298343	0.866869	55.1196	19.5411	31.1616	0	35.0482	51.238	0	29.9477	69.9426	0	0	0	0	0	0	0	2.18114	0	8.85833	6.14872	77.8674	7.88888
hsa-miR-24-3p	29924.2	23065.2	42889.6	57080.9	25160.9	10585.9	13201.2	11607.5	13974.3	6409.9	10816.5	22482.3	20454.6	21358.6	7760.32	24328.6	18503.2	12590	15679.3	23890.2	19217.9	32150.3	17420.1	1909.54	23094.3	17678.9	19166.5	23838	27184.6	10544.5	19223.6	19753.9	15330.7	16149	10300.1	18382.1	24234.3	5710.98	7982.38	6845.49	4583.74	14884.5	18401	12273.3	7539.5	24692.3	29902.4	38407.5	12094.7
hsa-miR-2467-3p	0	0	0	0	0	0	0	0	0	0	0	0	0	0	0	0	0	0	0	0	0	0	0	0	0	0	0	0	0	0	0	0	0	0	0	0	0	0	0	0	0	0	0	0	0	0	0	0	0
hsa-miR-2467-5p	0	0	0	0	0	0	0	0	0	0	0	0	0	0	0	0	0	0	0	0	0	0	0	0	0	0	0	0	0	0	0	0	0	0	0	0	0	0	0	0	0	0	0	0	0	0	0	0	0
hsa-miR-25-3p	5825.08	16103	15424.2	8711.61	9643.25	9129.96	8539.73	8841.1	7687.93	1420.36	3968.95	4497.97	6439.94	5375.05	6098.68	4959.83	5516.84	5504.69	5896.78	3006.22	5108.88	9554.18	7869.98	1727.88	4941.19	4394.59	4784.25	6023.49	4116.12	6569.55	5725	6254.86	6614.22	4874.39	5034.8	5566.84	12748	1795.39	3857.24	2487.78	2505.36	3428.37	4845.29	4439.72	7015.02	5904.43	3788.68	4242.99	4504.82
hsa-miR-25-5p	0.527634	17.1829	57.5927	0.129439	75.734	0	0	100.197	0	366.748	152.607	888.719	33.6567	28.9822	6.17072	233.62	0.521983	9.6853	41.0802	0.15284	40.0213	177.079	58.9317	2.18858	0	511.658	556.53	9.18661	7.15439	43.7388	0.527893	51.0972	51.238	77.0442	39.7133	0.224896	0	0	0	3.26338	0	17.6655	188.488	665.249	1.57499	36.4286	0	27.3164	12.8527
hsa-miR-2681-3p	0	0	0	0	0	0	0	0	0	0	0	0	0	0	0	0	0	0	0	0	0	0	0	0	0	0	0	0	0	0	0	0	0	0	0	0	0	0	0	0	0	0	0	0	0	0	0	0	0
hsa-miR-2681-5p	0	0	0	0	0	0	0	0	0	0	0	0	0	0	0	0	0	0	0	0	0	0	0	0	0	0	0	0	0	0	0	0	0	0	0	0	0	0	0	0	0	0	0.769337	0	0	0	0	0	0
hsa-miR-2682-3p	0	0	0	0	0	0	0	0	0	0	0	0	0	0	0	0	0	0	0	0	0	0	0	0	0	0	0	0	0	0	0	0	0	0	0	0	0	0	0	0	0	0	0	0	0	0	0	0	0
hsa-miR-2682-5p	0	0	0	0	0	0	0	0	0	0	0	0	0	0	0	0	0	0	0	0	0	0	0	0	0	0	0	0	0	0	0	0	0	0	0	0	0	0	0	0	0	0	0	0	0	0	0	0	0
hsa-miR-26a-1-3p	0.527634	8.66243	0	0	0.325039	0.302861	23.4846	0.293832	0	0	0	0	0	0	0	0	0	0	0	0	0	0	0	0	0	0	0	2.71422	0	0	0	0	0	0	0	0	0	0	0	0	0	0	0	0	0	0	0	0	0
hsa-miR-26a-2-3p	0.527634	31.5256	28.7963	95.6551	0	0	10.542	0	0.103967	0	0	0	39.8566	0	7.60577	0	0	0.245198	0	0	0	0	0	0	30.123	0.298343	0	9.91736	13.3477	5.35003	0	8.49653	28.6175	0	4.55727	0	0	0	0	0	0	0	0	0	0	13.1382	3.20803	0	10.6367
hsa-miR-26a-5p	18018.2	28700.5	12538.7	21401.5	10708.4	11198.8	19337.9	17197.1	10609.5	4494.24	10741.1	11840.2	29082	26806.9	17309.2	21082	12267.1	18466.8	17794	38214.5	18085.3	17094.8	21182.2	2271.75	19642.9	11647.3	13760.7	25342.1	27700.3	19521.6	13193.8	18971.5	20097.4	19277.6	21348	15902.8	25484.8	3071.92	2208.46	1422.83	4634.42	15977.2	12354.8	6539.07	8761.69	21363.8	29682.9	18966.5	28722
hsa-miR-26b-3p	0.527634	42.1761	58.1331	0.129439	0	27.9642	36.8447	0.587663	0.207934	105.865	23.274	1.87493	42.5137	54.6283	0	0	1.04397	7.96892	25.4405	44.4766	22.5761	35.5579	0	0	93.8526	0.596685	295.602	44.054	31.3939	12.2018	0	53.2213	102.055	0.119079	16.71	123.468	5.58265	1.42153	0	2.17559	1.16501	1.26182	0	1.09057	0	39.4146	130.994	35.0089	32.2646
hsa-miR-26b-5p	4078.61	5150.45	2958.3	2537.64	1623.24	2544.74	2704.9	3203.06	1746.43	336.501	2127.36	869.97	7137.69	5937.6	4697.64	5087.73	1475.12	4009.96	4574.71	5089.28	3569.08	3261.61	5121.86	224.33	3707.79	2145.68	1883.71	8047.78	4581.16	5260.95	2456.81	4421.5	3641.79	2555.8	4887.88	4398.06	173.062	361.068	264.992	81.5845	933.758	1871.28	3901.31	2569.39	2453.84	4586.72	5849.17	4139.69	4280.03
hsa-miR-27a-3p	2549.53	10763.3	10614	9606.29	2211.24	2053	3176.79	1648.4	2457.98	252.061	1380.83	1499.95	6952.23	6213.24	3845.79	4249.53	3952.98	5733.7	4129.29	8308.1	6395.46	5794.52	3116.38	947.656	6756.77	2552.92	2370.02	9839.9	10701.3	4451.97	3557.29	5698.34	4534.19	6843.96	3933.79	3433.71	7274.19	386.655	753.044	135.974	223.1	2035.32	1824.87	2389.44	1226.92	6739.9	7600.62	3017.52	3060.18
hsa-miR-27a-5p	3.69344	36.0698	87.7786	0.258877	1.95023	0.706676	0.52188	1.17533	15.803	6.30151	0.294608	783.723	37.908	33.7778	28.127	138.284	207.749	0.122599	24.3979	166.443	0.769641	134.409	0.225792	0	52.664	0.298343	0	43.8452	56.3808	5.72547	52.9652	45.1968	14.3088	53.3475	0.108506	0	0	0.710763	1.1648	0	0.582507	0	0.769337	0	0	0	12.9658	32.4971	0.0886391
hsa-miR-27b-3p	2812.82	5954.36	4410.55	3888.85	996.244	2975.81	3092.87	2741.16	2257.43	945.227	1918.78	1938.68	4935.13	6436.76	3413.99	6104.8	3509.81	4173.63	4147.43	6188.2	7369.31	4041.28	3055.64	676.272	7054.52	2901.38	1803.95	4328.25	6328.64	2706.17	3252.88	3820.02	6601.81	3228.12	4900.04	10031	7718.01	137.888	931.841	1497.89	389.114	2765.92	2478.04	2281.48	833.172	3025.07	2927.99	3244.53	2639.94
hsa-miR-27b-5p	1.05527	7.38437	7.72019	0	1.30016	0.100954	20.0402	76.6901	0.207934	0	0	0	6.37705	10.4253	21.0952	0.47196	0	36.044	60.8904	15.1312	0.256547	0	0	0	18.6476	0	0	20.5655	0	0	0	0	0	0	7.37843	0	0	0	0	0	0	0	0	0	0	0	0	0.156991	23.2235
hsa-miR-28-3p	881.676	667.859	1007.56	466.626	592.546	161.425	257.704	704.315	149.504	1.2603	308.749	2527.41	356.052	408.461	365.507	716.907	679.1	339.476	308.414	362.079	453.575	632.694	381.363	2.18858	202.459	203.47	424.766	428.639	417.837	306.453	299.315	406.654	611.594	377.005	373.37	61.6214	22.3306	760.517	661.025	10.8779	4.07755	541.322	263.883	828.835	6.29998	168.408	221.087	235.957	215.039
hsa-miR-28-5p	11.0803	209.744	260.865	224.576	220.376	57.3417	184.537	172.773	191.611	5.04121	94.8636	1.87493	266.95	194.535	189.714	126.013	194.178	244.339	152.226	602.497	424.842	228.756	212.47	1.09429	230.123	190.939	701.297	211.814	235.881	158.342	185.466	260.914	150.452	82.4028	229.165	125.942	5.58265	144.996	1.1648	4.35117	1.16501	8.83276	750.873	5.45286	598.498	181.845	269.875	302.992	180.203
hsa-miR-2861	0	0	0	0	0	0	0	0	0	0	0	0	0	0	0	0	0	0	0	0	0	0	0	0	0	0	0	0	0	0	0	0	0	0	0	0	0	0	0	0	0	0	0	0	0	0	0	0	0
hsa-miR-2909	0	0	0	0	0	0	0	0	0	0	0	0	0	0	0	0	0	0	0	0	0	0	0	0	0	0	0	0	0	0	0	0	0	0	0	0	0	0	0	0	0	0	0	0	0	0	0	0	0
hsa-miR-296-3p	0	13.4907	0	0.129439	0	0	0	0	0	0	0	740.599	0	0	0	0	0	0	0	0	13.0839	0	36.5783	0	0	0	0	0	0	0	0	13.3348	0	0	0	0	0	0	0	0	0	0	0	0	0	14.4321	0	54.3188	0.0886391
hsa-miR-296-5p	0	0	0	0	0	0.100954	0	74.6332	0	0	0	0	10.4513	0	0	0	0	0	0	0	0	0	0.677376	0	0	0	0	1.77469	0	0	0	7.19845	0	0	0	0	0	0	0	0	0	0	0	3.27172	0	0	0	0	0
hsa-miR-297	0	0	0	0	0	0	0	0	0	0	0	0	0	0	0	0	0	0	0	0	0	0	0	0	0	0	0	0	0	0	0	0	0	0	0	0	0	0	0	0	0	0	0	0	0	0	0	0	0
hsa-miR-298	0	0	0	0	0	0	0	0	0	0	0	0	0	0	0	0	0	0	0	0	0	0	0	0	0	0	0	0	0	0	0	0	0	0	0	0	0	0	0	0	0	0	0	0	0	0	0	0	0
hsa-miR-299-3p	0	0	0	0	0	0	0	0	0	0	0	0	0	0	0	0	0	0	0	0	0	0	0	0	0	0	0	0	0	0	0	0	0	0	0	0	0	0	0	0	0	0	0	0	0	0	0	0	0
hsa-miR-299-5p	0.527634	0	0	0	0	0	0	0	0	0	0	0	0	0	0	0	0	0	0	0	0	0	0	0	0	0	0	0	0	0	0	0	0	0	0	0	0	0	0	0	0	0	0	0	0	0	0	0.156991	4.34332
hsa-miR-29a-3p	1471.04	3725.98	2716.74	3614.18	1252.37	1417.19	1632.65	1200.01	1305.1	39.0694	1152.5	1813.06	2616.01	3344.63	1613.57	2627.87	1625.98	2131.75	2474.82	4052.56	3382.32	2356.07	1564.06	28.4516	3736.07	1711.89	332.878	4647.59	5574.44	1904.23	2263.08	2360.97	3543.84	3977.6	1925.23	3775.32	7249.07	95.9531	677.914	739.7	190.48	1526.81	1209.4	1009.87	351.224	2687.86	2807.02	2306.67	1605.61
hsa-miR-29a-5p	0	0	0	0	0.975116	0	0	0	0	0	0	0	0	0	0	0	0	0	0	0	0	0	0	0	0	0	0	0	0	0	0	0	0	0	0	0	0	0	0	0	0	0	0	0	0	0	0	0	0
hsa-miR-29b-1-5p	0.527634	16.0468	0.0772019	0.129439	0	0	0.104376	0	20.2735	0	0	0	0	16.0549	0	0	0	0	16.6823	0	0	0	0	0	0	0	0	9.39539	0	0.0938601	33.6092	0	0.420846	0	4.99129	0	0	0	210.247	0	0	0	0	0	0	0	0	0	0.177278
hsa-miR-29b-2-5p	0.527634	0	0	0.129439	0	0	0	0	0	0	0	0	4.95993	0	26.1179	0	0	9.8079	0	0.15284	0.256547	0	65.0281	0	0	0	905.011	4.38452	0.747473	0	0	14.6329	0	0	0	0	2.79132	0	0	0	0	0	0	0	0	18.4134	0	0	0
hsa-miR-29b-3p	65.4266	606.228	371.264	342.624	165.12	124.981	278.579	20.2744	236.94	262.143	371.5	2351.17	471.902	619.468	381.149	44.8362	769.925	444.666	300.907	551.754	179.326	202.206	37.0299	2.18858	515.779	705.879	12.1362	575.833	685.646	405.476	265.178	456.217	363.926	457.979	223.198	982.344	4175.82	2.84305	3.4944	10.8779	3.49504	633.435	4.61602	8.72458	18.8999	267.541	392.181	184.935	504.357
hsa-miR-29c-3p	925.47	533.237	363.853	1021.01	175.196	305.789	321.895	355.243	187.66	132.332	154.08	1514.95	393.96	532.73	445.296	543.698	779.32	403.227	372.641	718.656	730.133	316.94	393.781	4.37716	784.632	4.1768	5.20121	661.436	855.536	481.315	381.666	321.688	636.529	309.844	312.064	293.489	2104.66	2.84305	4.65921	6.52676	3.49504	246.056	154.637	561.645	14.1749	364.784	540.553	417.124	441.689
hsa-miR-29c-5p	0	0.142007	7.25698	0.258877	0.975116	0	0	0	0.103967	0	0	0	0	0	0	0	0	0	0	30.2624	0	0	0	0	0	0	0	6.47238	7.79508	0	0	0	0	0	0	0	0	0	0	0	0	0	0	0	0	0	0.133668	0	4.78651
hsa-miR-300	0	0	0	0	0	0	0	0	0	0	0	0	0	0	0	0	0	0	0	0	0	0	0	0	0	0	0	0	0	0	0	0	0	0	0	0	0	0	0	0	0	0	0	0	0	0	0	0	0
hsa-miR-301a-3p	0	0.284014	0.154404	0	0	0	0	0	0	0	0	0	11.6913	0	8.17979	0	0	0	0	12.0744	0	0.474106	0	0	0	0	0	2.71422	0	13.5159	0	7.78849	0	0	7.81246	0	0	0	0	0	0	0	0	0	0	0	0	0	0
hsa-miR-301a-5p	0	0	0	0	0.325039	0	0	0	0	0	0	0	0	0	0	0	0	0	0	0	0	0	25.9661	0	0	0	0	0	0	0	0	0	0	0	0	0	0	0	0	0	0	0	0	0	0	0	0	0	0
hsa-miR-301b-3p	0	0	5.09533	0	0	0	0	0	0	0	0	0	1.59426	0	7.60577	0	0	0	0	0	0	0	0	0	9.83608	0	0	0	0	0	0	0	0	11.5507	0	0	0	0	0	0	0	0	0	0	0	0	0	0	0
hsa-miR-301b-5p	0	0	0	0	0	0	0	0	0	0	0	0	0	0	0	0	0	0	0	0	0	0	0	0	0	0	0	0	0	0	0	0	0	0	0	0	0	0	0	0	0	0	0	0	0	0	0	0	0
hsa-miR-302a-3p	0	0	0	0	0	0	0	0	0	0	0	0	0	0	0	0	0	0	0	0	0	0	0	0	0	0	0	0	0	0	0	0	0	0	0	0	0	0	0	0	0	0	0	0	0	0	0	0	0
hsa-miR-302a-5p	0	0	0	0	0	0	0	0	0	0	0	0	0	0	0	0	0	0	0	0	0	0	0	0	0	0	0	0	0	0	0	0	0	0	0	0	0	0	0	0	0	0	0	0	0	0	0	0	0
hsa-miR-302b-3p	0	0	0	0	0	0	0	0	0	0	0	0	0	0	0	0	0	0	0	0	0	0	0	0	0	0	0	0	0	0	0	0	0	0	0	0	0	0	0	0	0	0	0	0	0	0	0	0	0
hsa-miR-302b-5p	0	0	0	0	0	0	0	0	0	0	0	0	0	0	0	0	0	0	0	0	0	0	0	0	0	0	0	0	0	0	0	0	0	0	0	0	0	0	0	0	0	0	0	0	0	0	0	0	0
hsa-miR-302c-3p	0	0	0	0	0	0	0	0	0	0	0	0	0	0	0	0	0	0	0	0	0	0	0	0	0	0	0	0	0	0	0	0	0	0	0	0	0	0	0	0	0	0	0	0	0	0	0	0	0
hsa-miR-302c-5p	0	0	0	0	0	0	0	0	0	0	0	0	0	0	0	0	0	0	0	0	0	0	0	0	0	0	0	0	0	0	0	0	0	0	0	0	0	0	0	0	0	0	0	0	0	0	0	0	0
hsa-miR-302d-3p	0	0	0	0	0	0	0	0	0	0	0	0	0	0	0	0	0	0	0	0	0	0	0	0	0	0	0	0	0	0	0	0	0	0	0	0	0	0	0	0	0	0	0	0	0	0	0	0	0
hsa-miR-302d-5p	0	0	0	0	0	0	0	0	0	0	0	0	0	0	0	0	0	0	0	0	0	0	0	0	0	0	0	0	0	0	0	0	0	0	0	0	0	0	0	0	0	0	0	0	0	0	0	0	0
hsa-miR-302e	0	0	0	0	0	0	0	0	0	0	0	0	0	0	0	0	0	0	0	0	0	0	0	0	0	0	0	0	0	0	0	0	0	0	0	0	0	0	0	0	0	0	0	0	0	0	0	0	0
hsa-miR-302f	0	0	0	0	0	0	0	0	0	0	0	0	0	0	0	0	0	0	0	0	0	0	0	0	0	0	0	0	0	0	0	0	0	0	0	0	0	0	0	0	0	0	0	0	0	0	0	0	0
hsa-miR-3064-3p	0	0	0	0	0	0	0	0	0	0	0	0	0	0	0	0	0	0	0	0	0	0	0	0	0	0	0	0	0	0	0	0	0	0	0	0	0	0	0	0	0	0	0	0	0	0	0	0	0
hsa-miR-3064-5p	0	0	0	0	0	0	0	0	0	0	0	0	16.2969	6.46366	0	0	0	0	0	0	0	0	0	0	0	0.298343	0	4.5933	18.7936	0	0	10.9747	0	0	0	0	0	0	0	799.528	0	0	0	0	0	0	0	0	0
hsa-miR-3065-3p	0	0	0	0	0	0	0	0	0	0	0	0	0	0	0	0	0	0	0	0	0	0	0	0	0	0	0	0	0	0	0	0	0	0	0	0	0	0	0	0	0	0	0	0	0	0	0	0	0
hsa-miR-3065-5p	0	0	0	0	0	0	0	0	0	0	0	0	0	0	0	0	0	0	0	0	0	0	0	0	0	0	0	0	0	0	0	0	0	0	0	0	0	0	0	0	0	0	0	0	0	0	0	0	0
hsa-miR-3074-3p	0	0	0	0.129439	0	0	0.208752	0	0	0	0	0	0	0	0	0	0	0	0	0	0	0	0	0	0	0	0	0	0	0	0	0	0	0	0	0	0	0	0	0	0	0	0	0	0	0	0	0	0
hsa-miR-3074-5p	0	0	0	0	0	0	0	0	0	0	0	0	0	0	0	0	0	0	0	0	0	0	0	0	0	0	0	0	0	0	0	0	0	0	0	0	0	0	0	0	0	0	0	0	0	0	0	0	0
hsa-miR-30a-3p	20.0501	157.77	32.1932	7.63688	169.345	24.3299	134.854	131.637	94.2979	1.2603	1.17843	1.87493	119.038	152.209	54.1014	278.456	0	95.8723	97.383	197.47	195.745	173.76	16.7086	0	129.508	210.332	0.866869	84.0366	143.301	64.7635	80.2397	64.432	65.7572	64.0646	110.676	217.024	13.9566	365.332	1.1648	4.35117	0	1.26182	1.53867	197.394	1.57499	78.232	135.138	39.4047	46.0037
hsa-miR-30a-5p	2776.41	3521.35	1625.33	2092.76	1926.83	3033.06	3213.74	2247.52	1998.97	357.926	1591.76	95.6217	3679.2	5866.91	3076.32	9304.22	1858.26	2652.79	3672.4	4567.94	4965.73	2819.51	2483.26	659.857	4807.38	1946.09	3270.7	4053.07	4936.85	2206.37	2315.51	3436.97	4417.41	4398.79	3630.08	6860.44	10188.3	399.449	469.997	68.531	37.8629	2277.59	3530.49	3293.53	2951.54	2766.09	3346.37	1961.44	2368.44
hsa-miR-30b-3p	0.527634	0	0	0	0.325039	0.100954	0	57.591	0.103967	0	0	0	5.84563	15.6379	4.59216	0	0	3.80056	10.0094	2.59829	35.147	0	0	0	0	0	0	4.6977	0	8.44741	0	7.67048	0	0	0.217013	0	0	0	0	0	0	1.26182	83.0884	179.944	0	10.849	12.6984	0	14.005
hsa-miR-30b-5p	90.2254	48.2824	12.1979	22.7812	39.6547	8.78298	35.5922	32.9091	14.3474	1.2603	0	1.87493	34.5424	45.2456	41.9035	24.07	0	43.8904	38.5778	56.7038	76.1945	60.6855	41.9973	0	0	0.596685	0	31.6312	52.1096	37.3563	0	42.0106	28.6175	0.476317	32.9859	78.0388	0	0	0	0	0	0	1.53867	0	1.57499	31.3525	0	0	5.6729
hsa-miR-30c-1-3p	0	52.2586	8.33781	0	22.4277	0	0	188.64	0.103967	0	0	0	7.61703	0	0	0	0	5.39435	15.0141	33.7777	0	48.1217	44.7068	0	0	0	0	0.104393	1.38816	0	40.6477	11.8007	47.6608	0.119079	4.88278	0	2537.31	0	0	1.08779	0	0	0	0	0	20.5036	0	0	13.2959
hsa-miR-30c-2-3p	1.05527	11.2186	0.0772019	0.258877	0.650078	0	0	0.293832	35.9725	0	0.294608	903.718	10.4513	36.6969	0	0	94.4789	0	0	18.6465	0	0	0	0	0	0	0	0	0	3.84826	0	0.118007	0	26.7928	0.108506	157.652	0	0	1.1648	0	0	0	0	0	0	0	0.133668	0	11.789
hsa-miR-30c-5p	199.973	948.323	283.563	233.766	90.6858	155.469	522.297	426.644	701.152	12.603	295.197	11.2496	1070.64	1166.79	883.13	800.444	3.1319	451.409	245.23	835.426	429.46	555.652	192.826	6.56574	564.755	3.58011	5.20121	771.466	890.561	829.911	307.234	682.083	550.256	402.25	827.686	544.248	16.7479	5.68611	4.65921	15.2291	1.16501	2.52365	66.163	8.72458	15.7499	480.938	568.623	131.558	601.062
hsa-miR-30d-3p	0	22.4371	2.85647	0.258877	0	0.100954	0.104376	0.293832	0.207934	0	0	0	5.31421	5.62964	0.143505	0	0	1.96158	9.17527	17.1181	31.2987	0	0	1.09429	0	0	0	0.417573	0	6.94565	0	0	0	0	0.108506	0	0	0	0	0	0	0	0.769337	0	0	8.95786	0.133668	5.18069	0
hsa-miR-30d-5p	17541.7	32262	36064	35482.2	18883.1	21300.4	25387.3	21234	19363	11825.4	29521.7	13861.4	27755.4	25290	14959.4	17944.4	10517.4	14085.3	15394	16127.3	22553.8	15214.5	14970.7	6947.65	20591	24675.3	14230.5	21674.8	22374.5	16193.5	15340.7	23906.3	26651.4	19233.2	23480.2	28921.1	30551	8084.93	10886.2	8847.03	12116.7	30263.6	18434.9	10133.6	29329.5	18232.4	19060.4	13187.5	18478.3
hsa-miR-30e-3p	124.522	557.804	511.077	94.3607	128.065	81.6716	286.721	111.656	77.6632	1.2603	25.9255	0	284.133	199.748	95.5744	44.3643	0.521983	111.565	99.6768	353.367	84.404	164.989	183.343	0	101.639	2.0884	244.457	384.376	305.61	154.963	70.0338	156.124	157.712	49.2988	137.803	0.449791	0	3.55382	2.3296	1.08779	0.582507	11.3564	102.322	201.756	1.57499	137.254	119.9	93.7235	113.015
hsa-miR-30e-5p	29228.8	16870	19205.9	30280.9	16902	14940	15488.5	19298	13067.3	4424.92	4718.73	13895.1	22452.9	20984.2	18232.5	32309.9	19239.8	15669.6	20155.1	14979.4	21436.6	26096.2	17074.4	221.047	17565	7913.84	10107.7	29260.5	17082.6	15650	16235	23589.6	20658.2	14726.6	19032.8	29775.5	25158.2	494.691	1939.39	1965.64	1074.72	6040.35	17112.4	15075	5876.3	25099.6	21137.2	16309.9	18903.2
hsa-miR-31-3p	0	0	0	0	0	0	0	0	0	0	0	0	0	0	0	0	0	0	0	0	0	0	0	0	0	0	0	0	0	0	0	0	0	0	0	0	0	0	0	0	0	0	0	0	0	0	0	0	0
hsa-miR-31-5p	1.5829	6.39032	0.231606	0.776632	0.975116	0	0.417504	0.587663	0.831734	0	0	0	0	15.0124	8.89731	0	0	0	19.3932	0	14.3666	0	0	0	31.9673	0	0	0	0	0	0	0	0	0	0	0	0	0	0	0	0	0	0	0	0	0.0995318	16.5748	0	0
hsa-miR-3115	0	0	0	0	0	0	0	0	0	0	0	0	0	0	0	0	0	0	0	0	0	0	0	0	0	0	0	0	0	0	0	0	0	0	11.2847	0	0	0	0	0	0	0	0	0	0	0	0	0	5.58427
hsa-miR-3116	0	0	0	0	0	0	0	0	0	0	0	0	0	0	0	0	0	0	0	0	0	0	0	1.09429	0	0	0	0	0	0	0	0	0	0	0	0	0	0	0	0	0	0	0	0	0	0	0	0	0
hsa-miR-3117-3p	0	0	0	0	0	0	0	0	0	0	0	0	0	0	0	0	0	0	0	0	0	0	0	0	0	0	0	0	0	0	0	0	0	0	0	0	0	0	0	0	0	0	0	0	0	0	0	0	0
hsa-miR-3117-5p	0	0	0	0	0	0	0	0	0	0	0	0	0	0	0	0	0	0	0	0	0	0	0	0	0	0	0	0	0	0	0	0	0	0	0	0	0	0	0	0	0	0	0	0	0	0	0	0	0
hsa-miR-3118	0	0	0	0	0	0	0	0	0	0	0	0	0	0	0	0	0	0	0	0	0	0	0	0	0	0	0	0	0	0	0	0	0	0	0	0	0	0	0	0	0	0	0	0	0	0	0	0	0
hsa-miR-3119	0	0	0	0	0	0	0	0	0	0	0	0	0	0	0	0	0	0	0	0	0	0	0	0	0	0	0	0	0	0	0	0	0	0	0	0	0	0	0	0	0	0	0	0	0	0	0	0	0
hsa-miR-3120-3p	0	0	0	0	0	0	0	0	0	0	0	0	0	0	0	0	0	0	0	0	0	0	0	0	0	0	0	0	0	0	0	0	0	0	0	0	0	0	0	0	0	0	0	0	0	0	0	0	0
hsa-miR-3120-5p	0	0	0	0	0	0	0	0	0	0	0	0	0	0	0	0	0	0	0	0	0	0	0	0	0	0	0	0	0	0	0	0	0	0	0	0	0	0	0	0	0	0	0	0	0	0	0	0	0
hsa-miR-3121-3p	0	0	0	0	0	23.8251	0	0.293832	0	0	0	0	0	0	0	0	0	0	0	0	0	0	0	0	0	0	0	0	0	0	0	0	0	0	0	0	0	0	0	0	0	0	0	0	0	0	0	0	0
hsa-miR-3121-5p	0	0	0	0	0	0	0	0	0	0	0	0	0	0	0	0	0	0	0	0	0	0	0	0	0	0	0	0	0	0	0	0	0	0	0	0	0	0	0	0	0	0	0	0	0	0	0	0	0
hsa-miR-3122	0	0	0	0	0	0	0	0	0	0	0	0	0	0	0	0	0	0	0.208529	0.15284	21.55	0	0	0	0	0	0	0	0	0	0	0	0	0	0	0	0	0	0	0	0	0	0	0	0	0	0	0	0
hsa-miR-3123	0	0	0	0	0	0	0	0	0	0	0	0	0	0	0	0	0	0	0	0	0	0	0	0	0	0	0	0	0	0	0	0	0	0	0	0	0	0	0	0	0	0	0	0	0	0	0	0	0
hsa-miR-3124-3p	0	0	0	0	0	0	0	0	0	0	0	0	0	0	0	0	0	0	0	0	0	0	0	0	0	0	0	0	0	0	0.175964	0	0	0	0	0	0	0	0	0	0	0	0	0	0	0	0	0	0
hsa-miR-3124-5p	0	0	0	0	0	0	0	0	0	0	0	0	0	0	0	0	0	0	0	0	0	0	0	0	0	0	0	0	0	0	0	4.01225	0	0	0	0	0	0	0	0	0	0	0	0	0	0	0	0	0
hsa-miR-3125	0	0	0	0	0	0	0	0	0	0	0	0	0	0	0	0	0	0	0.208529	0	0	0	0	0	0	0	0	0	0	0	0	0	0	0	0	0	0	0	0	0	0	0	0	0	0	0	0	0	0
hsa-miR-3126-3p	0	0.142007	0	0	0	0	0	0	0	0	0	0	0	10.0082	0	72.6819	0	0	0	0	0	0	0	0	0	0	0	8.76903	2.66955	0	0	3.42221	0	0.119079	0	0	0	0	0	0	0	1.26182	0	0	0	0.298595	1.33668	0	0
hsa-miR-3126-5p	0	0	0	0	0	0	0	0	0	0	0	0	0	0	0	0	0	0	0	0	0	0	0	0	0	0	0	0	0	0	0	0	0	0	0	0	0	0	0	0	0	0	0	0	0	0	0	0	0
hsa-miR-3127-3p	0	0	0	0	0	0	0	0	0	0	0	0	5.31421	0	0	0	0	0	8.54968	0	0	0	0	0	0	0	0	0	0	2.8158	0	0	0	0	19.0971	0	0	0	0	0	0	0	0	0	0	0	0	0	0
hsa-miR-3127-5p	0	4.97025	0	0	0.325039	0	0	75.8086	0	0	0	0	0	18.1399	0	0	0	0	22.5211	0	0	0.237053	54.8674	1.09429	0	0.298343	0	0	0	0.0938601	0	0	0	34.533	21.3757	0	0	0	0	0	0	0	80.7804	0	0	0	0	0	0
hsa-miR-3128	0	0	0	0	0	0	0	0	0	0	0	0	0	0	0	0	0	0	0	0	0	0	0	0	0	0	0	0	0	0	0	0	0	0	0	0	0	0	0	0	0	0	0	0	0	0	0	0	5.76154
hsa-miR-3129-3p	0	0	0	0	0	0	0	0	0	0	0	0	0	0	0	0	0	0	0	0	0	0	0	0	0	0	0	0	0	0	0	0	0	0	0	0	0	0	0	0	0	0	0	1.09057	0	0	0	21.9787	0
hsa-miR-3129-5p	0	0	0	0	0	0	0	0	0	0	0	0	0	0	0	0	0	0	0	0	0	0	0	0	0	0	0	0	0	0	0	0	0	0	0	0	0	0	0	0	0	0	0	0	0	0	0	0	0
hsa-miR-3130-3p	0	0	0	0	0	0	0	0	0	0	0	0	0	0	0	0	0	0	0	0	0	0	0	0	0	0	0	0	0	0	0	0	0	0	0	0	0	0	0	0	0	0	0	0	0	0	0	0	0
hsa-miR-3130-5p	0	0	0	0	0	0	0	0	0	0	0	0	0	0	0	0	0	0	0	0	0	0	0	0	0	0	0	0	0	0	0	0	0	0	0	0	0	0	0	0	0	0	0	0	0	0	0	0	0
hsa-miR-3131	0	0	0	0	0	0	0	0	0	0	0	0	0	0	0	0	0	0	0	0	0	0	0	0	0	0	0	0	0	2.3465	0	0	0	0	0	0	0	0	0	0	0	0	0	0	0	0	0	0	10.6367
hsa-miR-3132	0	0	0	0	0	0	0	0	0	1.2603	0	0	0	0	0	0	0	0	0.417058	0	0	0	0	0	0	0	0	0	0	0	0	0	0	0	0	0	0	0	0	0	0	0	0	0	0	0	0	0	0
hsa-miR-3133	0	0	0	0	0	0	0	0	0	0	0	0	0	0	0	0	0	0	0	0	0	0	0	0	0	0	0	0	0	0	0	0	0	0	0	0	0	0	0	0	0	0	0	0	0	0	0	0	0
hsa-miR-3134	0	0	0	0	0	0	0	0	0	0	0	0	0	0	0	0	0	0	0	0	0	0	0	0	0	0	0	0	0	0	0	0	0	0	0	0	0	0	0	0	0	0	0	0	0	0	0	0	0
hsa-miR-3135a	0	0	0	0	0	0	0	0	0	0	0	0	5.66849	0	0	0	0	9.44011	0	0	0	0	0	0	0	0	0	0	0	0	0	0	0	0	0	0	0	0	0	0	0	0	0	0	0	6.86769	0	0	0
hsa-miR-3135b	0	0	0	0	0.325039	0	0	0.293832	0	0	0	0	0	0	0	0	0	0	0	0	0	0	0	0	0	0	0	0	0	0	0	0	0.105211	0	0	0	0	0	0	0	0	0	0	0	0	0	0	0	0
hsa-miR-3136-3p	0	0	0	0	0	0	0	0	0	0	0	0	0	0	0	0	0	0	0	0	0	0	0	0	0	0	0	0	0	0	0	0	0	0	0	0	0	0	0	0	0	0	0	0	0	0	0	0	0
hsa-miR-3136-5p	0	0	0	0	0	0	0	0	0	0	0	0	0	0	0	0	0	0	0	0	0	0	0	0	0	0	0	0	0	0	0	0	0	0	0	0	0	0	0	0	0	0	0	0	0	0	0	0	0
hsa-miR-3137	0	0	0	0	0	0	10.542	0	0	0	0	0	0	0	0	0	0	0	0	0	0	0	0	0	0	0	0	0	0	0	0	0	0	0	0	0	0	0	0	0	0	0	0	0	0	0	0	0	0
hsa-miR-3138	0	0	8.95543	0	244.429	0	0	0.587663	32.9575	0	0	0	0	5.42113	2.29608	0	0	4.04576	0	0	0	0	0	0	23.1558	0	0	0.208787	33.4227	7.88425	0	0	10.2055	12.027	10.3081	317.328	2.79132	0	0	0	0	605.675	0	1.09057	0	0	0	0	8.06616
hsa-miR-3139	0	0	0	0	0	0	0	0	0	0	0	0	0	0	0	0	0	0	0	0	0	0	0	0	0	0	0	0	0	0	0	0	0	0	0	0	0	0	0	0	0	0	0	0	0	0	0	0	0
hsa-miR-3140-3p	0	0	0	0	0	0	0	0	0	0	0	0	0	0	0	0	0	0	0	0	0	0	0	0	0	0	0	0	0	0	0	0	0	0	0	0	0	0	0	0	0	0	0	0	0	0	0	0	0
hsa-miR-3140-5p	0	0	0	0	0	0	0	0	0	0	0	0	0	0	0	0	0	2.45198	0	24.3016	0	0	0	0	0	0	0	0	0	0	0	0	0	0	0	0	0	0	0	0	0	0	0	1.09057	0	0	0	0	0
hsa-miR-3141	0	0	0	0	0	0	0	0	0	0	0	0	0	0	0	0	0	0	0	0	0	0	0	0	0	0	0	0	0	0	0	0	0	0	0	0	0	0	0	0	0	0	0	0	0	0	0	0	0
hsa-miR-3142	0	0	0	0	0	0	0	0	0	0	0	0	0	0	0	0	0	0	0	0	0	0	0	0	0	0	0	0	0	0	0	0	0	0	0	0	0	0	0	0	0	0	0	0	0	0	0	0	0
hsa-miR-3143	0.527634	12.6386	12.7383	0	0	13.8307	7.93257	0	52.5032	0	0	0	7.61703	5.42113	29.4185	0	0	13.1181	0	0	0	0	0	0	10.6558	0	0	13.5711	0	0.0938601	0	0	0.105211	0	10.7421	0	0	0	0	0	0	0	0	0	3.14999	15.1288	0	0	12.1436
hsa-miR-3144-3p	0	0	0	0	0	0	0	0	0	0	0	0	0	0	0	0	0	0	0	0	0	0	0	0	0	0	0	0	0	0	0	0	0	0	0	0	0	0	0	0	0	0	0	0	0	0	0	0	0
hsa-miR-3144-5p	0	0	0	0	0	0	0	0	0	0	0	0	0	0	0	0	0	0	0	0	0	0	0	0	0	0	0	0	0	0	0	0	0	0	0	0	0	0	0	0	0	0	0	0	0	0	0	0	0
hsa-miR-3145-3p	0	0	0	0	0	0	0	0	0	0	0	0	0.17714	0	0	0	0	0	0	0	0	0	0	0	0	0	0	0	0	0	0	0	0	0	0	0	0	0	0	0	0	0	0	0	0	0	0	0	0
hsa-miR-3145-5p	0	0	0	0	0	0	0	0	0	0	0	0	0	0	0	0	0	0	0	0	0	0	0	0	0	0	0	0	0	0	0	0	0	0	0	0	0	0	0	0	0	0	0	0	0	0	0	0	0
hsa-miR-3146	0	0	0	0	0	0	0	0	0	0	0	0	0	0	0	0	0	0	0	0	0	0	0	0	0	0	0	0	0	7.60267	0	0	0	0	0	0	0	0	0	0	0	0	0	0	0	0	0	0	0
hsa-miR-3147	0	0	0	0.258877	0	0	0	0	0	0	0	0	0	0	0	0	0	0	0	0	0	0	0	0	0	0	0	0	0	0	0.175964	0	0	0	0	0	0	0	0	0	0	0	0	0	0	0	0	0	0
hsa-miR-3148	0	0	0	0	0	0	0	0	0	0	0	0	0	0	0	0	0	0	0	0	0	0	0	0	0	0	0	0	0	0	0	0	0	0	0	0	0	0	0	0	0	0	0	0	0	0	0	0	0
hsa-miR-3149	0	0	0	0	0	0	0	0	0	0	0	0	0	0	0	0	0	0	0	0	0	0	0	0	0	0	0	0	0	0	0	0	0	0	0	0	0	0	0	0	0	0	0	0	0	0	0	0	0
hsa-miR-3150a-3p	0	0	0	0	0	0	0	0	0	0	0	0	0	0	0	0	0	0	0	0	0	0	0	0	0	0	0	0	0	0	0	0	0	0	0	0	0	0	0	0	0	0	0	0	0	0	0	0	0
hsa-miR-3150a-5p	0	0	0	0	0	0	0	0	0	0	0	0	0	0	0	0	0	0	0	0	0	0	0	0	0	0	0	0	0	0	0	0	0	0	0	0	0	0	0	0	0	0	0	0	0	0	0	0	0
hsa-miR-3150b-3p	0	0	0	0	0	0	0	0	0	0	0	0	0	0	0	0	0	0	0	0	0	0	0	0	0	0	0	0	0	0	0	0	0	0	0	0	0	0	0	0	0	0	0	0	0	0	0	0	0
hsa-miR-3150b-5p	0	0	0	0	0	0	0	0	0	0	0	0	0	0	0	0	0	0	0	0	0	0	0	0	0	0	0	0	0	0	0	0	0	0	0	0	0	0	0	0	0	0	0	0	0	0	0	0	0
hsa-miR-3151-3p	0	0	0	0	0	0	0	0	0	0	0	0	0	0	0	0	0	0	0	0	0	0	0	0	0	0	0	0	0	0	0	0	0	0	0	0	0	0	0	0	0	0	0	0	0	0	0	0	0
hsa-miR-3151-5p	0	0	0	0	0	0	0	0	0	0	0	0	0	0	0	0	0	0	0	0	0	0	0	0	0	0	0	0	0	0	0	0	0	0	0	0	0	0	0	0	0	0	0	0	0	0	0	0	0
hsa-miR-3152-3p	0	0	0	0	0	0	0	0	0	0	0	0	0	0	0	0	0	0	0	0	0	0	0	0	0	0	0	0	0	0	0	0	0	0	0	0	0	0	0	0	0	0	0	0	0	0	0	0	0
hsa-miR-3152-5p	0	0	0	0	0	0	0	0	0	0	0	0	0	0	0	0	0	0	0	0	0	0	0	0	0	0	0	0	0	0	0	0	0	0	0	0	0	0	0	0	0	0	0	0	0	0	0	0	0
hsa-miR-3153	0	0	0	0	0	0	0	0	0	0	0	0	0	0	0	0	0	0	0	0	0	0	0	0	0	0	0	0	0	0	0	0	0	0	0	0	0	0	0	0	0	0	0	0	0	0	0	0	0
hsa-miR-3154	0	25.2773	3.16528	0	0	0	0	0	0	0	0	0	0	3.75309	0	0	0	0	0	0	32.838	0	0	0	11.2705	0	0.866869	0	0	0	0	0	0	81.8074	0	0	0	0	0	0	0	0	0	0	0	0	0	0	0
hsa-miR-3155a	0	0	0	0	0	0	0	0	0	0	0	0	0	0	0	0	0	0	0	0	0	0	0	0	0	0	0	0	0	0	0	0	0	0	0	0	0	0	0	0	0	0	0	0	0	0	0	0	0
hsa-miR-3155b	0	0	0	0	0	0	0	0	0	0	0	0	0	0	0	0	0	0	0	0	0	0	34.9977	0	0	0	0	3.34058	0	6.10091	0	0	0	0	0	0	0	0	0	1.08779	0	0	0	0	0	0	0	0	0
hsa-miR-3156-3p	0	0	0	0	0	0	0	0	0	0	0	0	0	0	0	0	0	0	0	0	0	0	0	0	0	0	0	0	0	0	0	0	0	0	0	0	0	0	0	0	0	0	0	0	0	0	0	0	0
hsa-miR-3156-5p	0	0	0	1.55326	0	0	0	0	0	0	0	0	0	0	0	0	0	0	0	0	0	0	0	0	0	0	0	0	0	0	0	0	0	0	0	0	0	0	0	0	0	0	0	0	0	0	0	0	0
hsa-miR-3157-3p	0	5.11225	0	0	0	0	0	0	0	0	0	0	0	0	0	0	0	0	0	0	0	0	0	0	0	0	0	0	0	0	0	10.7387	0	0	0	0	0	0	0	0	0	0	0	0	0	0	0	0	0
hsa-miR-3157-5p	0	0	0	0	0	0	0	0	0	0	0	0	0	0	11.4804	0	0	0	0	0	0	0	0	0	0	0	0	0	0	0	0	0	0	0	0	0	0	0	0	0	0	0	0	0	0	0	0	0	0
hsa-miR-3158-3p	0	0	0	0	0	0	0	0	0	0	0	0	0	0	0	0	0	0	0	0	0	0	0	0	0	0	0	0	0	0	0	0	0	0	0	0	0	0	0	0	0	0	0	0	0	0	0	0	0
hsa-miR-3158-5p	0	0	0	0	0	0	0	0	0	0	0	0	0	0	0	0	0	0	0	0	0	0	0	0	0	0	0	0	0	0	0	0	0	0	0	0	0	0	0	0	0	0	0	0	0	0	0	0	0
hsa-miR-3159	0	0	0	0	0	0	0	0	0	0	0	0	0	0	0	0	0	0	0	0	0	0	0	0	0	0	0	0	0	0	0	0	0	0	0	0	0	0	0	0	0	0	0	0	0	0	0	0	0
hsa-miR-3160-3p	0	0	0	0	0	0	0	0	0	0	0	0	0	0	0	0	0	0	0	0	0	0	0	0	0	0	0	0	0	0	0	0	0	0	0	0	0	0	0	0	0	0	0	0	0	0	0	0	0
hsa-miR-3160-5p	0	0	0	0	0	0	0	0	0	0	0	0	0	0	0	0	0	0	0	0	0	0	0	0	0	0	0	0	0	0	0	0	0	0	0	0	0	0	0	0	0	0	0	0	0	0	0	0	0
hsa-miR-3161	0	0	0	0	0	0	0	0	0	0	0	0	0	0	0	0	0	0	0	0	0	0	0	0	0	0	0	0	0	0	0	0	0	0	0	0	0	0	0	0	0	0	0	0	0	0	0	0	0
hsa-miR-3162-3p	0	0	0	0	0	0	0	0	0	0	0	0	0	0	0	0	0	0	0	0	0	0	0	0	0	0	0	4.17573	0	0	0	0	0	0	0	0	0	0	0	0	0	0	0	0	0	0	0	0	0
hsa-miR-3162-5p	0	0	0	0	0	0	0	0	0	0	0	0	0	0	0	0	0	0	0	0	0	0	0	0	0	0	0	0	0	0	0	0	0	0	0	0	0	0	0	0	0	0	0	0	0	0	0	0	0
hsa-miR-3163	0	0	0	0	0	0	11.7945	0	0	0	0	0	0	0	0	0	0	0	0	0	0	0	0	0	0	0	0	0	0	4.50528	0	0	0	0	0	0	0	0	0	0	0	0	0	0	0	0	0	0	0
hsa-miR-3164	0	6.81634	0	0	0	0	0	0	0	0	0	0	0	0	0	0	0	0	0	0	0	0	0	0	0	0	0	0	0	0	0	0	0	0	0	0	0	0	0	0	0	0	0	0	0	0	0	0	0
hsa-miR-3165	0	0	0	0	0	0	0	0	0	0	0	0	0	0	0	0	0	0	0	0	0	0	0	0	0	0	0	0	0	0	0	0	6.31269	0	0	0	0	0	0	1.08779	0	0	0	0	0	0	0	0	0
hsa-miR-3166	0	0.142007	0	0	0	0	0	0	0	0	0	0	0	0	0	0	0	0	0	0	0	0	0	0	0	0	0	0	0	0	0	0	0	0	0	0	0	0	0	0	0	0	0	1.09057	0	0	0	0	0
hsa-miR-3167	0	0	0	0	0	0	0	0	0	1.2603	0	0	0	0	0	0	0	0	0	0	0	0	0	0	0	0	0	0	0	0	0	0	0	0	0	0	0	0	0	0	0	0	0	0	0	0	0	0	0
hsa-miR-3168	0	0	0	0	0	0	0	0.293832	0	1.2603	0	20.6243	0	0	0.143505	1.41588	1.56595	0.122599	0	0.15284	0	0	0.225792	2.18858	0.204918	0	0	0	0	0	0	0	0	0	0	0	0	0	0	0	0	2.52365	1.53867	2.18114	0	0	0.534671	0.156991	0
hsa-miR-3169	0	0	0	0	0	0	0	0	0	0	0	0	0	0	0	0	0	0	0	0	0	0	0	0	0	0	0	0	0	0	0	0	0	0	0	0	0	0	0	0	0	0	0	0	0	0	0	0	0
hsa-miR-3170	0	0	0	0	0	0	0	0	0	0	0	0	0	0	0	0	0	0	0	0	0	0	0	0	0	0	0	0	0	0	0	0	0	0	0	0	0	0	0	0	0	0	0	0	0	0	0	0	0
hsa-miR-3171	0	0	0	0	0	0	0	0	0	0	0	0	0	0	0	0	0	0	0	0	0	0	0	0	0	0	0	0	0	0	0	0	0	0	0	0	0	0	0	0	0	0	0	0	0	0	0	0	0
hsa-miR-3173-3p	0	0.142007	14.9	0	106.938	0	0	0	0	0	0	0	3.89709	0	0	40.5886	0	0.122599	0	0.305681	0	0	0	0	59.4263	0	0	0	0	5.25617	0	0	0	21.5533	0	0	0	0	0	0	0	0	0	0	0	0	0	0	0
hsa-miR-3173-5p	0.527634	52.4006	3.70569	0	0	74.302	19.8314	46.4254	20.7934	0	136.109	0	30.291	18.7655	13.92	12.271	23.4892	17.5316	11.2606	73.9748	35.4035	31.528	0	0	90.5739	0.298343	0	14.5107	0.213564	28.9089	0	67.3822	5.471	12.9796	39.6048	0	0	0	0.582401	0	0	160.252	0	1.09057	0	0.895786	0	0	0
hsa-miR-3174	0	0	0	0	0	0	0	0	0	0	0	0	0	7.92319	0	0	0	0	0	0	0	0	0	0	0	0	0	0	0	0	0	0	0	0	0	0	0	0	0	0	0	0	0	0	0	0	0	0	0
hsa-miR-3175	0.527634	0	0	0	0	0	0	0.293832	0	0	0	0	0	0	0.143505	0	0	0	0	0	0	0	0	0	0	0	0	0	0	0	0	0	0	0	0	0	0	0	0.582401	0	0	0	0	5.45286	0	0	0	0	0
hsa-miR-3176	0	5.82229	0	0	0	0	0	0	0	0	0	0	10.6284	0	0	0	0	0	0	0	16.6756	0	0	0	0	0.298343	256.593	1.46151	0	0	0	0	0	0	0	0	0	0	0	0	0	0	0	0	0	0	0	0	2.65917
hsa-miR-3177-3p	0	81.5121	4.70932	123.484	71.8336	35.8386	65.0262	86.3865	2.4952	1.2603	0	0	30.1139	33.5693	0	25.9578	104.919	13.2407	1.4597	10.8517	33.6077	53.3369	0.225792	0	39.3443	0	0.866869	23.4885	0	4.41142	0	0.118007	36.6136	32.8659	48.0683	0.224896	0	0	0	2.17559	0	0	519.303	0	0	36.13	0	0	9.39575
hsa-miR-3177-5p	0	0	0	0	0	0	0	0	0	0	0	0	0	0	0	0	0	0	0	0	0	0	0	0	0	0	0	0	0	0	0	0	0	0	0	0	0	0	0	0	0	0	0	0	0	0	0	0	0
hsa-miR-3178	1.05527	0	0.0772019	0	0.650078	0.100954	10.9595	1.17533	0.103967	2.52061	0	11.2496	0	2.71057	4.87917	3.77568	0	6.62033	0.834115	0	0	0	4.29005	1.09429	0	0.596685	0.866869	0.208787	0	2.25264	0.703857	6.01838	0.105211	0	0	0	0	0.710763	1.1648	0	0	0	87.7045	0	0	0	0	0	0
hsa-miR-3179	0	53.3947	75.6579	0	0	64.6104	83.9183	0	0.415867	0	0	0	66.6048	0	0	0	0	0	0	99.0406	0	0	0	0	0	0	0	17.1205	84.1441	0	0	0	0	0	0	0	0	0	0	0	0	0	0	0	6.29998	52.1547	0	0	0
hsa-miR-3180	871.651	0	0	0	0.650078	0	19.8314	0	0	0	101.345	0	7.43989	0	0	0	0	12.9955	0	0	0	71.1159	0.451584	0	0	0	0	0	0	26.6563	0.351929	85.6734	62.4956	0	0	0	0	0	1.1648	0	0	0	0	1513.71	3.14999	0	0	0	0
hsa-miR-3180-3p	1307.48	0	0	0	0.975116	0	29.7471	0	0	0	152.018	0	11.1598	0	0	0	0	19.4932	0	0	0	106.674	0.677376	0	0	0	0	0	0	39.9844	0.527893	128.51	93.7434	0	0	0	0	0	1.7472	0	0	0	0	2270.57	4.72498	0	0	0	0
hsa-miR-3180-5p	0	13.2067	0	0	0	59.3608	0	0	81.406	0	0	2002.43	0	0	15.068	0	0	0	0	0	0	0	0	0	0	0	0	0	0	0	0	16.9931	0	0	0	0	0	0	0	0	0	0	0	0	5877.88	59.1219	0.401003	0	0
hsa-miR-3181	0	0	0	0	0	0	0	0	0	0	0	0	0	0	0	0	0	0	0	0	0	0	0	0	0	0	0	0	0	0	0	0	0	0	0	0	0	0	0	0	0	0	0	0	0	0	0	0	0
hsa-miR-3182	0	0	0.0772019	0	0.325039	0	0	0.293832	0	0	11.1951	0	0	0	0	0.94392	0	0	0	0	0	0	0	0	0	0	0	2.08787	0	0	10.7338	0	4.73452	0	0	0	0	0	0	0	0	0	0	0	0	0	0	0	0
hsa-miR-3183	0	0	0	0	0	0	0	0	0	0	0	0	0	0	0	0	0	0	0	0	0	0	0	0	0	0	0	1.14833	0	0	0	0	0	0	0	0	0	0	0	0	0	0	0	0	0	0	0	0	0
hsa-miR-3184-3p	0	0	0	0	0	0	0	0	0	0	0	0	0	0	0	0	0	0	0	0	0	0	0	0	0	0	0	0	0	0	0	0	0	0	0	0	0	0	0	0	0	0	0	0	0	0	0	0	0
hsa-miR-3184-5p	0	0	0	0	0	0	0	0	0	0	0	0	0	0	0	0	0	0	0	0	0	0	0	0	0	0	0	0	0	0	0	0	0	0	0	0	0	0	0	0	0	0	0	0	0	0	0	0	0
hsa-miR-3185	0	0	0	0	0	0	0	0	0	2.52061	0	0	0	0	0	0	0	0	0	0	0	0	0	0	0	0	0	0	0	0	0	0	0	0	0	0	0	0	0	0	0	0	0	0	0	0	0	0	0
hsa-miR-3186-3p	0	0	0	0	0	0	0	0	0	0	0	0	0	0	0	0	0	8.70451	0	0	0	77.0422	0	0	0	0	0	0	0	0	0	0	0	0	0	0	0	0	0	0	0	1.26182	0	0	1.57499	15.8256	0	0	0
hsa-miR-3186-5p	0	0	0	0	0	0	0	0	0	0	0	0	0	0	0	0	0	0	0	0	0	0	0	0	0	0	0	0	0	0	0	0	0	0	0	0	0	0	0	0	0	0	0	0	0	0	0	0	0
hsa-miR-3187-3p	1.05527	13.4907	11.0399	0	0	0	0	95.7891	0	354.145	0	0	0	8.1317	10.9064	0	0.521983	5.39435	0	0	0	54.5222	0	0	0	0	0	0	0	0	0	0	0	0	8.35499	0	0	0	0	0	0	0	0.769337	85.0646	0	0	0	0	0
hsa-miR-3187-5p	0	0	0	0	0	0	0.104376	0	0	0	0	0	0	0	0	0	0	0	0	0	0	0	0	0	0	0	0	0	0	0	0	0	0	0	0	0	0	0	0	0	0	0	0	0	0	0	0	0	0
hsa-miR-3188	0	0	0	0	0	0	0	0	0	0	0	0	0	0	0	0	0	0	0	0	0	0	0	0	0	0	0	0	0	0	0	0	0	0	0	0	0	0	0	0	0	0	0	0	0	0	0	0	0
hsa-miR-3189-3p	0	0	0	0	0	0	0	0	0	0	0	0	0	0	0	0	0	0	0	0	0	0	0	0	0	0	0	0	0	0	0	0	0	0	0	0	0	0	0	0	0	0	0.769337	0	0	0	0	0	0
hsa-miR-3189-5p	0	0	0	0	0	0	0	0	0	0	0	0	0	0	0	0	0	0	0	0	0	0	0	0	0	0	0	0	0	0	0	0	0	0	0	0	0	0	0	0	0	0	0	0	0	0	0	0	0
hsa-miR-3190-3p	0	0	0	0	0	0	0	0	0	0	0	0	0	0	0	0	0	0	0	0	0	0	0	0	0	0	0	0	0	0	0	0	0	0	0	0	0	0	0	0	0	0	0	0	0	0	0	0	0
hsa-miR-3190-5p	0	0	0	0	0	0	0	0	0	0	0	0	0	0	0	0	0	0	0	0	0	0	0	0	0	0	0	0	0	0	0	0	0	0	0	0	0	0	0	0	0	0	0	0	0	0	0	0	0
hsa-miR-3191-3p	0	0	0	0	0	0	0	0	0	0	0	0	0	0	0	0	0	0	0	0	0	0	0	0	0	0	0	0	0	0	0	0	0	0	0	0	0	0	0	0	0	0	0	0	0	0	0	0	0
hsa-miR-3191-5p	0	0	0	0	0	0	0	0	0	0	0	0	0	0	0	0	0	0	0	0	0	0	0	0	0	0	0	0	0	0	0	0	0	0	0	0	0	0	0	0	0	0	0	0	0	0	0	0	0
hsa-miR-3192-3p	0	0	0	0	0	0	0	0	0	0	0	0	0	0	0	0	0	0	0	0	0	0	0	0	0	0	0	0.31318	0	0	0.351929	0	0	0	0	0	0	0	0	0	0	0	0	0	0	0	0	0	0
hsa-miR-3192-5p	0	17.8929	0	0	0	0	0	0	0	0	0	0	0	0	0	0	0	0	0	0	0	0	0	0	0	0	0	0	0	0	0	0	0	0	0	0	0	0	0	0	0	0	0	0	0	0	0	0	0
hsa-miR-3193	0	0	0	0	0	0	0	0	0	0	0	0	0	0	0	0.47196	0	0	0	0	0	0	0	0	0	0	0	0	0	0	0	0	0	0	0	0	0	0	0	0	0	0	0	0	0	0	0	0	0
hsa-miR-3194-3p	0	0	7.56579	0	0	0	0	0	0	0	0	0	0	0	0	0	0	0	0	0	0	0	0	0	0	0	0	0	0	0	0	0	0	0	0	0	0	0	0	0	0	0	0	0	0	0	0	0	0
hsa-miR-3194-5p	0	0	0	0	0	0	0	0	0	1.2603	0	0	0	0	0	0	0	6.62033	0	0	0	0	0	0	0	0	0	0	0	0	0	0	0	0	10.3081	0	0	0	0	0	0	0	0	0	0	0	0	0	0
hsa-miR-3195	0	0	0	0	0	0	0.104376	0	0	0	0	0	0	0	0	0	0	0	0	0	0	0	0	0	0	50.1216	0	0	0	0	0	0	0	0	0	0	0	0.710763	0.582401	0	0	0	0	0	0	0	5.21304	0	0
hsa-miR-3196	0	0	0.0772019	0.129439	0	0	0	0	0	0	0.589215	0	0	0	0	0	0	0	0	0	0	0	0	0	0	0	0	0	0	0	0	0	0	0	0	0	0	0	0	0	0	0	0	2.18114	0	0	0	0	0
hsa-miR-3197	0	0	0	0	0	0	0	0	0	0	0	0	0	0	0	0.47196	0	0	0	0	0	0	0	0	0.204918	0.298343	0	0	0	0	0	0	0	0	0	0	0	0	0.582401	0	0	0	0	0	0	0	17.5105	0	0
hsa-miR-3198	0	0	0	0	0	0	0	0	0	0	0	0	0	0	0	0	0	11.2791	0	0	0	0	0	0	0	0	0	5.01088	0	0	0	0	0	0	0	0	0	0	0	0	0	0	0	0	3.14999	0	0	0	0
hsa-miR-3199	0	0	0	0	0	0	0	0	0	0	0	0	0	0	0	89.6724	0	0	0	0	0	0	0	8.75433	38.5246	0	0	3.54937	0	0	0	0	0	0	22.7863	0	0	0	0	0	0	0	0	0	0	0	0	0	0
hsa-miR-32-3p	0	35.2178	6.56217	153.644	0.325039	0	0	0	0.103967	0	0	1.87493	0	22.31	0.143505	0	0	24.0294	107.392	67.4026	17.4452	0	0	0	0	0	0	27.4554	2.56276	19.7106	0	0	14.0983	0	42.3175	0	0	0	0	0	0.582507	0	0	0	0	14.5316	0	42.8585	5.76154
hsa-miR-32-5p	420.524	168.704	191.77	2.71821	237.603	209.681	122.329	193.341	240.683	7.56182	90.7391	1.87493	261.459	165.97	99.736	43.4203	65.2478	89.7423	45.2508	198.54	26.4243	64.4784	58.4801	0	397.337	1.79006	2.60061	404.315	358.68	178.053	108.746	169.105	100.898	151.945	177.408	66.1193	11.1653	1.42153	1.7472	6.52676	2.91253	5.04729	3.07735	5.45286	7.87497	251.716	192.214	113.818	209.632
hsa-miR-3200-3p	0	25.7033	0	0	0	0	0	0	0	0	0	0	1.23998	0	0	0	0	0	0	0	0	0	0	0	0	0	0	4.07134	0	0	0	0	0	0	5.64233	0	0	0	0	0	0	0	0	0	0	0	0	0	0
hsa-miR-3200-5p	0	0	11.0399	0	0	17.6669	0	0	0.103967	0	0	0	37.7309	0	31.5711	0	0	0	43.374	0	0	19.9124	0.225792	0	0	0	0	15.2414	0	26.5624	0	0	0	0	0	0	0	0	0	0	0	0	317.736	0	1.57499	10.1522	0	0	32.3533
hsa-miR-3201	0	0	0	0	0	0	0	0	0	0	0	0	0	0	0	0	0	0	0	0	0	0	0	0	0	0	0	0	0	0	0	0	0	0	0	0	0	0	0	0	0	0	0	0	0	0	0	0	0
hsa-miR-3202	0	10.7925	0	0	0	0	0	0	0	0	0	0	0	16.6804	0	0	0	0	0	0	0	0	0	0	45.9017	0	0	5.42845	0	0	0	0	0	0	0	0	0	0	0	0	0	0	0	0	0	0	0	0	0
hsa-miR-320a	109936	5626.04	9231.73	8552.4	45363.1	7325.61	9356.37	43255	5275.48	26959.1	10209	108081	6315.94	7440.5	17217.6	29706.6	31566.4	6411.43	19501.4	4503.44	18348.5	14527.8	16433.6	16231.6	3378.69	10368.6	143353	4425.86	3816.92	6643.79	13761.6	7557.67	9442.62	4548.71	12764	12255	7486.33	16204	16698.6	9268	15189.4	38838.9	40758	174134	131899	4968.53	3991.59	6931.46	7391.17
hsa-miR-320b	9146.01	1807.47	1058.59	2466.06	4822.93	1594.97	1998.38	4984.85	1048.4	3894.34	4402.62	7780.98	1807.19	2001.02	1964.58	5663.99	5592	1567.79	3251.59	1609.41	4184.8	6922.89	3530.03	3299.29	1448.36	4123.39	17913.8	768.439	1525.06	946.11	3043.3	1385.29	2081.5	1725.22	1494.89	5140.67	117.236	3781.26	10851.9	3561.44	5580.99	12085.7	5602.31	28895.8	16813.1	849.803	677.829	1807.91	843.667
hsa-miR-320c	1664.69	1188.32	744.922	1723.86	2902.92	863.054	1442.48	3334.7	690.132	1508.58	2968.17	6687.89	1150.17	1359.66	1251.22	3097.95	2409.47	903.798	2089.88	1151.04	2689.9	4204.61	2331.3	3294.91	773.771	2364.66	7526.16	456.616	1243.05	598.546	1880.53	932.023	1159.85	1179	852.1	3219.61	47.4525	2135.13	8295.72	5647.82	4482.39	5840.98	2304.17	15236.4	9623.21	493.877	557.929	870.357	621.272
hsa-miR-320d	1761.24	706.343	465.605	1129.74	2124.78	524.152	1164.31	2822.25	405.367	875.911	1945	4957.33	792.703	855.079	572.585	1463.08	969.844	508.049	1424.46	663.48	1772.23	2719.94	1518.22	514.317	515.574	2183.27	7462.01	330.092	864.72	223.105	1118.43	641.37	1052.43	689.111	654.727	2961.88	50.2438	1109.5	6344.09	1903.64	2215.85	2200.62	877.045	12294	9782.29	531.599	471.714	635.342	464.114
hsa-miR-320e	14.2461	80.802	9.03263	1.16495	471.956	1.00954	17.5352	72.8703	5.71817	89.4815	37.7098	13.1245	44.1079	25.6461	27.4095	5.19156	4.69785	18.5124	33.1561	24.7601	54.6445	101.696	8.80588	97.3919	31.3525	1.49171	212.383	6.99435	25.3073	16.6132	0.879821	56.9976	11.2576	0.357238	9.33154	0.899583	0	0	1.1648	0	1.16501	5.04729	37.6975	19.6303	1883.69	26.0773	22.8572	24.6475	27.5668
hsa-miR-323a-3p	0.527634	9.37247	71.2574	0	0.650078	0	28.4946	0	14.0355	0	0	1.87493	54.2049	0	28.2705	0	0	14.7119	0	0	0	0	0	0	0	259.26	8.66869	3.34058	0.106782	27.6887	0	4.01225	18.8329	35.8428	22.2438	0.224896	0	0	0.582401	1.08779	0	0	0.769337	1.09057	571.723	0	0	0	7.26841
hsa-miR-323a-5p	0	0	0	0	0	0	0	0	27.9671	0	0	0	18.954	0	8.75381	31.1494	0	0	0	0	0	0	0	0	0	0	0	0	0	0	0	0	0	0	0	0	0	0.710763	0	0	0	0	173.101	0	0	0	0	0	0
hsa-miR-323b-3p	287.033	10.0825	88.705	76.1099	0.325039	97.0166	72.75	0.881495	0.207934	1.2603	0	0	120.101	0	83.9505	0	0	50.7559	0	12.3801	77.7338	0.474106	0	0	14.5492	0	0.866869	2.50544	0	14.2667	17.4205	74.4627	5.99705	0	25.3905	0.224896	0	0.710763	0	0	0	1.26182	0	0	3.14999	3.28455	0	0.313982	8.86391
hsa-miR-323b-5p	0.527634	0	0	0	0	0	0	0	0	0	0	0	0	0	0	0	0	0	0	0	0	0	0	0	0	0	0	0	0	0	0	0	0	0	0	0	0	0	0	0	0	0	0	0	0	0	0	0	0
hsa-miR-324-3p	1595.04	195.26	400.06	0.647193	378.02	141.537	56.8849	307.642	183.189	424.722	164.096	5.6248	161.021	172.017	229.034	278.456	505.801	169.186	231.467	175.002	330.176	364.113	440.52	297.647	229.099	423.05	843.463	155.755	125.469	156.653	275.56	99.0082	269.973	113.244	119.14	272.798	2.79132	2.84305	0.582401	1.08779	1.16501	711.668	177.717	1005.51	1489.94	152.582	255.439	476.153	222.307
hsa-miR-324-5p	2.63817	19.597	18.9145	0.129439	140.092	0.201908	8.03695	134.281	0.103967	0	0	0	24.2682	12.7188	16.9336	20.2943	0	36.7796	60.6819	7.79486	43.0999	86.7614	60.2864	0	0	0.298343	0	12.0052	9.61037	33.7896	0.175964	7.43447	28.0915	0	13.3463	0	0	0	0	0	0.582507	0	172.332	2124.43	0	10.5504	0	0.156991	17.3733
hsa-miR-325	0	0	0	0	0	0	0	0	0	0	0	0	0	0	0	0	0	0	0	0	0	0	0	0	0	0	0	0	0	0	0	0	0	0	0	0	0	0	0	0	0	0	0	0	0	0	0	0	0
hsa-miR-326	0.527634	43.8802	102.524	0.258877	0	0	13.6733	0.881495	0.207934	0	82.4901	0	51.725	34.4033	23.1043	0.94392	46.4565	12.2599	27.5258	6.26646	33.8642	48.3588	54.8674	0	0	0.298343	484.58	6.68117	9.07646	44.0204	0.175964	40.1225	13.4671	18.5764	22.2438	0.224896	0	0	0	0	0	1.26182	1.53867	0	1.57499	41.3057	30.4763	106.754	0.177278
hsa-miR-328-3p	1.05527	55.3828	20.6901	0.129439	0.325039	14.8402	63.3562	48.7761	25.8877	1.2603	57.7431	1.87493	60.2277	86.7381	60.1286	274.209	0	85.9418	80.9092	0	103.388	0.711159	159.861	1.09429	18.8525	243.448	0	35.9113	82.7559	105.686	137.78	51.8053	99.1092	95.5015	64.8868	0.224896	8.37397	1.42153	1.7472	0	1.16501	758.356	0.769337	5.45286	0	69.1746	44.3777	50.865	20.7416
hsa-miR-328-5p	0	0	0	0	0	0	0	0	0	0	0	0	0	0	0	0	0	0	0	0	0	0	0	0	0	0	0	0	0	0	0	0	0	0	0	0	0	0	0	0	0	0	0	0	0	0	0	0	0
hsa-miR-329-3p	1347.58	24.4252	202.424	1.03551	0.650078	54.7169	206.456	0	64.2515	2.52061	0.589215	0	331.961	9.59123	163.309	0.94392	0	56.6406	41.7058	5.50226	159.059	0.474106	22.1276	2.18858	0.409837	605.636	3.46748	30.274	0	65.1389	0.351929	322.396	119.941	57.3962	72.9163	0.899583	5.58265	0	0	4.35117	2.33003	0	0	2.18114	3.14999	0.199064	137.678	18.2109	137.922
hsa-miR-329-5p	0	0	0	0	0	0	0	0	0	0	0	0	12.3998	0	0	0	0	0	0	0	0	0	0	0	0	0.596685	0	0	0	0	0	21.0053	17.886	0	0	0	0	0	0	0	351.834	0	0	0	0	0	0	0	0
hsa-miR-330-3p	1.05527	52.9686	90.1719	48.7984	153.418	74.9077	44.5685	0.293832	35.6606	185.265	0	0	35.9595	48.1647	24.1089	67.4903	67.3358	17.6542	52.9663	25.6772	31.2987	0	0	435.528	0.204918	0.596685	527.056	59.191	73.9998	27.8765	154.673	88.8596	52.0797	42.9876	39.2793	0.224896	8.37397	0	2.3296	1.08779	0	0	198.489	3.27172	0	78.4311	48.1204	15.3851	30.6691
hsa-miR-330-5p	0	0	17.1388	0	0	0	0	0.293832	0	0	0	0	0.354281	9.17422	0	0	0	6.49774	15.6397	0	0	0	43.5778	0	6.7623	0	0	5.63724	0	0	19.884	10.6207	0	0	6.8359	0	0	0.710763	0	0	0	0	0	0	0	11.048	0	0	0
hsa-miR-331-3p	1.5829	24.1412	0.38601	0.90607	0.650078	23.3203	20.2489	0.881495	0.415867	0	0	0	21.9654	0	11.3369	0	0	0	34.1987	18.188	27.4505	0	2.7095	0	0	0	217.584	9.60418	0	0	0	0	12.941	16.4329	0	0	0	0	0	0	0	0	0	1.09057	0	0	0	0	0
hsa-miR-331-5p	0.527634	22.5791	82.3745	0.129439	0.325039	9.18679	23.0671	0	0	0	78.071	0	13.6398	0.41701	18.2251	16.5186	0	3.18757	0.208529	45.2408	32.0684	0	0	0	21.1066	0	0	3.75816	0	0.469301	0	47.793	21.4631	0	0	189.362	0	0	0.582401	0	0	1.26182	0	187.578	0	0	38.63	0	5.31835
hsa-miR-335-3p	3.1658	78.3879	58.4419	223.152	1.62519	39.6748	20.5621	53.7712	110.413	0	13.5519	1.87493	28.6967	74.0193	21.3823	0.47196	0	8.45932	8.75821	66.3327	0	49.307	0.225792	0	19.4672	0	1.73374	23.4885	31.9278	23.8405	0.175964	29.7379	125.938	107.409	81.3797	0	2.79132	0.710763	0	0	0.582507	0	0.769337	1.09057	0	14.4321	0.133668	14.1292	87.5755
hsa-miR-335-5p	1520.11	828.185	889.366	1006.39	561.342	656.099	539.937	462.491	223.113	223.074	533.534	18.7493	1162.04	1266.67	1264.14	857.552	3.1319	455.945	610.364	989.642	821.72	958.168	902.039	13.1315	1376.44	147.68	727.303	983.071	1549.94	827.471	997.014	1245.45	1027.07	974.663	1249.23	2524.68	33.4959	9.95069	14.56	27.1948	494.548	1008.2	300.042	681.608	12.6	539.064	588.94	1150.59	587.412
hsa-miR-337-3p	0.527634	3.26616	15.5948	91.1248	0.650078	0.201908	10.6463	37.6105	0.103967	0	0	0	13.2855	3.12758	2.15258	0	0	2.32938	31.6964	0	0	0	0	0	0	0	0	0	12.3867	6.47635	0	19.8252	0	7.26383	5.96785	0	0	0	0	0	0	0	0	0	1.57499	7.96254	18.4462	0	0
hsa-miR-337-5p	0	18.0349	0	0	0	0	10.542	0.293832	11.7482	0	0	0	18.2455	25.4376	0	0.47196	0	11.4017	0	20.7863	11.5446	0.237053	0	0	22.541	0	0	2.29665	5.44588	4.03598	0	0	0	0	0	0	0	0	0	0	0	0	0	1.09057	0	14.6312	31.5456	0	11.0799
hsa-miR-338-3p	0	0	0	0	0	0	0	0	0	0	0	0	0	0	0	0	0	0	0	0	0	0	0	0	0	0	0	0	0	0	0	0	0	0	0	0	0	0	0	0	0	0	0	0	0	0	0	0	0
hsa-miR-338-5p	0	0	0	0	0	0	0	0	0	0	0	0	0	0	0	0	0	0	0	0	0	0	0	0	0	0	0	0	0	0	0	0	0	0	0	0	0	0	0	0	0	0	0	0	0	0	0	0	0
hsa-miR-339-3p	4746.07	257.601	529.451	261.725	615.948	116.703	151.032	288.249	219.266	376.831	184.424	2429.91	281.476	221.224	295.333	397.39	622.725	270.821	455.635	337.013	384.564	748.85	274.563	0	100	282.531	1130.4	166.298	151.203	224.795	335.388	217.724	281.335	406.179	232.204	1.57427	11.1653	465.55	2.912	6.52676	443.287	238.485	1424.81	2554.12	1781.32	265.352	236.057	252.912	284.354
hsa-miR-339-5p	3.69344	117.014	127.074	0.517754	1.62519	12.5183	10.7507	0.881495	24.7441	1.2603	0	0	44.1079	47.9562	48.3612	13.2149	0.521983	10.4209	66.7292	29.9567	69.2677	0	16.4828	0	0.409837	0	164.705	20.7743	78.2711	30.7861	24.811	47.675	60.707	20.1244	18.5546	0.674687	5.58265	0	1.1648	0	0.582507	1.26182	0.769337	0	0	16.6218	105.33	0.313982	8.1548
hsa-miR-33a-3p	0	0	0	0	0	0	0	0	0	0	0	0	0	0	0	0	0	0	0	0	0	0	0	0	0	0	0	0	0	0	0	0	0	0	0	0	0	0	0	0	0	0	0	0	0	0	0	0	0
hsa-miR-33a-5p	131.909	8.37842	0	0.129439	0	0	0.104376	18.5114	0	0	0	0	7.08561	0	0	11.799	54.8082	0	12.7203	0	0	0	0	0	0	0	0	0	0.106782	9.01057	29.386	9.5586	9.67946	0	9.65706	0	0	1.42153	0	0	0.582507	0	0	2.18114	0	0	34.0853	9.10546	0.0886391
hsa-miR-33b-3p	0	0	0	0	0	0	0	0	0	0	0	0	0	0	0	0	0	0	0	0	0	0	0	0	0	0	0	4.38452	0	0	0	0	0	0	0	0	0	0	0.582401	0	0	0	0	0	0	0	0	0	0
hsa-miR-33b-5p	110.803	0	25.8627	0	0.325039	0	0	0	0	0	0	0	0	0	0	0	0	0	0	0	0	0	65.2539	0	0	0	0	0	16.1241	0	0	0	0	0	0	0	0	0	0	0	0	0	0	0	0	0	0	0	0
hsa-miR-340-3p	2.63817	15.1948	12.5839	29.2531	0.650078	24.2289	82.2483	43.1933	14.0355	0	0.294608	0	47.1193	31.2758	57.2585	39.6447	1.04397	15.8152	12.0947	94.3025	26.9374	0.237053	0	1.09429	84.8362	0	0	32.8839	22.7445	48.0564	0.175964	2.12413	25.2508	0	37.3262	184.864	0	0	0	0	0	0	0	1.09057	0	22.0961	0	58.2436	38.2921
hsa-miR-340-5p	772.984	1093.6	1381.37	1426.67	274.983	431.476	725.1	163.37	609.349	190.306	267.209	24.3741	1260	981.85	590.236	451.666	198.875	475.438	617.245	855.448	526.435	570.112	433.746	10.9429	492.009	311.768	10.4024	1182.98	1401.41	525.523	313.744	937.097	777.618	540.143	870.546	890.812	53.0351	3.55382	9.90081	22.8437	228.925	22.7128	504.685	395.878	18.8999	656.512	1064.4	611.793	461.544
hsa-miR-342-3p	455.348	380.863	130.162	126.979	6.50078	259.451	223.573	244.762	198.473	1008.24	243.935	9.37467	581.729	586.108	374.261	541.81	161.815	152.513	201.022	284.742	419.454	150.766	403.49	3.28287	226.845	463.028	145.634	620.514	279.662	473.337	184.938	277.435	510.17	352.355	318.683	2.92364	2177.23	0.710763	148.512	5.43897	244.07	842.898	2.30801	16.3586	12.6	134.467	427.737	166.567	246.683
hsa-miR-342-5p	2.11054	96.9908	18.3741	145.36	144.642	56.4332	70.9757	163.958	42.8343	223.074	48.6102	1.87493	34.5424	37.5309	52.5229	256.746	896.766	49.7751	53.8004	117.381	81.582	187.272	336.43	2.18858	116.189	265.823	475.044	51.6747	21.2496	31.7247	44.6949	35.1662	17.0443	0	68.359	181.041	2.79132	22.7444	606.279	1185.7	90.871	5.04729	493.145	2.18114	1.57499	57.3303	59.8832	347.892	48.6629
hsa-miR-345-3p	0	0	0	0	0	0	0	0	0	0	0	0	0	0	0	0	0	0	0	0	0	0	0	0	0	0	0	0	0	0	0	0	0	0	0	0	0	0	0	0	0	0	0	0	0	0	0	0	0
hsa-miR-345-5p	991.424	463.227	539.487	495.75	466.106	72.6867	215.119	225.663	103.031	107.126	254.541	4617.96	370.223	280.648	279.691	670.655	766.271	226.93	384.527	176.225	712.431	576.987	475.066	5.47145	132.787	365.47	1328.91	272.884	185.373	301.385	342.426	250.412	431.472	238.158	150.932	2.47385	0	2.13229	322.068	6.52676	1.74752	35.3311	220.03	1905.23	7.87497	220.264	233.384	194.041	170.808
hsa-miR-346	0	0	0	0	0	0	0	0	0	0	0	0	0	0	0	0	0	0	0	0	0	0	0	0	0	0	0	0	0	0	0	0	0	0	0	0	0	0	0	0	0	0	0	0	0	0	0	0	0
hsa-miR-34a-3p	0	0	0	0	0	0	0	0	0	0	0	0	0	0	0	0	0	0	0	0	0	0	0	0	0	0	0	0	0	0	0	0	0	0	0	0	0	0	0	0	0	0	0	0	0	0	0	0	0
hsa-miR-34a-5p	10.5527	15.6208	0.926423	3.10653	4.2255	0.504769	1.98314	4.40748	0.935701	0	0	0	5.49135	3.9616	0	0	0	0	0	0	0	0	43.1263	0	0	0	0	0.730753	3.73737	0	0	0	21.0423	0	14.4313	0	0	0	0	0	0	0	100.783	0	0	0	0	0	13.1186
hsa-miR-34b-3p	1.05527	0	0	0.258877	0	0.100954	0.104376	0	0.103967	0	0	0	0	0	0	0	0	0	0	0	0	0	0	0	0	0	0	0	0	0	0	0	0	0	0	0	0	0	0	0	0	0	0	0	0	0	0	0	0
hsa-miR-34b-5p	0.527634	0	0.0772019	0.129439	0.325039	0.201908	0	0	0.207934	0	0	0	0	0	0	0	0	0	0	0	0	0	0	0	0	0	0	0	0	0	0	0	0	0	0	0	0	0	0	0	0	0	0	0	0	0	0	0	0
hsa-miR-34c-3p	2.11054	0.284014	0	0.647193	0.325039	0.100954	0	0.587663	0.103967	0	0	0	0	0	0	0	0	0	0	0	0	0	0	0	0	0	0	0	0	0	0	0	0	0	0	0	0	0	0	0	0	0	0	0	0	0	0	0	0
hsa-miR-34c-5p	4.22107	1.13606	12.2751	2.45933	1.95023	0.908584	1.14814	4.40748	1.14363	0	0	0	0	0	0	0	0	0	0	0	0	0	0	0	0	0.298343	0	2.29665	0	0	0	0	0	0	6.51038	0	0	0	0	0	0	0	0	0	0	0	0	0	0
hsa-miR-3529-3p	0	0	0	0	0	0	0	0	0	0	0	0	0	0	0	0	0	0	0	0	0	0	0	0	0	0	0	0	0	0	0	0	0	0	0	0	0	0	0	0	0	0	0	0	0	0	0	0	0
hsa-miR-3529-5p	0	0	0	0	0	0	0	0	0	0	0	0	0	0	0	0	0	0	0	0	0	0	0	0	0	0	0	0	0	0	0	0	0	0	0	0	0	0	0	0	0	0	0	0	0	0	0	0	0
hsa-miR-3591-3p	0	0	0	0	0	0	0	0	0	0	0	0	0	0	0	0	0	0	0	0	0	0	0	0	0	0	0	0	0	0	0	0	0	0	0	0	0	0	0	0	0	0	0	0	0	0	0	0	0
hsa-miR-3591-5p	0	0	0	0	0	0	0	0	0	0	0	0	0	0	0	0	0	0	0	0	0	0	0	0	0	0	0	0	0	0	0	0	0	0	0	0	0	0	0	0	0	0	0	0	0	0	0	0	0
hsa-miR-3605-3p	0	18.7449	0	160.763	0	30.0842	31.6259	0.293832	6.65387	0	86.9092	5.6248	55.6221	20.0165	18.6557	19.8223	0	16.0604	26.2746	31.1794	24.372	43.8548	0.225792	2.18858	48.9755	0	0	10.7525	23.5988	18.3966	0.175964	0	21.2527	2.14343	15.2994	0	0	0	0	1.08779	0	0	0	0	0	0	0	0	10.2821
hsa-miR-3605-5p	0	8.37842	8.18341	186.909	0.325039	12.2154	29.9559	73.7518	0	1.2603	117.843	1.87493	0	9.38273	0	3.77568	0	0.122599	15.2226	0	57.4665	0	0	851.358	36.2705	0.298343	0.866869	26.4115	2.24242	36.4177	123.703	43.0727	49.1338	0.119079	7.37843	0.449791	0	183.377	0	1.08779	1033.37	1.26182	0	0	0	46.0832	53.6008	0.156991	22.9575
hsa-miR-3606-3p	0	0	0	0	0	0	0	0	0	0	0	0	0	0	0	0	0	0	0	0	0	0	0	0	0	0	0	0	0	0	0	0	0	0	0	0	0	0	0	0	0	0	0	0	0	0	0	0	0
hsa-miR-3606-5p	0	0	0	0	0	0	0	0	0	0	0	0	0	0	0	0	0	0	0	0	0	0	0	0	0	0	0	0	0	0	0	0	0	0	0	0	0	0	0	0	0	0	0	0	0	0	0	0	0
hsa-miR-3607-3p	0	0	0	0	0	0	0	0	0.103967	0	0	0	0	0	0	0	0	0	0	0	0	0	0	0	0	0	0	0	0	0	0	0	0	0	0	0	0	0	0	0	0	0	0	0	0	0	0	0	0
hsa-miR-3607-5p	0.527634	0	0	0	0	0	0	0	0	0	0	0	0	0	0	0	0	0	0	0	0	0	0	0	0	0	0	0	0	0	0	0	0	0	0	0	0	0	0	0	0	0	0	0	0	0	0	0	0
hsa-miR-3609	0	0	0	0	0	0	0	0	0	0	0	0	0	0	0	0	0	0	0	0	0	0	0	0	0	0	0	0	0	0	0	0	0	0	0	0	0	0	0	0	0	0	0	0	0	0	0	0	0
hsa-miR-361-3p	665.874	265.979	190.998	328.774	272.382	98.9347	88.7196	295.595	165.619	437.325	172.345	598.104	209.557	267.303	212.388	361.521	387.311	161.585	287.561	87.8832	213.96	347.282	365.331	434.433	92.2132	665.304	3.46748	229.874	173.093	142.104	163.999	188.104	297.433	181.239	219.725	23.3892	8.37397	1.42153	1.7472	5.43897	1.74752	550.155	365.435	676.155	1154.47	125.808	90.7604	41.2886	110.444
hsa-miR-361-5p	284.922	540.195	540.105	160.763	6.17574	85.8107	183.389	105.779	127.983	5.04121	96.6313	1.87493	350.206	302.541	239.079	0.47196	8.35172	75.5209	142.842	204.806	272.196	265.973	151.732	4.37716	199.181	474.365	1.73374	319.13	343.41	269.191	46.9825	162.85	277.443	93.5963	381.942	214.326	11.1653	4.26458	2.3296	6.52676	1.74752	261.197	111.554	167.948	579.598	183.835	203.71	130.773	160.88
hsa-miR-3610	0	0	0	0	0	0	0	0	0	0	0	3.74987	0	0	0	0	0	0	0	0	0	0	0	0	0	0	0	0	0	0	0	0	0	0	0	0	0	0	0	0	0	0	0	0	0	0	0	0	0
hsa-miR-3611	0	9.65648	0	0	0.325039	6.25913	0	0	0	0	0	0	0	0	5.16618	0	0	0	0	0	0	0	0	0	0	0	0	3.86255	0	2.06492	0	0	0	0	0	81.4122	0	0	0	0	0	0	0	1.09057	0	0	0	0	0
hsa-miR-3612	0	0	0	0	0	0	0	0	0	0	0	0	0	0	0	0	0	0	0	0	0	0	0	0	0	0	0	0	0	0	0	0	0	0	0	0	0	0	0	0	0	0	0	0	0	0	0	0	0
hsa-miR-3613-3p	0	0	0	0	0	0	0	0	0	0	0	0	0	0	0	16.5186	0	0	0	0	0	0	0	0	0	0	1.73374	0	0	0	0	0	0	0	0	0	0	0	0	0	0	0	0	0	0	0	0	0	0
hsa-miR-3613-5p	360.902	3537.82	2432.09	2682.49	1220.52	2881.83	1746.42	645.254	1739.26	11.3427	903.856	20.6243	1631.11	1603.4	790.713	709.828	515.197	487.085	458.138	1212.33	647.268	559.682	472.357	4.37716	970.288	1579.13	14.7368	1452.84	1683.52	988.065	1212.39	923.644	864.838	965.018	1003.79	773.866	5627.31	7.8184	98.4257	21.7559	160.189	261.197	274.653	58.8909	50.3998	1107.89	1567.39	1098.78	1671.73
hsa-miR-3614-3p	1.05527	0	0	0	0	0	0	0	0	0	0	0	0	0	0	0	0	0	0	0	0	0	0	0	0	0	0	0	0	0	0	0	0	0	0	0	0	0	0	0	0	0	0	0	0	0	0	0	0
hsa-miR-3614-5p	0	21.4431	98.2781	94.2313	0	17.7679	0.104376	0.881495	32.7495	0	0	0	9.03416	21.2675	0	0.47196	0	0	0	16.5068	0	0.474106	0	0	0	0.298343	0	24.428	16.7648	0	26.7466	0	11.5733	0	0	0	0	0	0	1.08779	0	0	0	0	0	0	0	0	0
hsa-miR-3615	474.871	364.106	271.288	777.797	1124.63	222.603	380.972	316.457	287.988	802.813	669.643	894.344	279.527	462.047	244.533	926.458	1117.04	282.222	384.319	251.728	324.019	848.886	468.067	3.28287	300	635.47	452.506	300.131	320.346	229.676	251.453	345.408	308.27	354.975	183.376	20.6904	16.7479	81.7378	0.582401	1224.86	121.744	608.199	605.468	8.72458	2127.82	277.793	302.223	281.798	201.743
hsa-miR-3616-3p	0	0	0	0	0	0	0	0	0	0	0.294608	0	0	0	0	0	0	0	0	0	0	0	0	0	0	0	0	0	0	0	0	0	0	0	0	0	0	0	0	0	0	0	0	0	0	0	0	0	0.0886391
hsa-miR-3616-5p	0	0	0	0	0	0	0	0	0	0	0	0	0	0	0	0	0	0	0	0	0	0	0	0	0	0	0	0	0	0	0	0	0	0	0	0	0	0	0	0	0	0	0	0	0	0	0	0	0
hsa-miR-3617-3p	0	4.82824	0	0	0	0	0	0	0	0	0	0	0	0	0	0	0	0	0	0	0	0	0	0	0	0	0	0	0	0	0	0	0	0	0	0	0	0	0	0	0	0	0	0	0	0	0	0	0
hsa-miR-3617-5p	0	0	0	0	0	0	0	0	0	0	0	0	3.36567	0	0	0	0	0	0	0	0	0	0	0	0	0	0	0	0	0	0	0	0	0	0	0	0	0	0	0	0	0	0	0	0	0	0	0	0
hsa-miR-3618	0	0	0	0	0	0	0	0	0	0	0	0	0	0	0	0	0	0	0	0	0	0	0	0	0	0	0	0	0	0	0	0	0	0	0	0	0	0	0	0	0	0	0	0	0	0	0	0	0
hsa-miR-3619-3p	0	0	0	0	0	0	0	0	0	0	0	0	0	0	0	0	0	6.86553	0	0	0	0	0	0	0	0	0	0	0	0	0	0	0	0	0	0	0	0	0	0	0	0	0	0	0	0	0	0	0
hsa-miR-3619-5p	0	0	0	0	0	0	0	0	0	0	0	0	0	0	0	0	0	0	0	0	0	0	0	0	0	0	0	0	0	0	0	0	0	0	0	0	0	0	0	0	0	0	0	0	0	0	0	0	0
hsa-miR-362-3p	0	18.1769	13.8191	0.388316	0	20.8974	39.6629	0	27.0314	0	0	1.87493	17.0055	23.1441	50.2268	30.6774	0	0.122599	5.21322	18.188	14.6232	0	65.2539	0	2.2541	0	0	18.3732	34.3838	22.9019	30.9697	21.1233	53.7631	0	0	0.224896	0	0	0	2.17559	0	0	0.769337	2.18114	0	49.7659	0.133668	11.1463	11.5231
hsa-miR-362-5p	1.05527	12.7806	0.154404	26.5349	0.325039	8.88393	0	0.293832	0.207934	0	76.3034	0	7.26275	36.9054	8.89731	57.5791	0	0	0	0	0	0	33.1914	0	0	0	0	0	11.5324	12.0141	23.9311	17.5831	0	0	4.23175	0.224896	0	0	0	1.08779	0	0	0	2.18114	0	0	0	0	10.9913
hsa-miR-3620-3p	0	0	4.40051	0	0	0	0.104376	0	0	0	0	0	0	0	0	0	0	0	0	0	0	0	0	0	0	0	0	0	0	0	0	0	0	0	10.8506	0	0	0	0	0	0	1.26182	0	0	0	0	0	0	6.73657
hsa-miR-3620-5p	0	0	0	0	0	0	0	0	0	0	0	0	0	0	0	0	0	0	0	0	0	0	0	0	0	0	0	0	0	0	0	0	0	0	0	0	0	0	0	0	0	0	0	0	0	0	0	0	0
hsa-miR-3621	0	0	0	0	0	0	0	0	0	0	0	0	0	0	0	0	0	0	0	0	0	0	0	0	0	0	0	0	0	0	0	0	0	0	0	0	0	0	0	0	0	0	0	0	0	0	0	0	0
hsa-miR-3622a-3p	0	0	0	0	0	0	0	0	0	0	0	0	0	0	0	0	0	0	0	0	0	0	0	0	0	0	0	0	0	0	0	0	0	0	0	0	0	0	0	0	0	0	0	0	0	0	0	0	0
hsa-miR-3622a-5p	0	0	0	0	0	0	0	0	0	0	0	0	0	0	0	0	0	0	0	0	0	0	0	0	0	0	0	0	0	0	0	0	0	0	0	0	0	0	0	0	0	0	0	0	0	0	0	0	0
hsa-miR-3622b-3p	0	0	0	0	0	0	0	0	0	0	0	0	0	0	0	0	0	0	0	0	0	0	0	0	0	0	0	0	0	0	0	0	0	0	0	0	0	0	0	0	0	0	0	0	0	0	0	0	0
hsa-miR-3622b-5p	0	0	0	0	0	0	0	0	0	0	0	0	0	0	0	0	0	0	0	0	0	0	0	0	0	0	0	0	0	0	0	0	0	0	0	0	0	0	0	0	0	0	0	0	0	0	0	0	0
hsa-miR-363-3p	1674.71	1179.37	1910.36	2174.83	1329.08	1814.54	1623.78	921.162	2293.3	529.327	539.721	1741.81	1581.86	1352.78	688.107	828.762	2097.33	1689.53	1311.85	1204.54	1863.56	2706.67	2211.63	25.1687	2238.94	425.735	808.789	1021.28	1178.12	1599.38	1886.16	1782.5	2324.02	1159.95	1168.94	566.287	298.672	176.98	1398.34	28.2826	6.99008	630.912	533.92	885.544	37.7999	1219.66	792.115	950.265	1333.58
hsa-miR-363-5p	0	4.54423	0	0	0	0	0	0	0	0	0	0	24.6225	0	0	0	0.521983	21.7	0	0	0	0	0.225792	0	0	0	0	2.92301	0	8.16583	0	0	16.5182	0	0	0	2.79132	0	0	0	0	0	0	0	0	0	0	0	0
hsa-miR-3646	0	0	0	0	0	0	0	0	0	0	0	0	0	0	0	0	0	0	0	0	0	0	0	0	0	0	0	0	0	0	0	0	0	0	0	0	0	0	0	0	0	0	0	0	0	0	0	0	0
hsa-miR-3648	467.484	43.7382	47.2476	0	184.622	5.4515	64.5043	0	0	380.611	292.251	1316.2	64.8334	25.8546	26.4049	224.653	151.375	23.0486	90.5015	92.927	41.0475	111.889	23.9339	967.353	22.9508	258.961	57.2133	0	25.4141	8.44741	0	46.7309	0.420846	38.5817	2.82116	0	0	260.139	0	2.17559	0	148.895	247.727	769.944	173.249	43.5949	54.5365	114.289	0.177278
hsa-miR-3649	0	0	0	0	0	0	0	0	0	0	0	0	0	0	0	0	0	0	0	0	0	0	0	0	0	0	0	0	0	0	0	0	0	0	0	0	0	0	0	0	0	0	0	0	0	0	0	0	0
hsa-miR-3650	0	0	0	0	0	0	0	0	0	0	0	0	0	0	0	0	0	0	0	0	0	0	0	0	0	0	0	0	0	0	0	0	0	0	0	0	0	0	0	0	0	0	0	0	0	0	0	0	0
hsa-miR-3651	0	0	0	0	0	0	0	0	0	0	0	0	0	0	0	0	0	0	0	0	0	0	0	0	0	0	0	0	0	0	0	0	0	0	0	0	0	0	0	0	0	0	0	0	0	0	0	0	0
hsa-miR-3652	0	0	0	0	0	0	0	0	0	0	0	0	0	3.75309	0	0	0	0	0	0	0	0	0	0	0	0	0	0	0	0	0	0	0	0	0	0	0	0	0	0	0	0	0	0	0	0	0	0	0
hsa-miR-3653-3p	0	0	0	0	0	0	0	0	0	0	0	0	0	0	0	0	0	0	0	0	0	30.3428	0	0	0	0	0.866869	0	0	0	0	0	0	0	0	0	0	0	0.582401	0	258.05	0	0	0	0	0	0	0	0
hsa-miR-3653-5p	0.527634	0.142007	0	0.129439	0	0	0	0	0.103967	0	0	0	0	0	0	0	0	0	0	0	0	0	0	0	0	0	0	0	0	0	0	0	0	0	0	0	0	0	0	0	0	0	0	0	0	0	0	0	0
hsa-miR-3654	0	0	0	0	0	0.100954	0	0	0	0	0	0	0	0	0	0	0	0	0	0	0	0	0	0	0	0	0	0	0	0	0	8.37853	0	0	0	0	0	0	0	0	0	0	0	0	0	0	0	0	0
hsa-miR-3655	0	0	0	0	0	0	0	0	0	0	0	0	0	0	0	0	0	0	0	0	0	0	0	0	0	0	0	0	0	0	0	0	0	0	0	0	0	0	0	0	0	0	0	0	0	0	0	0	0
hsa-miR-3656	1.5829	0	0.38601	0	63.3826	12.0135	0	0.587663	0	3.78091	0	418.11	3.71995	6.88067	1.00454	0	0	0	0	0	7.69641	0.237053	0	0	19.6722	0	0	1.5659	0	0	3.87121	0	0	0	15.9504	0	0	0	0	0	0	0	0	244.288	0	0.0995318	0	0	0
hsa-miR-3657	0	0	0	0	0	0	0	0	0	0	0	0	0	0	0	0	0	0	0	0	0	0	0	0	0	0	0	0	0	0	0	0	0	0	0	0	0	0	0	0	0	0	0	0	0	0	0	0	0
hsa-miR-3658	0	0	0	0	0	0	0	0	0	0	0	0	0	0	0	0	0	0	0	0	0	0	0	0	0	0	0	0	0	0	0	0	0	0	0	0	0	0	0	0	0	0	0	0	0	0	0	0	0
hsa-miR-3659	0	0	0	0	0	0	0	0	0	0	0	0	0	0	0	0	0	0	0	0	0	0	0	0	0	0	0	0	0	0	0	0	0	0	0	0	0	0	0	0	0	0	0	0	0	0	0	0	0
hsa-miR-365a-3p	4.22107	5.68028	5.17253	0.90607	1.30016	0.706676	23.7977	2.35065	0.935701	0	0	0	0	10.8423	8.6103	0	0	0.122599	0	0	0	0	26.1919	0	16.1885	0	0	7.20314	0	6.38249	0	0	10.6264	0.238158	26.8011	0.224896	0	0	0.582401	0	0	0	0	0	0	0.298595	0	0	5.31835
hsa-miR-365a-5p	0	0	0	0	0	23.8251	0	0	26.3036	0	0	0	0	3.12758	0	0	0	0	5.83881	0	34.1208	0	0	0	0	0	0	0	0	0	0	0	0	0	0	0	0	0	0	0	0	0	0	0	0	0	0	0	0
hsa-miR-365b-3p	4.22107	5.68028	5.17253	0.90607	1.30016	0.706676	23.7977	2.35065	0.935701	0	0	0	0	10.8423	8.6103	0	0	0.122599	0	0	0	0	26.1919	0	16.1885	0	0	7.20314	0	6.38249	0	0	10.6264	0.238158	26.8011	0.224896	0	0	0.582401	0	0	0	0	0	0	0.298595	0	0	5.31835
hsa-miR-365b-5p	0	0	0	0	0	0	0	0	0	897.336	0	1.87493	3.01139	0	0	0	0	0	0	0	0	0.474106	0	1.09429	0	0	0	0	0	0	0	0	0	0	0	0	0	0	0	0	0	354.572	0.769337	0	0	14.9298	0	0	0
hsa-miR-3660	0	0	0	0	0	0	0	0	0	0	0	0	0	0	0	0	0	0	0	0	0	0	0	0	0	0	0	0	0	0	0	0	0	0	0	0	0	0	0	0	0	0	0	0	0	0	0	0	0
hsa-miR-3661	0	0	0	0	0	0	0	0	0	0	0	3.74987	0	0	0	0	0.521983	13.6085	0	0	0	0	2.93529	0	0	0	0	0	0	0	0	0	0	0	0	0	0	0	0	0	0	0	0	0	0	0	0	0	0
hsa-miR-3662	0	0	0	0	0	0	0	0	0	0	0	0	0	0	0	0	0	0	0	0	0	0	0	0	0	0	0	0	0	0	0	0	0	0	0	0	0	0	0	0	0	0	0	0	0	0	0	0	0
hsa-miR-3663-3p	0	0	0	0	0	0	0	0	0	0	0	0	0	0	0	0	0	0	0	0	0	0	0	0	0	0	0	0	0	0	0	0	0	0	0	0	0	0	0	0	0	0	0	0	0	0	0	0	0
hsa-miR-3663-5p	0	0	0	0	0	0	0	0	0	0	0	0	0	0	0	0	0	0	0	0	0	0	0	0	0	0	0	0	0	0	0	0	0	0	0	0	0	0	0	0	0	0	0	0	0	0	0	0	0
hsa-miR-3664-3p	0	0	0	0	0	0	0	0	0	0	0	0	0	0	0	0	0	0	0	0	0	0	0	0	0	0	0	0	0	6.10091	0	0	0	0	0	0	0	0	0	0	0	0	0	0	0	0	0	0	0
hsa-miR-3664-5p	0	0	0	0	0	0	0	0	0	0	0	0	0	0	0	0	0	0	0	0	0	0	0	0	0	0	0	0	0	0	0	0	0	0	0	0	0	0	0	0	0	0	0	0	0	0	0	0	0
hsa-miR-3665	0	0	0	0	0	0	0	0	0	0	0	0	0	0	0	0	0	0	0	0	0	0	0	0	0	0	0	0	0	0	0	0	0	0	0	0	0	0	0	0	0	0	0	0	0	0	0	0	0
hsa-miR-3666	0	0	0	0	0	0	0	0	0	0	0	0	0	0	0	0	0	0	0	0	0	0	0	0	16.5984	0	0	0	0	0	0	0	0	0	0	0	0	0	0	0	0	0	0	0	0	0	0	0	0
hsa-miR-3667-3p	0	0	0	0	0	0	0	0	0	0	0	0	0	0	0	0	0	0	0	0	0	0	0	0	0	0	0	0	0	0	0	0	0	0	0	0	0	0	0	0	0	0	0	0	0	0	0	0	0
hsa-miR-3667-5p	0	0	0	0	0	0	0	0	0	0	0	0	5.13707	0	0	0	0	0	0	0	0	5.68927	0	0	0.204918	0	0	0.62636	0	0	0	0	0	0	5.2083	0	0	0	0	0	0	0	0	0	0	0.0995318	0.133668	0	0.0886391
hsa-miR-3668	0	0	0	0	0	0	0	0	0	0	0	0	0	0	0	0	0	0	0	0	0	0	0	0	0	0	0	0	0	0	0	0	0	0	0	0	0	0	0	0	0	0	0	0	0	0	0	0	0
hsa-miR-367-3p	0	0	0	0	0	0	0	0	0	0	0	0	0	0	0	0	0	0	0	0	0	0	0	0	0	0	0	0	0	0	0	0	0	0	0	0	0	0	0	0	0	0	0	0	0	0	0	0	0
hsa-miR-367-5p	0	0	0	0	0	0	0	0	0	0	0	0	0	0	0	0	0	0	0	0	0	0	0	0	0	0	0	0	0	0	0	0	0	0	0	0	0	0	0	0	0	0	0	0	0	0	0	0	0
hsa-miR-3670	0	0	0	0	0	0	0	0	0	0	0	0	0	0	0	0	0	0	0	0	0	0	0	0	0	0	0	0	0	0	0	0	0	0	0	0	0	0	0	0	0	0	0	0	0	0	0	0	0
hsa-miR-3671	0	0	0	0	0	0	0	0	0	0	0	0	0	0	0	0	0	0	0	0	0	0	0	0	0	0	0	0	0	0	0	0	0	0	0	0	0	0	0	0	0	0	0	0	0	0	0	0	0
hsa-miR-3672	0	0	0	0	0	0	0	0	0	0	0	0	0	0	0	0	0	0	0	0	0	0	0	0	0	0	0	0	0	0	0	0	0	0	0	0	0	0	0	0	0	0	0	0	0	0	0	0	0
hsa-miR-3674	0	0	0	0	0	0	0	0	0	0	0	0	0	0	0	0	0	0	0	0	0	0	0	0	0	0	0	0	0	0	0	0	0	0	0	0	0	0	0	0	0	0	0	0	0	0	0	0	0
hsa-miR-3675-3p	0	0	0	0	0	0	0	0	0	0	0	0	0	0	0	0	0	0	0	0	0	0	0	0	0	0	0	0	0	0	0	0	0	0	0	0	0	0	0	0	0	0	0	0	0	0	0	0	0
hsa-miR-3675-5p	0.527634	0	0	0	0.325039	0.100954	0.208752	0	72.049	0	0	0	0	0	0	0	0	0	0	0	0	0	0	0	0	0	0	0	0	0	0	0	0	0	0	0	0	0	0	0	0	0	0	0	0	0	0	0	0
hsa-miR-3677-3p	0	0	0	0	0	0	0	0	0	0	0	0	0	0	0	0	0	0	0	0	0	0	0	0	0	0	0	0	0	0	0	0	0	0	0	0	0	0	0	0	0	0	0	0	0	0	0	0	0
hsa-miR-3677-5p	0	0	0	0	0	0	0	0	0	0	0	0	0	0	0	0	0	0	0	0	0	0	0	0	0	0	0	0	0	0	0	0	0	0	0	0	0	0	0	0	0	0	0	0	0	0	0	0	0
hsa-miR-3678-3p	0	0	0	0	0	0	0	0	0	0	0	0	0	0	0	0	0	0	0	0	0	0	0	0	0	0	0	0	0	0	0	0	0	0	0	0	0	0	0	0	0	0	0	0	0	0	0	0	0
hsa-miR-3678-5p	0	0	0	0	0	0	0	0	0	0	0	0	0	0	0	0	0	0	0	0	0	0	0	0	0	0	0	0	0	0	0	0	0	0	0	0	0	0	0	0	0	0	0	0	0	0	0	0	0
hsa-miR-3679-3p	0	0	0	0	0	0	0	0	0	0	0	0	0	0	0	0	0	0	0	0	0	0	0	0	0	0	0	0	0	0	0	0	0	0	0	0	0	0	0	0	0	0	0	0	0	0	0	0	0
hsa-miR-3679-5p	0	51.1225	13.1243	0.129439	281.484	6.46104	8.45445	233.596	29.6305	0	0.294608	0	22.674	27.3142	14.494	135.925	213.491	0.122599	31.6964	41.8783	10.2619	137.017	100.252	542.768	62.0902	54	686.56	0	0.213564	21.7755	0	34.2221	62.6008	0	0.108506	0	2.79132	352.539	0.582401	0	0	0	636.242	0	3.14999	0.0995318	0	6.90759	18.5256
hsa-miR-3680-3p	0	0	0	0	0	0	0	0	0	0	0	0	0	0	0	0	0	0	0	0	0	0	0	0	0	0	0	0	0	10.3246	0	16.9931	0	0	0	0	0	0	0	0	0	0	0	0	0	0	0	0	0
hsa-miR-3680-5p	0	0	0	0	0	0	0	0	0	0	0	0	0	0	33.5802	0	0	0	0	0	0	0	0	0	0	0	0	0	0	0	0	0	0	0	0	0	0	0	0	0	0	0	0	0	0	0	0	0	0
hsa-miR-3681-3p	0	0	0	0	0	0	0	0	0	0	0	0	0	0	0	0	0	0	0	0	0	0	0	0	0	0	0	0	0	0	0	0	0	0	0	0	0	0	0	0	0	0	0	0	0	0	0	0	0
hsa-miR-3681-5p	0	0	0	0	0	0	0	0	0	0	0	0	0	0	0	0	0	0	0	0	0	0	0	0	0	0	0	0	0	0	0	0	0	0	0	0	0	0	0	0	0	0	0	0	0	0	0	0	0
hsa-miR-3682-3p	0	0	0	0	0	0	23.589	0	0	1.2603	0	0	4.78279	0	0	0	0	0	0	0	0	0	0	0	0	0	0	0	0	9.85531	0	0	0	0	0	0	0	0	0	0	0	0	0	0	0	0	0	0	0
hsa-miR-3682-5p	0	0	0	0	0	0	0	0	0	0	0	0	0	0	0	0	0	0	0	0	0	0	0	0	0	0	0	0	0	0	0	0	0	0	0	0	0	0	0	0	0	0	0	0	0	0	0	0	0
hsa-miR-3683	0	0	0	0	0	0	0	0	0	0	0	0	0	0	0	0	0	0	0	0	0	0	0	0	0	0	0	0	0	0	0	0	0	0	0	0	0	0	0	0	0	0	0	0	0	0	0	0	0
hsa-miR-3684	0	0	0	0	0	0	0	0	0	0	0	0	0	0	0	0	0	0	0	0	0	0	0	0	0	0	0	0	0	0	0	0	0	0	0	0	0	0	0	0	0	0	0	0	0	0	0	0	0
hsa-miR-3685	0	0	0	0	0	0	0	0	0	0	0	0	0	0	0	0	0	0	0	0	0	0	0	0	0	0	0	0	0	0	0	0	0	0	0	0	0	0	0	0	0	0	0	0	0	0	0	0	0
hsa-miR-3686	0	0	0	0	0	0	0	0	0	0	0	0	0	0	0	0	0	0	0	0	0	0	0	0	0	0	0	0	0	0	0	0	0	0	0	0	0	0	0	0	0	0	0	0	0	0	0	0	0
hsa-miR-3687	0	0	0	0	0	0	0	0	0	0	0	0	0	0	0	0	0	0	0	0	0	0	0	0	0	0	0	0	0	0	0	0	0	0	0	0	0	0	0	0	0	0	0	0	0	0	0	0	0
hsa-miR-3688-3p	0	0	0	0	0	0	0	0	0	0	0	0	0	0	0	0	0	0	0	0	0	0	0	0	0	0	0	0	0	0	0	0	0	0	0	0	0	0	0	0	0	0	0	0	0	0	0	0	0
hsa-miR-3688-5p	0	0	0	0	0	0	0	0	0	0	0	0	0	0	0	0	0	0	0	0	0	0	0	0	0	0	0	0	0	0	0	0	0	0	0	0	0	0	0	0	0	0	0	0	0	0	0	0	0
hsa-miR-3689a-3p	0	0	0	0	0	0	0	0	0	0	0	0	0	0	0	0	0	0	0	0	0	0	0	0	0	0	0	0	0	0	0	0	0	0	0	0	0	0	0	0	0	0	0	0	0	0	0	0	0
hsa-miR-3689a-5p	0	0	0	0	0	0	0	0	0	0	0	0	0	0	0	0	0	0	0	0	0	0	0	0	0	0	0	0	0	0	0	0	0	0	0	0	0	0	0	0	0	0	0	0	0	0	0	0	0
hsa-miR-3689b-3p	0	0	0	0	0	0	0	0	0	0	0	0	0	0	0	0	0	0	0	0	0	0	0	0	0	0	0	0	0	0	0	0	0	0	0	0	0	0	0	0	0	0	0	0	0	0	0	0	0
hsa-miR-3689b-5p	0	0	0	0	0	0	0	0	0	0	0	0	0	0	0	0	0	0	0	0	0	0	0	0	0	0	0	0	0	0	0	0	0	0	0	0	0	0	0	0	0	0	0	0	0	0	0	0	0
hsa-miR-3689c	0	0	0	0	0	0	0	0	0	0	0	0	0	0	0	0	0	0	0	0	0	0	0	0	0	0	0	0	0	0	0	0	0	0	0	0	0	0	0	0	0	0	0	0	0	0	0	0	0
hsa-miR-3689d	0	0	0	0	0	0	0	0	0	0	0	0	0	0	0	0	0	0	0	0	0	0	0	0	0	0	0	0	0	0	0	0	0	0	0	0	0	0	0	0	0	0	0	0	0	0	0	0	0
hsa-miR-3689e	0	0	0	0	0	0	0	0	0	0	0	0	0	0	0	0	0	0	0	0	0	0	0	0	0	0	0	0	0	0	0	0	0	0	0	0	0	0	0	0	0	0	0	0	0	0	0	0	0
hsa-miR-3689f	0	0	0	0	0	0	0	0	0	0	0	0	0	0	0	0	0	0	0	0	0	0	0	0	0	0	0	0	0	0	0	0	0	0	0	0	0	0	0	0	0	0	0	0	0	0	0	0	0
hsa-miR-369-3p	3.1658	129.794	442.444	249.299	31.5288	65.8219	225.139	2.35065	157.718	0	55.3862	0	246.402	1.25103	166.179	38.7007	60.55	12.8729	7.29851	34.0834	223.966	97.6658	0.225792	1.09429	52.0492	0	1.73374	32.4663	73.9998	115.73	54.373	201.675	100.898	71.0903	101.779	1.12448	5.58265	0.710763	1.1648	0	2.91253	1.26182	1.53867	5.45286	1.57499	45.9837	247.152	89.6417	121.79
hsa-miR-369-5p	0	7.52637	71.9522	0.388316	88.4105	2.01908	19.7271	0	25.5758	0	0	0	60.4049	7.71469	7.89278	0	0	4.29096	8.13262	33.7777	17.1887	0.237053	0	0	0	0.298343	0	7.41192	0.213564	5.25617	39.592	92.3998	13.3619	23.6968	18.3376	0	0	0	0	0	0.582507	0	0	2.18114	1.57499	13.5363	79.265	0	12.9413
hsa-miR-3690	0	0	0	0	0	0	0	0	0	0	0	0	0	0	0	0	0	0	0	0	0	61.8708	0	0	0	0	0	0	0	6.85179	0	0	0	0	0	0	0	0	0	1.08779	0	0	0	0	0	0	0	0	0
hsa-miR-3691-3p	0	0	0	0	0	0	0	0	0	0	0	0	0	0	0	0	0	0	0	0	0	0	0	0	0	0	0	0	0	0	0	0	0	0	0	0	0	0	0	0	0	0	0	0	0	0	0	0	0
hsa-miR-3691-5p	241.129	0	0	0	0	0	0	0	0	0	0	0	0	7.92319	0	0	0	0	0	0	0	0	5.19321	0	0	0	0	0	0	0	0	0	0	0	0	0	0	0	0	0	0	0	0	0	0	0	0	0	0
hsa-miR-3692-3p	0	0	7.9518	0	0	0	0	0	0	0	0	0	0	0	0	0	0	0	0	0	0	0	0	0	0	0	0	0	0	0	0	0	0	0	0	0	0	0	0	0	0	0	0	0	0	0	0	0	0
hsa-miR-3692-5p	0	0	0	0	0	0	0	0	0	0	0	0	0	0	0	0	0	0	0	0	0	0	0	0	0	0	0	0	0	0	0	0	0	0	0	0	0	0	0	0	0	0	0	0	0	0	0	0	0
hsa-miR-370-3p	404.695	47.2884	343.394	175.648	1136.01	173.54	126.921	382.863	149.92	1198.55	33.5853	1.87493	317.613	26.2716	134.464	373.32	682.231	145.402	106.975	160.33	150.85	147.684	6.32217	1031.92	68.6476	0.895028	2400.36	8.14267	48.7993	66.7345	55.7807	437.807	89.8506	159.09	79.4266	0.449791	5.58265	384.523	1.1648	2.17559	0.582507	310.409	851.656	885.544	7.87497	142.33	282.306	355.27	90.3233
hsa-miR-370-5p	0	0	0	0	0	0	0	0	0	0	0	0	0	0	0	0	0	0	0	0	0	0	0	0	0	0	0	0	0	0	0	0	0	0	0	0	0	0	0	0	0	0	0	0	0	0	0	0	0
hsa-miR-3713	0	0	0	0	0	0	0	0	0	0	0	0	0	0	0	0	0	0	0	0	0	0	0	0	0	0	0	0	0	0	0	0	0	0	0	0	0	0	0	0	0	0	0	0	0	0	0	0	0
hsa-miR-3714	0	0	0	0	0	0	0	0	0	0	0	0	0	0	0	0	0	0	0	0	0	0	0	0	0	0	0	0	0	0	0	0	0	0	0	0	0	0	0	0	0	0	0	0	0	0	0	0	0
hsa-miR-371a-3p	0	0	0	0	0	0	0	0	0	0	0	0	0	0	0	0	0	0	0	0	0	0	0	0	0	0	0	0	0	0	0	0	0	0	0	0	0	0	0	0	0	0	0	0	0	0	0	0	0
hsa-miR-371a-5p	0	0	0	0	0	0	0	0	0	0	0	0	0	0	0	0	0	0	0	0	0	0	0	0	0	0	0	0	0	0	0	0	0	0	0	0	0	0	0	0	0	0	0	0	0	0	0	0	0
hsa-miR-371b-3p	0	0	0	0	0	0	0	0	0	0	0	0	0	0	0	0	0	0	0	0	0	0	0	0	0	0	0	0	0	0	0	0	0	0	0	0	0	0	0	0	0	0	0	0	0	0	0	0	0
hsa-miR-371b-5p	0	0	0	0	0	0	0	0	0	0	0	0	0	0	0	0	0	0	0	0	0	0	0	0	0	0	0	0	0	0	0	0	0	0	0	0	0	0	0	0	0	0	0	0	0	0	0	0	0
hsa-miR-372-3p	0	0.142007	0	0	0	0	0	0	0	0	0	0	0	0	0	0	0	12.6277	0	0	0	0	0	0	0	0	0	0	0	0	0	0	0	0	0	0	0	0	0	0	0	0	0	0	0	0	0	0	0
hsa-miR-372-5p	0	0	0	0	0	0	0	0	0	0	0	0	0	0	0	0	0	0	0	0	0	0	0	0	0	0	0	0	0	0	0	0	0	0	0	0	0	0	0	0	0	0	0	0	0	0	0	0	0
hsa-miR-373-3p	0	0	0	0	0	0	0	0	0	0	0	0	0	0	0	0	0	0	0	0	0	0	0	0	0	0	0	0	0	0	0	0	0	0	0	0	0	0	0	0	0	0	0	0	0	0	0	0	0
hsa-miR-373-5p	0	0	0	0	0	0	0	0	0	0	0	0	0	0	0	0	0	0	0	0	0	0	0	0	0	0	0	0	0	0	0	0	0	0	0	0	0	0	0	0	0	0	0	0	0	0	0	0	0
hsa-miR-374a-3p	3.69344	16.7568	30.4948	1.16495	2.27527	15.4459	33.0872	1.46916	108.437	0	0	1.87493	44.2851	41.284	11.0499	38.7007	110.66	38.8638	2.29382	10.8517	14.6232	0.237053	0	3.28287	56.3525	0.298343	0	26.4115	46.8772	11.4509	0	8.96856	22.7257	31.556	45.6812	85.2355	2.79132	0	0	0	0.582507	1.26182	0.769337	4.36229	0	3.58314	47.0511	0	32.3533
hsa-miR-374a-5p	52.2358	212.159	165.444	139.276	112.788	135.177	97.0696	192.166	71.0093	236.937	0.294608	5.6248	173.066	154.711	131.164	44.8362	1.56595	60.196	26.4832	196.706	37.1993	62.1079	0.451584	4.37716	297.132	297.448	4.33434	230.292	432.573	149.613	96.7803	95.232	164.761	121.937	179.035	248.06	1323.09	1.42153	1.7472	7.61456	1.16501	7.57094	110.015	2.18114	1.57499	112.969	114.821	30.1422	102.821
hsa-miR-374b-3p	0	0	0	0	0	0	0	0	0	0	0	0	0	0	0	0	0	0	0	0	0	0	0	0	0	0	0	0	0	0	0	0	0	0	0	0	0	0	0	0	0	0	0	0	0	0	0	0	0
hsa-miR-374b-5p	0	0	0	0	0	0	0	0	0	0	0	0	0	0	0	0	0	0	0	0	0	0	0	0	0	0	0	0	0	0	0	0	0	0	0	0	0	0	0	0	0	0	0	0	0	0	0	0	0
hsa-miR-374c-3p	0	0	0	0	0	0	0	0	0	0	0	0	0	0	0	0	0	0	0	0	0	0	0	0	0	0	0	0	0	0	0	0	0	0	0	0	0	0	0	0	0	0	0	0	0	0	0	0	0
hsa-miR-374c-5p	0	0	0	0	0	0	0	0	0	0	0	0	0	0	0	0	0	0	0	0	0	0	0	0	0	0	0	0	0	0	0	0	0	0	0	0	0	0	0	0	0	0	0	0	0	0	0	0	0
hsa-miR-375	626.302	479.132	182.969	10.2257	17744.5	2184.44	870.809	2545.46	1288.98	396.995	1838.35	33.7488	519.198	671.803	842.518	1367.74	949.487	722.23	2182.67	1275.15	2900.26	1564.07	990.097	1733.36	762.911	4347.45	3775.21	1824.9	1705.2	2401.32	1530.19	384.35	2025.74	1019.68	712.887	884.965	72.5744	1269.42	937.083	568.916	3084.37	8470.62	348.51	3095.04	2801.91	1096.34	632.115	806.461	1196.89
hsa-miR-376a-2-5p	0	0	0	0	0	0	0	0	0	0	0	0	0	0	0	0	0	0	0	0	0	0	0	0	0	0	0	0	0	0	0	0	0	0	0	0	0	0	0	0	0	0	0	0	0	0	0	0	0
hsa-miR-376a-3p	1.05527	0	46.4756	0.258877	0	0	42.3766	0	0	0	0	0	34.7195	0	26.6919	0	0	0	16.6823	0	0	0	0	2.18858	0	0	0	11.692	0	29.4721	0	17.4651	0	0	0	0	0	0	0	0	0	797.472	0	0	3.14999	0	0	65.3082	13.4731
hsa-miR-376a-5p	0	0	0	0	0	0	0	0	0	0	0	0	0	0	0	0	0	0	0	0	0	0	0	0	0	0	0	0	0	0	0	0	0	0	0	0	0	0	0	0	0	0	0	0	0	0	0	0	7.62297
hsa-miR-376b-3p	0	0	0	0	0	0	0	0	0	0	0	0	0	0	0	0	0	0	0	0	0	0	0	0	0	0	0	0	0	0	0	0	0	0	0	0	0	0	0	0	0	2.52365	0	0	0	0	0	0	0
hsa-miR-376b-5p	0	0	0	0	0	0	0	0	0	0	0	0	0	0	0	0	0	0	0	0	0	0	0	0	0	0	0	0	0	0	0	0	0	0	0	0	0	0	0	0	0	0	0	0	0	0	0	0	0
hsa-miR-376c-3p	0.527634	0.142007	55.7398	0.129439	0.325039	0	29.3296	0	0.103967	0	0	1.87493	54.2049	0	73.1876	0	0	14.7119	0	6.57214	0.256547	0	0	0	0	0	71.9501	3.54937	0	30.88	0.175964	65.3761	52.0797	23.2204	23.9799	0	2.79132	0.710763	0	0	0.582507	1.26182	0	1.09057	1.57499	0	31.5456	0.156991	34.392
hsa-miR-376c-5p	0	0	0	0	0	0	0	0	0	0	0	0	0	0	0	0	0	0	0	0	0	0	0	0	0	0	0	0	0	0	0	0	0	0	0	0	0	0	0	0	0	0	0	0	0	0	0	0	0
hsa-miR-377-3p	0	0	7.7974	0.129439	0	0	0	0.293832	0	0	0	0	0	0	0	0	0	0	42.1228	0	0	0	0	0	0	0	0	2.29665	0	3.84826	0	15.223	0	0	0	0	0	0	0	0	0	0	0	0	0	15.726	0	0	23.0462
hsa-miR-377-5p	0	0	0	0	0	0	0	0	0	0	0	0	0	0	13.346	0	25.0552	0	11.052	0	0	0	0	0	0	0	0	0	0	0	0	0	0	28.1027	5.85934	0	0	0	0	0	0	0	0	0	0	0	0	0	0
hsa-miR-378a-3p	3749.9	308.723	928.817	392.846	983.567	258.644	240.795	1506.48	148.569	5.04121	2.06225	4130.48	255.613	378.228	454.337	1249.75	526.159	329.423	679.595	99.0406	544.393	1073.38	1432.65	5.47145	249.181	399.481	7179.41	299.4	208.331	348.972	592.824	229.878	396.332	46.679	409.72	1002.36	11.1653	2.13229	409.428	9.79014	4.66005	1303.46	2073.36	9087.74	952.871	248.133	89.4238	218.688	135.707
hsa-miR-378a-5p	0	0	6.56217	0	0.650078	0	0	0	0	0	0	0	0	0	1.29155	0	0	0	0	0	0	0	0	0	0	0.298343	0	8.97782	14.8427	4.2237	0.175964	0	17.0443	0	11.5017	0	2.79132	0	0	0	0	0	0.769337	1.09057	0	32.746	0.133668	0	0
hsa-miR-378b	0	0.142007	0.38601	0	0	0	0	0.587663	0.103967	0	0	0	0	0	0.28701	0.47196	0	0.245198	0	0	0.256547	0.474106	0.677376	0	0	0.298343	2.60061	0.104393	0	0	0	0.118007	0.210423	0	0.217013	0.674687	0	0	0	0	0	0	0	6.54343	0	0.199064	0	0	0
hsa-miR-378c	10.5527	7.66838	60.6035	1.55326	44.5303	0.80763	0.626256	181.294	0.415867	0	0	0	1.06284	6.04665	6.60123	40.1166	0.521983	12.7503	23.1467	0.15284	0	61.8708	109.735	1.09429	0	0	278.265	19.104	0.106782	19.9922	1.75964	37.0543	29.7748	0	8.78901	310.356	2.79132	0	1.1648	2.17559	1.16501	128.706	433.906	2.18114	0	13.4368	13.3668	0	4.5206
hsa-miR-378d	1.05527	0.568028	19.3005	0.90607	0	0	36.1141	0	0	0	0	1.87493	0	0.41701	13.4895	46.2521	1.04397	0	0	0.305681	0	0	40.191	0	0	0	0	0	0	11.2632	0	12.0368	23.2517	0.119079	16.493	0.899583	0	0	0	0	0	0	2.30801	0	0	32.6464	0	0	0
hsa-miR-378e	0	0	0	0	0	0	0	0	0	0	0	0	0	0	0	0	0	0	0	0	0	0	0	0	0	0	0	0	0	0	0	0	0	0	0	0	0	0	0	0	0	0	0	0	0	0	0	0	0
hsa-miR-378f	0	0	0	0	0	0	0	0	0	0	0	0	0	0	0	1.41588	0	0.122599	0	0	0	0	0	0	0	0	0	0	0	0.0938601	0	0	0	0	0	0	0	0	0	0	0	0	0	0	0	0.0995318	0	0	0
hsa-miR-378g	4.22107	0.142007	1.31243	0.129439	0.650078	0.302861	0.313128	3.52598	0.207934	0	0	1.87493	0	0.41701	0.430515	1.88784	0.521983	0.490395	0.208529	0	0.256547	0.948212	0.451584	0	0	0	6.06808	3.0274	0.427127	0.37544	0.703857	0.590037	0.210423	0	0.108506	0.674687	0	0	0	0	0	6.30912	2.30801	140.684	1.57499	0.298595	0.133668	0.156991	11.3458
hsa-miR-378h	0	0	0	0	0	0	0	0	0	0	0	0	0	0	0	0	0	0	0	0	0	0	0	0	0	0	0	0	0	0	0	0	0	0	0	0	0	0	0	0	0	0	0	0	0	0	0	0	0
hsa-miR-378i	1.05527	0	0.154404	0	0.325039	0.201908	0.104376	0.881495	0	0	0	0	0	0	0.28701	0	0.521983	0.735593	0.208529	0	0.769641	0.948212	0.677376	0	0.409837	0	0.866869	0	0	0	0.175964	0	0.105211	0	0.108506	0	0	0	0	0	0	0	0	0	0	0	0	0	0
hsa-miR-378j	0	0	0	0	0	0	0	0	0	0	0	0	0	0	0	0	0	0	0	0	0	0	0	0	0	0	0	0	0	0	0	0	0	0	0	0	0	0	0	0	0	0	0	0	0	0	0	0	0
hsa-miR-379-3p	0	4.54423	0	76.6277	0	0	0	0	0	0	0	0	0.17714	0	8.75381	0	0	0	0	0	0	0	0	0	0	0	0	0	0	0	0	5.54635	0	0	0	0	0	0	0	0	0	0	0	0	0	0	0	0	0
hsa-miR-379-5p	3.1658	30.3895	122.906	853.13	398.823	89.647	140.908	46.4254	175.288	233.156	34.4691	0	252.602	0.208505	67.8779	0.94392	1.04397	45.1164	51.2981	259.982	134.687	82.0203	57.5769	1.09429	117.418	0.298343	3.46748	42.8012	92.6867	126.242	56.3086	82.8412	146.77	269.833	46.0067	0.449791	11.1653	262.982	0.582401	3.26338	992.009	6.30912	94.6285	7.634	9.44996	131.382	536.676	169.393	175.86
hsa-miR-380-3p	0	0	0	0	0	0	0	0	0	0	0	0	12.2227	0	0	0	0	3.06497	0	0	0	0	0	0	0	0	0	0	0	0	0	0	0	0	0	0	0	0	0	0	0	0	0	0	1.57499	0	0	0	0
hsa-miR-380-5p	0	0	0	0	0	0	0	0	0	0	0	0	0	0	0	0	0	0	0	0	0	0	0	0	0	0	0	0	0	0	0	0	0	0	0	0	0	0	0	0	0	0	0	0	0	0	0	0	0
hsa-miR-381-3p	0.527634	0	11.0399	0.129439	0	0.403815	0	0.293832	0	0	0	0	24.0911	0	9.75834	0	0	0.122599	0	12.5329	53.6183	0	15.3538	0	16.8033	0	0	0	9.18324	12.3895	0	10.7387	9.46903	0	0	0	0	0	0	0	0	1.26182	0	0	0	0	0	19.9378	0
hsa-miR-381-5p	0	0	0	0	0	0	0.104376	0	0	0	0	0	0	0	0	0	0	0	0	0	0	0	0	0	0	0	0	0	0	0	0	0	0	0	0	0	0	0	0	0	0	0	0	0	0	0	0	0	0
hsa-miR-382-3p	0.527634	8.23641	26.8663	0.129439	0	0.302861	0	78.4531	0.103967	0	0	0	0	0	10.1889	0	0	0	0	13.45	29.5029	0	0	0	0	0	0	3.1318	0	2.15878	0	0.354022	0.105211	38.1053	0	0	0	0	0	0	0	0	0.769337	0	1.57499	35.6324	17.1095	0	0
hsa-miR-382-5p	1156.57	154.93	418.512	1.42382	307.812	118.318	553.088	471.306	162.708	4676.98	730.332	1016.21	542.935	57.5474	413.869	538.035	424.894	199.591	235.846	240.418	1182.43	478.61	60.5122	3205.18	116.189	215.403	1671.32	84.2454	21.6767	144.263	199.368	640.544	294.171	411.061	274.63	0.899583	5.58265	2499.04	686.068	1055.16	2193.14	1014.51	1294.03	724.14	1022.17	162.237	546.434	778.674	131.984
hsa-miR-383-3p	0	0	0	0	0	0	0	0	0	0	0	0	0	0	0	0	0	0	0	0	0	0	0	0	0	0	0	0	0	0	0	0	0	0	0	0	0	0	0	0	0	0	0	0	0	0	0	0	0
hsa-miR-383-5p	0	0	0	0	0	0	0	0	0	0	0	0	0	0	0	0	0	0	0	0	0	0	0	0	0	0	0	0	0	0	50.5017	0	0	0	0	0	0	0	0	0	0	0	0	0	0	0	0	0	0
hsa-miR-384	0	0	0	0	0	0	0	0	0	0	0	0	0	0	0	0	0	0	0	0	0	0	0	0	0	0	0	0	0	0	0	0	0	0	0	0	0	0	0	0	0	0	0	0	0	0	0	0	0
hsa-miR-3907	0	0	0	0	0	0	0	0	0	0	0	0	0	0	0	0	0	0	0	0	0	0	0	0	0	0	0	0	0	0	0	0	0	0	0	0	0	0	0	0	0	0	0	0	0	0	0	0	0
hsa-miR-3908	0	0	0	0	0	0	0	0	0	0	0	0	0	0	0	0	0	0	0	0	0	0	0	0	0	0	0	0	0	0	0	0	0	0	0	0	0	0	0	0	0	0	0	0	0	0	0	0	0
hsa-miR-3909	0	11.9286	0.0772019	0	0	0	0	0	0	0	0	0	0	8.3402	11.7674	0	0	0	0	0	0	0	0	0	0	0	0	0	0	0	0	0	0	0	0	0	0	0	0	0	0	0	0	0	0	0	0	0	0
hsa-miR-3910	0	0	0	0	0	0	0	0	0	0	0	0	0	0	0	0	0	0	0	0	0	0	0	0	0	0	0	0	0	0	0	0	0	0	0	0	0	0	0	0	0	0	0	0	0	0	0	0	0
hsa-miR-3911	0	0	0	0	0	0	0	0	0	0	0.294608	0	4.60565	11.2593	0	0	0	0	0	0	0	0	0	0	0	0	0	0	0	0	35.3688	0	0	0	0	0	0	0	0	0	0	0	0	0	0	0	0	0	0
hsa-miR-3912-3p	0.527634	7.10035	0	0	0.325039	0	0.104376	0	22.1449	0	0	0	16.8283	0	0	0	0	0	0	0	0	0	0	0	0.204918	0.298343	0	20.6699	0	0.0938601	0.175964	0.118007	0	0	0	99.8537	0	0	0	0	0	1.26182	0	0	0	0.0995318	0	0	14.98
hsa-miR-3912-5p	0	0	0	0	0	0	0	0	0	0	0	0	0	0	0	0	0	0	0	0	0	0	0	0	0	0	0	0	0	0	0	0	0	0	0	0	0	0	0	0	0	0	0	0	0	0	0	0	0
hsa-miR-3913-3p	0	0	0	0	0	0	0	0	0	0	0	0	0	0	0	0	0	0	0	0	0	0	0	0	0	0	0	0	0	0	0	0	0	0	0	0	0	0	0	0	0	0	0	0	0	0	0	0	0
hsa-miR-3913-5p	0	0	0	0	0	0	0	0	0	0	0	0	0	0	0	0	0	0	0	0	0	0	0	0	0	0	0	0	0	0	0	0	0	0	0	0	0	0	0	0	0	0	0	0	0	0	0	0	0
hsa-miR-3914	0	0	0	0	0	0	0	0	0	0	0	0	0	0	0	0	0	0	0	0	0	0	0	0	0	0	0	0	0	0	0	0	0	0	0	0	0	0	0	0	0	0	0	0	0	0	0	0	0
hsa-miR-3915	0	0	0	0	0	0	0	0	0	0	0	0	0	0	0	0	0	0	0	0	0	0	0	0	0	0	0	0	0	0	0	0	0	0	0	0	0	0	0	0	0	0	0	0	0	0	0	0	0
hsa-miR-3916	0	0	0	0	0	0	0	0	0	0	0	0	0	0	0	0	0	0	0	0	0	0	0	0	0	0	0	0	0	0	0	0	0	0	0	0	0	0	0	0	0	0	0	0	0	0	0	0	0
hsa-miR-3917	0	0	0	0	0	0	0	0	0	0	0	0	0	0	0	0	0	0	0	0	0	0	0	0	0	0	0	0	0	0	0	0	0	0	0	0	0	0	0	0	0	0	0	0	0	0	0	0	0
hsa-miR-3918	0	0	5.40414	0	0	0	0	0	0	0	0	0	0	0	0	0	0	6.62033	0	0	0	0	0	0	0	0	0	0	0	0	0	0	0	0	0	0	0	0	0	0	0	0	0	0	0	0	0	0	0
hsa-miR-3919	0	0	0	0	0	0	0	0	0	0	0	0	0	0	0	0	0	0	0	0	0	0	0	0	0	0	0	0	0	0	0	0	0	0	0	0	0	0	0	0	0	0	0	0	0	0	0	0	0
hsa-miR-3920	0	0	0	0	0	0	0	0	0	0	0	0	0	0	0	0	0	0	0	0	0	0	0	0	0	0	0	0	0	0	0	0	0	0	0	0	0	0	0	0	0	0	0	0	0	0	0	0	0
hsa-miR-3921	0	0	0	0	0	0	0	0	0	0	0	0	0	0	0	0	0	0	0	0	0	0	0	0	0	0	0	0	0	0	0	0	0	0	0	0	0	0	0	0	0	0	0	0	0	0	0	0	0
hsa-miR-3922-3p	0	0	0	0	0	0	0	0	0	0	0	0	4.42851	0	0	0	0	0	0	0	0	0	0	0	0	0	0	0	0	0	0	0	11.9941	0	0.108506	0	0	0	0	0	0	0	0	0	0	0	0	0	0
hsa-miR-3922-5p	0	0	0	0	0	0	0	0	0	0	0	0	0	0	0	0	0	0	0	0	0	0	0	0	0	0	0	0	0	0	0	0	0	0	0	0	0	0	0	0	0	0	0	0	0	0	0	0	0
hsa-miR-3923	0	0	0	0	0	0	0	0	0	0	0	0	0	0	0	0	0	0	0	0	0	0	0	0	0	0	0	0	0	0	0	0	0	0	0	0	0	0	0	0	0	0	0	0	0	0	0	0	0
hsa-miR-3924	0	0	0	0	0	0	0	0	0	0	0	0	0	0	0	0	0	0	0	0	0	0	0	0	0	0	0	0	0	0	0	0	0	0	0	0	0	0	0	0	0	0	0	0	0	0	0	0	0
hsa-miR-3925-3p	0	0	0	0	0	0	0	0	0	0	0	0	0	0	0	0	0	0	0	0	0	0	0	0	0	0	0	0	0	0	0	0	0	0	0	0	0	0	0	0	0	0	0	0	0	0	0	0	0
hsa-miR-3925-5p	0	0	0	0	0	0	0	0	0	0	0	0	0	8.54871	0	0	0	0	0	0	0	0	0	0	0	0	0	0	0	0	0	0	0	0	0	0	0	0	0	0	0	0	0	0	0	0	0	0	0
hsa-miR-3926	0	0	0	0	0	0	0	0	0	0	0	0	0	0	0	0	0	0	0	0	0	0	0	0	0	0	0	0	0	0	0	0	0	0	0	0	0	0	0	0	0	0	0	0	0	0	0	0	0
hsa-miR-3927-3p	0	0	0	0	0	0	0	0	0	0	0	0	0	0	0	0	0	0	0	0	0	0	0	0	0	0	0	0	0	0	0	0	0	0	0	0	0	0	0	0	0	0	0	0	0	0	0	0	0
hsa-miR-3927-5p	0	0	0	0	0	0	0	0	0	0	0	0	0	0	0	0	0	0	0	0	0	0	0	0	0	0	0	0	0	0	0	0	0	0	0	0	0	0	0	0	0	0	0	0	0	0	0	0	0
hsa-miR-3928-3p	0	0	5.63574	0	0	0	0	0	0	1.2603	0	0	0	2.71057	0	82.1211	0	8.94971	0	0.15284	30.5291	0	0	0	0	0.298343	0	13.5711	20.2886	9.76145	0.175964	14.8689	0	0	0.217013	0	0	0	0	0	0	0	0	0	0	0	0	0.156991	0
hsa-miR-3928-5p	0	0	0	0	0	0	0	0	0	0	0	0	0	0	0	69.3781	0	0	0	0	0	0	0	0	0	0	0	0	0	0	0	0	0	0	0	0	0	0	0	0	0	0	0	0	1.57499	0	0	0	0
hsa-miR-3929	0	0	0	0	0	0	0	0	0	0	0	0	0	0	0	0	0	0	0	0	0	0	0	0	0	0	0	0	0	0	0	0	0	0	0	0	0	0	0	0	0	0	0	0	0	0	0	0	0
hsa-miR-3934-3p	0	0	0	0	0	0	0	0	0	0	0	0	0	0	0	0	0	0	0	0	0	0	0	0	0	0	0	0	0	0	0	0	0	0	0	0	0	0	0	0	0	0	0	0	0	0	0	0.156991	0
hsa-miR-3934-5p	0	0	0	0	0	0	0	0	0	0	0	0	0	0.208505	10.1889	0	0	0	0	0	0	0	0	0	0	0	0	0	0	0	0	0	0	0	0	0	0	0	0	0	0	0	0	0	0	0	0	0	0
hsa-miR-3935	0	0	0	0	0	0	0	0	0	0	0	0	0	0	0	0	0	0	0	0	0	0	0	0	0	0	0	0	0	0	0	0	0	0	0	0	0	0	0	0	0	0	0	0	0	0	0	0	0
hsa-miR-3936	0	0	0	0	0	20.4936	0	0	0	0	0	0	0	0	0	0	0	0	0	0	0	0	0	0	0	0	0	0	0	0	0	0	0	0	0	0	0	0	0	0	0	0	0	0	0	0	0	0	0
hsa-miR-3937	0	0	0	0	0	0	0	0	0	0	0.294608	0	3.71995	0	0	0	0	0	0	0.15284	0	0	0	0	0	0	0	0	0	0	0	0	0	0	0	0	0	0	0	0	0	0	0	0	1.57499	0	0	0	0
hsa-miR-3938	0	0	0	0	0	0	0	0	0	0	0	0	0	0	0	0	0	0	0	0	0	0	0	0	0	0	0	0	0	0	0	0	0	0	0	0	0	0	0	2.17559	0	0	0	0	0	0	0	0	0
hsa-miR-3939	0	0	0	0	0	0	0	0	4.26264	0	0	0	0	0	0	0	0	0	0	0	0	0	0	0	4.71312	0	0	1.77469	0	0	0	0	0	0	0	0	0	0	0	0	0	0	0	0	0	0	0	0	0
hsa-miR-3940-3p	0	0	0	0	0	6.46104	0	0	0	0	0	0	0	8.3402	0	0	0	0	2.9194	0	20.0107	0	12.8701	0	0	0	0	0	0	10.7001	0	15.931	15.9921	0	0	0	0	0	0	0	0	0	0	0	450.448	0	0	0	0
hsa-miR-3940-5p	0	0	0	0	0	0	0	0	0	0	0	0	0	0	0	0	0	0	0	0	0	0	0	0	0	0.298343	0	0	0	0	0	0	0	0	0	0	0	0	0	0	0	0	0	0	422.098	0	0	0	0
hsa-miR-3941	0	0	0	0	0	0	0	0	0	0	0	0	0	0	0	0	0	0	0	0	0	0	0	0	0	0	0	0	0	0	0	0	0	0	0	0	0	0	0	0	0	0	0	0	0	0	0	0	0
hsa-miR-3942-3p	0	0	0	0	0	0	0	0	0	0	0	0	0	0	0	0	0	0	0	0	0	0	0	0	0	0	0	0	0	0	0	0	0	0	0	0	0	0	0	0	0	0	0	0	0	0	0	0	6.73657
hsa-miR-3942-5p	0	1.70408	4.40051	0	0	0	0	0	0	0	0	0	0	0	0	0	0	0	0	0	0	0	0	0	0	0	0	0	0	0	0	0	0	0	0	0	0	0	0	0	0	0	0	0	0	0	0	0	0
hsa-miR-3943	0	0	0	0	0	0	0	0	0	0	0	0	0	0	0	0	0	0	0	0	0	0	0	0	0	0	0	0	0	0	0	0	0	0	0	0	0	0	0	0	0	0	0	0	0	0	0	0	0
hsa-miR-3944-3p	0	0	0	0	0	0	0	0	0	0	0	0	0	0	0	0	0	0	0	0	0	0	0	0	0	0	0	0	0	0	0	0	0	0	0	0	0	0	0	0	0	0	0	0	0	0	0	0	0
hsa-miR-3944-5p	0	8.23641	0	0	0	0	0	0	0	0	0	0	0	0	2.29608	35.869	0	0	0	0	0	0	0	0	0	0	0	0	0	4.78687	0	0	20.7267	0	0	0	0	0	0	0	0	0	0	0	0	0	0	0	0
hsa-miR-3945	0	0	0	0	0	0	0	0	0	0	0	0	0	0	0	0	0	0	0	0	0	0	0	0	0	0	0	0	0	0	0	0	0	0	0	0	0	0	0	0	0	0	0	0	0	0	0	0	0
hsa-miR-3960	0	0	0	0	0	0	0	0	0	0	0.294608	1.87493	0	0.208505	0.28701	0	0.521983	0	0	0	0	0.237053	0.225792	0	0	0	0	0	0	0	0	0	0	0	0	0	0	0	0	0	0	0	0.769337	1.09057	4.72498	0	0	0	0
hsa-miR-3972	0	0	0	0	0	0	0	0	0	0	0.589215	0	0	0	0	0	0	0	0	0	0	0	0	0	0	0	0	0	0	0.469301	0	0	0	0	0	0	0	0	0	0	0	0	0	0	0	0	0	0	0
hsa-miR-3973	0	0	0	0	0	0	0	0	0	0	0	0	0	0	0	0	0	0	0	0	0	0	0	0	0	0	0	0	0	0	0	0	0	0	0	0	0	0	0	0	0	0	0	0	0	0	0	0	0
hsa-miR-3974	0	0	0	0	0	0	0	0	0	0	0	0	0	0	0	0	0	0	0	0	0	0	0	0	0	0	0	0	0	0	0	0	0	0	0	0	0	0	0	0	0	0	0	0	0	0	0	0	0
hsa-miR-3975	0	0	0	0	0	0	0	0	0	0	0	0	0	0	0	0	0	0	0	0	0	0	0	0	0	0	0	0	0	0	0	0	0	0	0	0	0	0	0	0	0	0	0	0	0	0	0	0	0
hsa-miR-3976	0	0	0	0	0	0	0	0	0	0	0	0	0	0	0	0	0	0	0	0	0	0	0	0	0	0	0	0	0	0	0	0	0	0	0	0	0	0	0	0	0	0	0	0	0	0	0	0	0
hsa-miR-3977	0	0	0	0	0	0	0	0	0	0	0	0	0	0	0	0	0	0	0	0	0	0	0	0	0	0	0	0	0	0	0	0	0	0	0	0	0	0	0	0	0	0	0	0	0	0	0	0	0
hsa-miR-3978	0	0	0	0	0	0	0	0	0	0	0	0	0	0	0	0	0	0	0	0	0	0	0	0	0	0	0	0	0	0	0	0	0	0	0	0	0	0	0	0	0	0	0	0	0	0	0	0	0
hsa-miR-409-3p	838.41	167.568	735.426	275.575	664.704	279.642	848.368	894.13	274.576	9267.01	694.095	14.9995	733.361	40.2415	421.187	597.973	294.92	219.942	227.922	306.445	1144.2	279.248	138.41	1762.9	82.5821	616.973	402.227	33.5102	115.645	299.226	92.3812	799.028	525.11	306.629	314.777	0.449791	36.2872	590.644	916.116	4.35117	1350.83	598.104	369.282	10.9057	1059.97	222.752	397.528	599.705	232.146
hsa-miR-409-5p	0	0	0	0	0	0	0	0.293832	0	0	0	0	8.3256	0	12.772	0	0	0	11.052	0	57.21	0	0	0	0	0	0	0	0	10.5123	0	0	0	0	4.01473	0	0	0	0	0	0	196.844	0	0	0	0.0995318	0	0	0
hsa-miR-410-3p	0.527634	4.68623	34.2777	0	0	0	0.104376	0	0	0	0	0	3.18853	0	20.3777	0	0	10.4209	0	16.5068	34.3773	0	0	0	0	0	0	3.1318	0	8.07197	0	0	19.5693	0	19.7482	0	0	0	1.1648	0	0	0	0	2.18114	0	0	0	0	0
hsa-miR-410-5p	0	0	0	0	0	0	0	0	0	0	0	0	0	0	0	0	0	0	0	0	0	0	0	0	0	0	0	0	0	0	0	0	0	0	0	0	0	0	0	0	0	0	0	0	0	0	0	0	0
hsa-miR-411-3p	0	0	11.7347	0	0	0	0.104376	0	0	0	0	0	6.55419	0	20.3777	0	0	0	0	0	0	0	0	0	0	0	0	0	0	7.22723	0	5.54635	0	10.9553	0	0	0	0	0	0	0	0	0	0	0	0	0	0	0
hsa-miR-411-5p	2.11054	7.10035	49.6409	0.258877	0.650078	0.100954	42.481	0.293832	0.519834	0	0.294608	1.87493	41.628	7.92319	6.74474	82.1211	346.597	23.539	9.17527	16.8124	0	0.237053	0	0	0	0.298343	0	0.104393	23.3852	26.2808	0	18.4092	28.5123	18.2191	19.5311	0	0	0.710763	0	1.08779	0	3.78547	0	0	0	0	20.7185	0.156991	28.0986
hsa-miR-412-3p	0	0	0	0	0	0	0	0	0	0	0	0	0	0	0	0	0	0	0	0	0	0	0	0	0	0	0	0	0	0	0	0	0	0	0	0	0	0	0	0	0	0	0	0	0	0	0	0	0
hsa-miR-412-5p	0	0	0	0	0	0	0	0	0	0	0.294608	0	9.56558	5.00412	0	0.47196	0	0	0	0	0	52.6257	0	0	0	0	0	0	0	0	0	0	0	0	0	0	0	0	0.582401	0	0	0	0	0	0	0	0	0	0
hsa-miR-421	500.725	72.7076	189.376	15.0149	102.062	124.678	118.571	343.489	87.4361	0	49.1995	0	118.153	178.689	100.31	211.438	1.04397	34.5729	164.946	116.006	128.274	23.2312	79.253	0	58.8115	0.895028	0.866869	147.403	68.9811	112.914	74.4329	115.411	279.231	147.063	144.422	553.243	8.37397	0	1.1648	3.26338	2.91253	2.52365	113.093	5.45286	9.44996	45.287	109.608	82.4201	105.746
hsa-miR-422a	0	0	0	0	0	0	0	0	0	0	0	0	0	0	0	0	0	0	0	0	0	0	0	0	0	0	0	0	0	0	0	0	0	0	0	0	0	0	0	0	0	0	0	0	0	0	0	0	0
hsa-miR-423-3p	0	0	0	0	0	0	0	0	0	0	0	0	0	0	0	0	0	0	0	0	0	0	0	0	0	0	0	0	0	0	0	0	0	0	0	0	0	0	0	0	0	0	0	0	0	0	0	0	0
hsa-miR-423-5p	0	0	0	0	0	0	0	0	0	0	0	0	0	0	0	0	0	0	0	0	0	0	0	0	0	0	0	0	0	0	0	0	0	0	0	0	0	0	0	0	0	0	0	0	0	0	0	0	0
hsa-miR-424-3p	1163.96	394.496	421.754	440.091	1.30016	124.981	73.0632	84.0359	132.454	1.2603	87.7931	423.735	112.307	180.982	97.727	126.485	1.04397	72.4559	152.226	77.1844	125.195	436.651	183.343	0	14.7541	0.895028	221.052	193.963	300.377	91.4197	275.208	41.7746	61.6539	101.575	111.436	0.224896	2.79132	0	2.3296	6.52676	1.16501	194.321	0	3.27172	3.14999	163.829	151.178	136.739	26.1485
hsa-miR-424-5p	592.005	54.6727	161.043	417.698	2.92535	58.957	37.3666	0.881495	41.2748	0	64.2244	0	67.3133	123.018	79.2148	82.593	0	25.2554	80.0751	27.6641	214.986	270.003	19.1923	0	57.3771	0.596685	46.8109	147.925	146.932	54.345	0.351929	87.4435	60.3914	25.1257	30.3818	184.864	2.79132	0.710763	0	1.08779	0	0	149.251	5.45286	911.922	142.43	116.024	32.6541	53.804
hsa-miR-425-3p	222.662	149.817	111.711	220.822	0	38.6653	77.2382	101.078	0.415867	2.52061	67.1705	569.98	88.0387	90.0742	95.1439	121.766	0.521983	76.379	86.3309	81.6168	60.032	92.4506	164.828	1.09429	46.1066	0.596685	2.60061	134.041	40.3635	101.744	150.449	67.6182	105.106	77.5206	32.8774	84.5608	11.1653	1.42153	0.582401	0	4.07755	5.04729	100.014	234.473	3.14999	91.3702	79.265	39.2477	106.899
hsa-miR-425-5p	8723.9	2804.21	4915.37	5109.72	3965.15	2302.25	1856.64	4555.86	2538.14	1678.72	1965.03	4636.71	3562.29	3346.51	3455.46	4654.94	4911.86	2918.34	3931.19	2235.29	4221.23	4279.99	4565.96	1753.05	2390.58	818.652	5412.73	3035.55	2417.65	2632.03	2804.87	2941.57	3965.21	2423.26	2857.62	3881.7	108.862	737.772	1515.41	1677.38	480.568	2182.95	6079.3	3821.36	10062.6	2405.88	2511.08	2436.97	1977.27
hsa-miR-4251	0	0	0	0	0	0	0	0	0	0	0	0	0	0	0	0	0	0	0	0	0	0	0	0	0	0	0	0	0	0	0	0	0	0	0	0	0	0	0	0	0	0	0	0	0	0	0	0	0
hsa-miR-4252	0	0	0	0	0	0	0	0	0	0	0	0	0	0	0	0	0	0	0	0	0	0	0	0	0	0	0	0	0	0	0	0	0	0	0	0	0	0	0	0	0	0	0	0	0	0	0	0	0
hsa-miR-4253	0	0	0	0	0	0	0	0	0	0	0	0	0	0	0	0	0	0	0	0	0	0	0	0	0	0	0	0	0	0	0	0	0	0	0	0	0	0	0	0	0	0	0	0	0	0	0	0	0
hsa-miR-4254	0	0	0	0	0	0	0	0	0	0	0	0	0	0	0	0	0	0	0	0	0	0	0	0	0	0	0	0	0	0	0	0	0	0	0	0	0	0	0	0	0.582507	0	0	0	0	0	0	0	0
hsa-miR-4255	0	0	0	0	0	0	0	0	0	0	0	0	0	0	0	0	0	0	0	0	0	0	0	0	0	0	0	0	0	0	0	0	0	0	0	0	0	0	0	0	0	0	0	0	0	0	0	0	0
hsa-miR-4256	0	0	0	0	0	0	0	0	0	0	0	0	0	0	0	0	0	0	0	0	0	0	0	0	0	0	0	0	0	0	0	0	0	0	0	0	0	0	0	0	0	0	0	0	0	0	0	0	0
hsa-miR-4257	0	0	0	0.129439	0	0	0	0	0	0	0	0	0	0	0.143505	0	0	0	0.208529	0	0	0	0	0	0	0	0	0.104393	0.106782	0	0	0	0	0	0	0	0	0	0	0	0	0	0	0	0	0	0.133668	0.156991	0
hsa-miR-4258	0	0	0	0	0	0	0	0	0	0	0	0	0	0	0	0	0	0	0	0	0	0	0	0	0	0	0	0	0	0	0	0	0	0	0	0	0	0	0	0	0	0	0	0	0	0	0	0	0
hsa-miR-4259	0	0	0	0	0	0	0	0	0	0	0	0	0	0	0	0	0	0	0	0	0	0	0	0	0	0	0	0	0	0	0	0	0	0	0.108506	0	0	232.42	0	0	0	0	0	0	0	0	0	0	0
hsa-miR-4260	0	0	0	0	0	0	0	0	0	0	0	0	0	0	0	0	0	0	0	0	0	0	0	0	0	0	0	0	0	0	0	0	0	0	0.108506	0	0	0	0	0	10.4851	0	0	0	0	0	0	0	0
hsa-miR-4261	0	0	0	0	0	0	0	0	0	0	0	0	0	0	0	0	0	0	0	0	0	0	0	0	0	0	0	0	0	0	0	0	0	0	0	0	0	0	0	0	0	0	0	0	0	0	0	0	0
hsa-miR-4262	0	0	0	0	0	0	0	0	0	0	0	0	0	0	0	0	0	0	0	0	0	0	0	0	0	0	0	0	0	0	0	0	0	0	0	0	0	0	0	0	0	0	0	0	0	0	0	0	0
hsa-miR-4263	0	0	0	0	0	0	0	0	0	0	0	0	0	0	0	0	0	0	0	0	0	0	0	0	0	0	0	0	0	0	0	0	0	0	0	0	0	0	0	0	0	0	0	0	0	0	0	0	0
hsa-miR-4264	0	0	0	0	0	0	0	0	0	0	0	0	0	0	0	0	0	0	0	0	0	0	0	0	0	0	0	0	0	0	0	0	0	0	0	0	0	0	0	0	0	0	0	0	0	0	0	0	0
hsa-miR-4265	0	0	0	0	0	0	0	0	0	0	0	0	0	0	0	0	0	0	0	0	0	0	0	0	0	0	0	0	0	0	0	0	0	0	0	0	0	0	0	0	0	0	0	0	0	0	0	0	0
hsa-miR-4266	0	0	0	0	0	0	0	0	0	0	0	0	0	0	0	0	0	0	0	0	0	0	0	0	0	0	0	0	0	0	0	0	0	0	0	0	0	0	0	0	0	0	0	0	0	0	0	0	0
hsa-miR-4267	0	0	0	0	0	0	0	0	0	0	0	0	0	0	0	0	0	0	0	0	0	0	0	0	0	0	0	0	0	0	0	0	0	0	0	0	0	0	0	0	0	0	0	0	0	0	0	0	0
hsa-miR-4268	0	0	0	0	0	0	0	0	0	0	0	0	0	0	0	0	0	0	0	0	0	0	0	0	0	0	0	0	0	0	0	0	0	0	0	0	0	0	0	0	0	0	0	0	0	0	0	0	0
hsa-miR-4269	0	0	0	0	0	0	0	0	0	0	0	0	0	0	0	0	0	0	0	0	0	0	0	0	0	0	0	0	0	0	0	0	0	0	0	0	0	0	0	0	0	0	0	0	0	0	0	0	0
hsa-miR-4270	0	0	0	0	0	0	0	0	0	0	0	0	0	0	0	0	0	0	0	0	0	0	0	0	0	0	0	0	0	0	0	0	0	0	0	0	0	0	0	0	0	0	0	0	0	0	0	0	0
hsa-miR-4271	0	0	0	0	0	0	0	0	0	0	0	0	0	0	0	0	0	0	0	0	0	0	0	0	0	0	0	0	0	0	0	0	0	0	0	0	0	0	0	0	0	0	0	0	0	0	0	0	0
hsa-miR-4272	0.527634	0	0	0	0	0	0	0	0	0	0	0	0	0	0	0	0	0	0	0	0	0	0	0	0	0	0	0	0	0	0	0	0	0	0	0	0	0	0	0	0	0	0	0	0	0	0	0	0
hsa-miR-4273	0	0	0	0	0	0	0	0	0	0	0	0	0	0	0	0	0	0	0	0	0	0	0	0	0	0	0	0	0	0	0	0	0	0	0	0	0	0	0	0	0	0	0	0	0	0	0	0	0
hsa-miR-4274	0	0	0	0	0	0	0	0	0	0	0	0	0	0	0	0	0	0	0	0	0	0	0	0	0	0	0	0	0	0	0	0	0	0	0	0	0	0	0	0	0	0	0	0	0	0	0	0	0
hsa-miR-4275	0	0	0	0	0	0	0	0	0	0	0	0	0	0	0	0	0	0	0	0	0	0	0	0	0	0	0	0	0	0	0	0	0	0	0	0	0	0	0	0	0	0	0	0	0	0	0	0	0
hsa-miR-4276	0	0	0	0	0	0	0	0	0	0	0	0	0	0	0	0	0	0	0	0	0	0	0	0	0	0	0	0	0	0	0	0	0	0	0	0	0	0	0	0	0	0	0	0	0	0	0	0	0
hsa-miR-4277	0	0	0	0	0	0	0	0	0	0	0	0	0	0	0	0	0	0	0	0	0	0	0	0	0	0	0	0	0	0	0	0	0	0	0	0	0	0	0	0	0	0	0	0	0	0	0	0	0
hsa-miR-4278	0	0	0	0	0	0	0	0	0	0	0	0	0	0	0	0	0	0	0	0	0	0	0	0	0	0	0	0	0	0	0	0	0	0	0	0	0	0	0	0	0	0	0	0	0	0	0	0	0
hsa-miR-4279	0	0	0	0	0	0	0	0	0	0	0	0	0	0	0	0	0	0	0	0	0	0	0	0	0	0	0	0	0	0	0	0	0	0	0	0	0	0	0	0	0	0	0	0	0	0	0	0	0
hsa-miR-4280	0	0	0	0	0	0	0	0	0	0	0	0	0	0	0	0	0	0	0	0	0	0	0	0	0	0	0	0	0	0	0	0	0	0	0	0	0	0	0	0	0	0	0	0	0	0	0	0	0
hsa-miR-4281	0	0	0	0	0	0	0	0	0	0	0	0	0	0	0	0	0	0	0	0	0	0	0	0	0	0	0	0	0	0	0	0	0	0	0	0	0	0	0	0	0	0	0	0	0	0	0	0	0
hsa-miR-4282	0	0	0	0	0	0	0	0	0	0	0	0	0	0	0	0	0	0	0	0	0	0	0	0	0	0	0	0	0	0	0	0	0	0	0	0	0	0	0	0	0	0	0	0	0	0	0	0	0
hsa-miR-4283	0	0	0	0	0	0	0	0	0	0	0	0	0	0	0	0	0	0	0	0	0	0	0	0	0	0	0	0	0	0	0	0	0	0	0	0	0	0	0	0	0	0	0	0	0	0	0	0	0
hsa-miR-4284	0	0	0	0	0	0	0	0	0	0	0	0	0	0	0	0	0	0	0	0	0	0	0	0	0	0	0	0	0	0	0	0	0	0	0	0	0	0	0	0	0	0	0	0	0	0	0	0	0
hsa-miR-4285	0	0	0	0	0	0	0	0	0	0	0	1.87493	0.17714	0	0	0	0	0	0	0	0	0	0	0	0	0	0	0	0	0	0	0	0	0	0	0	0	0	0	0	0	0	0	2.18114	0	0	0	0	0
hsa-miR-4286	0	0	10.0363	0	0	0	0	0	0	0	0	0	22.8511	0	0	0	0	0	0	0.305681	0	0	0	0	0	0.298343	0	2.60983	0	3.09738	18.8282	0	0	0	0	0	0	0	0	0	0	0	0	0	0	0	0	0	0
hsa-miR-4287	0	0	0	0	0	0	0	0	0	0	0	0	0	0	0	0	0	0	0	0	0	0	0	0	0	0	0	0	0	0	0	0	0	0	0	0	0	0	0	0	0	0	0	0	0	0	0	0	0
hsa-miR-4288	0	0	0	0	0	0	0	0	0	0	0	0	0	0	0	0	0	0	0	0	0	0	0	0	0	0	0	0	0	0	0	0	0	0	0	0	0	0	0	0	0	0	0	0	0	0	0	0	0
hsa-miR-4289	0	0.284014	0.0772019	0	0	0.201908	0	0.293832	0	0	0.294608	0	0.17714	0	0.430515	3.30372	0	0	0	0	0	0.237053	0	0	0	0	0	0	0	0.0938601	0.175964	0.236015	0.526057	0.119079	0.108506	0	0	0	0	0	0	0	0	0	0	0	0.267336	0	0
hsa-miR-429	34.2962	7.9524	9.34144	7.89576	9.42612	11.1049	4.38379	12.3409	40.755	0	17.0872	0	6.55419	10.2167	27.6965	0	0	0	0	0	16.419	0	35.2235	2.18858	0	0	0	14.1975	40.5771	72.9293	0	7.43447	0.105211	3.69146	0.108506	101.428	0	0	0	1.08779	0	0	0	0	0	0.0995318	0	0	4.96379
hsa-miR-4290	0	0	0	0	0	0	0	0	0	0	0	0	0	0	0	0	0	0	0	0	0	0	0	0	0	0	0	0	0	0	0	0	0	0	0	0	0	0	0	0	0	0	0	0	0	0	0	0	0
hsa-miR-4291	0	0	0	0	0	0	0	0	0	0	0	0	0	0	0	0	0	0	0	0	0	0	0	0	0	0	0	0	0	0	0	0	0	0	0	0	0	0	0	0	0	0	0	0	0	0	0	0	0
hsa-miR-4292	0	0	0	0	0	0	0	0	0	0	0	0	0	0	0	0	0	0	0	0	0	0	0	0	0	0	0	0	0	0	0	0	0	0	0	0	0	0	0	0	0	0	0	0	0	0	0	0	0
hsa-miR-4293	0	0	0	0	0	0	0	0	0	0	0	0	0	0	0	0	0	0	0	0	0	0	0	0	0	0	0	0	0	0	0	0	0	0	0	0	0	0	0	0	0	0	0	0	0	0	0	0	0
hsa-miR-4294	0	0	0	0	0	0	0	0	0	0	0	0	0	0	0	0	0	0	0	0	0	0	0	0	0	0	0	0	0	0	0	0	0	0	0	0	0	0	0	0	0	0	0	0	0	0	0	0	0
hsa-miR-4295	0	0	0	0	0	0	0	0	0	0	0	0	0	0	0	0	0	0	0	0	0	0	0	0	0	0	0	0	0	0	0	0	0	0	0	0	0	0	0	0	0	0	0	0	0	0	0	0	0
hsa-miR-4296	0	0	0	0	0	0	0	0	0	0	0	0	0	0	0	0	0	0	0	0	0	0	0	0	0	0	0	0	0	0	0	0	0	0	0	0	0	0	0	0	0	0	0	0	0	0	0	0	0
hsa-miR-4297	0	0	0	0	0	0	0.104376	0	0	0	0	0	0	0	0	0	0	0	0	0	0.256547	0	0	0	5.94263	0	0	0	0	0	0	5.31033	0	0	0	0	0	0	0	0	0	0	0	0	0	0	0	0	0
hsa-miR-4298	0	0	0	0	0	0	0	0	0	0	0	0	0	0	0	0	0	0	0	0	0	0	0	0	0	0	0	0	0	0	0	0	0	0	0	0	0	0	0	0	0	0	0	0	0	0	0	0	0
hsa-miR-4299	0	0	0	0	0	0	0	0	0	0	0	0	0	0	0	0	0	0	0	0	0	0	0	0	0	0	0	0	0	0	0	0	0	0	0	0	0	0	0	0	0	0	0	0	0	0	0	0	0
hsa-miR-4300	0	0	0	0	0	0	0	0	0	0	0	0	0	0	0	0	0	0	0	0	0	0	0	0	0	0	0	0	0	0	0	0	0	0	0	0	0	0	0	0	0	0	0	0	0	0	0	0	0
hsa-miR-4301	0	0	0	0	0	0	0	0	0.727768	0	0	0	0	0	0	0	0	0	0	0	0	0	0	0	0	0	0	0	0	0	0	0	0	0	0	0	0	0	0	0	0	0	0	0	0	0	0	0	0
hsa-miR-4302	0	0	0	0	0	0	0	0	0	0	0	0	0	0	0	0	0	0	0	0	0	0	0	0	0	0	0	0	0	0	0	0	0	0	0	0	0	0	0	0	0	0	0	0	0	0	0	0	0
hsa-miR-4303	0	0	0	0	0	0	0	0	0	0	0	0	0	0	0	0	0	0	0	0	0	0	0	0	0	0	0	0	0	0	0	0	0	0	0	0	0	0	0	0	0	0	0	0	0	0	0	0	0
hsa-miR-4304	0	0	0	0	0	0	0	0	0	0	0	0	0	0	0	0	0	0	0	0	0	0	0	0	0	0	0	0	0	0	0	0	0	0	0	0	0	0	0	0	0	0	0	0	0	0	0	0	0
hsa-miR-4305	0	0	0	0	0	0	0	0	0	0	0	0	0	0	0	0	0	0	0	0	0	0	0	0	0	0	0	0	0	0	0	0	0	0	0	0	0	0	0	0	0	0	0	0	0	0	0	0	0
hsa-miR-4306	0	1.9881	0.231606	1.42382	0.975116	0.403815	1.56564	1.17533	0.3119	0	3.8299	0	1.7714	1.04253	1.29155	0.47196	0.521983	0.490395	1.04264	0.611362	2.82202	3.79285	0.903168	0	0.819673	0.895028	0	0.939539	0.747473	1.59562	0.703857	0.47203	0.315634	0.952634	0.325519	0	2.79132	0	0.582401	0	0	1.26182	3.07735	0	0	0.398127	1.60401	0.313982	0.354557
hsa-miR-4307	0	0	0	0	0	0	0	0	0	0	0	0	0	0	0	0	0	0	0	0	0	0	0	0	0	0	0	0	0	0	0	0	0	0	0	0	0	0	0	0	0	0	0	0	0	0	0	0	0
hsa-miR-4308	0	0	0	0	0	0	0	0	0	0	0	0	0	0	0	0	0	0	0	0	0	0	0	0	0	0	0	0	0	0	0	0	0	0	0	0	0	0	0	0	0	0	0	0	0	0	0	0	0
hsa-miR-4309	0	0	0	0	0	0	0	0	0	0	0	0	0	0	0	0	0	0	0	0	0	0	0	0	0	0	0	0	0	0	0	0	0	0	0	0	0	0	0	0	0	0	0	0	0	0	0	0	0
hsa-miR-431-3p	0	0	0	0	0	0	0	0	0	0	0	0	0	0	5.45319	0	0	0	0	0	0.256547	0	0	0	0	0	0	0	0	0	0	0	0	0	0	0	0	0	0	0	0	0	0	0	0	0	0	0	0
hsa-miR-431-5p	0.527634	44.1642	67.2429	0	0.325039	9.3887	31.6259	64.9368	12.1641	0	0.294608	3.74987	164.032	6.46366	27.6965	59.9389	0	52.8401	69.023	36.376	75.1683	0.237053	0	0	0.204918	0	0	0.104393	0.106782	35.9484	42.7593	81.6611	48.8181	24.4112	29.0797	0.224896	0	0	0	1.08779	1.16501	1.26182	0	278.096	0	24.7834	99.1815	8.00653	43.5218
hsa-miR-4310	0	0	0	0	0	0	0	0	0	0	0	0	0	0	0	0	0	0	0	0	0	0	0	0	0	0	0	0	0	0	0	0	0	0	0	0	0	0	0	0	0	0	0	0	0	0	0	0	0
hsa-miR-4311	0	0	0	0	0	0	0	0	0	0	0	0	0	0	0	0	0	0	0	0	0	0	0	0	0	0	0	0	0	0	0	0	0	0	0	0	0	0	0	0	0	0	0	0	0	0	0	0	0
hsa-miR-4312	0	0	0	0	0	0	0	0	0	0	0	0	0	0	0	0	0	0	0	0	0	0	0	0	0	0	0	0	0	0	0	0	0	0	0	0	0	0	0	0	0	0	0	0	0	0	0	0	0
hsa-miR-4313	0	0	0	0	0	0	0	0	0	0	0	0	0	0	0	0	0	0	0	0	0	0	0	0	0	0	0	0	0	0	0	0	0	0	0	0	0	0	0	0	0	0	0	1.09057	0	0	0	0	0
hsa-miR-4314	0	0	0	0	0	0	0	0	0	0	0	0	0	0	0	0	0	0	0	0	0	0	0	0	0	0	0	0	0	0	0	0	0	0	0	0	0	0	0	0	0	0	0	0	0	0	0	0	0
hsa-miR-4315	0	0	0	0	0	0	0	0	0	0	0	0	0	0	0	0	0	0	0	0	0	0	0	0	0	0	0	0	0	0	0	0	0	0	0	0	0	0	0	0	0	0	0	0	0	0	0	0	0
hsa-miR-4316	0	0	0	0	0	0	0	0	0	0	0	0	0	0	0	0	0	0	0	0	0	0	0	0	0	0	0	0	0	0	0	0	0	0	0	0	0	0	0	0	0	0	0	0	0	0	0.133668	0	0
hsa-miR-4317	0	0	0.154404	0	0	0	0.104376	0	0	0	0	0	0	0.208505	0	0	0	0	0	0	0	0	0.451584	0	0	0	1.73374	0	0	0	0	0	0	0	0	0	5.58265	0	0	0	0	0	0	0	0	0	0	0	0.0886391
hsa-miR-4318	0	0.142007	0.308808	0	0	0	0	0.293832	0	0	0	1.87493	0.17714	0.208505	0	0	0	0.245198	0.417058	0.15284	0.769641	0.474106	0.225792	0	0.204918	0	0	0	0	0	0	0	0	0	0	0	0	0	0	0	0	0	0	0	0	0	0	0	0
hsa-miR-4319	0	0	0	0	0	0	0	0	0	0	0	0	0	0	0	0	0	0	0	0	0	0	0	0	0	0	0	0	0	0	0	0	0	0	0	0	0	0	0	0	0	0	0	0	0	0	0	0	0
hsa-miR-432-3p	0	0	0	0	0	0	0	0	0	0	0	0	0	0	0	0	0	0	0	0	0	0	0	0	0	0	0	0	0	0	0	0	0	0	0	0	0	0	0	0	0	0	0	0	0	0	0	0	0
hsa-miR-432-5p	1.5829	17.3249	228.981	0	472.931	61.9856	220.755	152.792	98.2486	675.522	259.255	1.87493	172.712	16.6804	194.019	86.3687	316.844	46.0971	43.7911	15.8954	160.342	0.474106	0	1.09429	27.2541	264.63	3.46748	9.08221	0.427127	67.4854	36.4246	287.112	158.659	2.61974	121.093	0.674687	8.37397	1319.89	593.466	0	2.91253	3.78547	0.769337	2.18114	3.14999	34.2389	169.624	189.017	91.7415
hsa-miR-4320	0	0	0	0	0	0	0	0	0	0	0	0	0	0	0	0	0	0	0	0	0	0	0	0	0	0	0	0	0	0	0	0	0	0	0	0	0	0	0	0	0	0	0	0	0	0	0	0	0
hsa-miR-4321	0	0	0	0	0	0	0	0	0	0	0	0	0	0	0	0	0	0	0	0	0	0	0	0	0	0	0	0	0	0	0	0	0	0	0	0	0	0	0	0	0	0	0	0	0	0	0	0	0
hsa-miR-4322	0	0	0	0	0	0	0	0	0	0	0	0	0	0	0	0	0	0	0	0	0	0	0	0	0	0	0	0	0	0	0	0	0	0	0	0	0	0	0	0	0	0	0	0	0	0	0	0	0
hsa-miR-4323	0	0	0	0	0	0	0	0	0	0	0	0	0	0	0	0	0	0	0	0	0	0	0	0	0	0	0	0	0	0	0	0	0	0	0	0	0	0	0	0	0	0	0	0	0	0	0	0	0
hsa-miR-4324	0	0	0	0	0	0.201908	0	0.293832	0	0	0	0	0.17714	0	0	0	0	0	0	0	0	0	0	0	0	0	0	0.104393	0.533909	0	0	0	0	0	0	0	0	0.710763	0	0	0	0	0	0	0	0	0	0	0
hsa-miR-4325	0	0	0	0	0	0	0	0	0	0	0	0	0	0	0	0	0	0	0	0	0	0	0	0	0	0	0	0	0.106782	0	0	0	0	0	0.217013	0	0	0	0	0	0	0	0	0	0	0	0.267336	0	0
hsa-miR-4326	0	0	0.0772019	0.258877	0.325039	0	0	0	81.406	0	68.9382	0	4.78279	0	19.9472	0	0	0	2.08529	0	0	0	0	0	10.4508	0	0	0	0	4.2237	0	0	19.9902	0	0	0	0	0	0	0	0	0	0	1.09057	0	18.2143	0	0	0
hsa-miR-4327	0	0	0	0	0	0	0	0	0	0	0	0	0	0	0	0	0	0	0	0	0	0	0	0	0	0	0	0	0	0	0	0	0	0	0	0	0	0	0	0	0	0	0	0	0	0	0	0	0
hsa-miR-4328	0	0	0	0	0	0	0	0	0	0	0	0	0	0	0	0	0	0	0	0	0	0	0	0	0	0	0	0	0	0	0	0	0	0	0	0	0	0	0	0	0	0	0	0	0	0	0	0	0
hsa-miR-4329	0	0	0	0	0	0	0	0	0	0	0	0	0	0	0	0	0	0	0	0	0	0	0	0	0	0	0	0	0	0	0	0	0	0	0	0	0	0	0	0	0	0	0	0	0	0	0	0	0
hsa-miR-433-3p	262.234	0	10.8083	0	0	0.201908	18.1614	0	0	272.225	86.32	0	38.7937	19.1825	61.4202	0	0	8.21412	29.4026	2.29261	13.0839	0	2.03213	1.09429	0	663.514	0	8.03828	0	9.19829	0	43.1907	0.315634	0.238158	0	0	0	0	0.582401	0	0	2.52365	200.797	1.09057	0	0	0	54.9468	0
hsa-miR-433-5p	0	0	0	0	0	0	0	0	0	0	0	0	0	0	0	0	0	0	0	0	0	0	0	0	0	0	0	0	0	0	0	0	0	0	0	0	0	0	0	0	0	0	0	0	0	0	0	0	0
hsa-miR-4330	0	0	0	0	0	0	0	0	0	0	0	0	0	0	0	0	0	0	0	0	0	0	0	0	0	0	0	0	0	0	0	0	0	0	0	0	0	0	0	0	0	0	0	0	0	0	0	0	0
hsa-miR-4417	0	0	0	0	0	0	0	0	0	0	0	0	0	0	0	0	0	0	0	0	0	0	0	0	0	0	0	0	0	0	0	0	0	0	0	0	0	0	0	0	0	0	0	0	0	0	0	0	0
hsa-miR-4418	0	0	0	0	0	0	0	0	0	0	0	0	0	0	0	0	0	0	0	0	0	0	0	0	0	0	0	0	0	0	0	0	0	0	0	0	0	0	0	0	0	0	0	0	0	0	0	0	0
hsa-miR-4419a	0	0	0	0	0	0	0	0	0	0	0	0	0	0	0	0	0	0	0	0	0	0	0	0	0	0	0	0	0	0	0	0	0	0	0	0	0	0	0	0	0	0	0	0	0	0	0	0	0
hsa-miR-4419b	0	0	0	0	0	0	0	0	0	0	0	0	0	0	0	0	0	0	0	0	0	0	0	0	0	0	0	0	0	0	0	0	0	0	0	0	0	0	0	0	0	0	0	0	0	0	0	0	0
hsa-miR-4420	0	0	0	0	0	0	0	0	0	0	0	0	0	0	0	0	0	0	0	0	0	0	0	0	0	0	0	0	0	0	0	0	0	0	0	0	0	0	0	0	0	0	0	0	0	0	0	0	0
hsa-miR-4421	0	0	0	0	0	0	0	0	0	0	0	0	0	0	0	0	0	0	0	0	0	0	0	0	0	0	0	0	0	0	0	0	0	0	0	0	0	0	0	0	0	0	0	0	0	0	0	0	0
hsa-miR-4422	0	0	0	0	0	0	0	0	0	0	0	0	0	0	0	0	0	0	0	0	0	0	0	0	0	0	0	0	0	0	0	26.4337	0	0	0	0	0	0	0	0	0	0	0	0	0	0	0	0	0
hsa-miR-4423-3p	0	0	0	0	0	0	0	0	0	0	0	0	0	0	0	0	0	0	0	0	0	0	0	0	0	0	0	0	0	0	0	0	0	0	0	0	0	0	0	0	0	0	0	0	0	0	0	0	0
hsa-miR-4423-5p	0	0	0	0	0	0	0	0	0	0	0	0	0	0	0	0	0	0	0	0	0	0	0	0	0	0	0	0	0	0	0	0	0	0	0	0	0	0	0	0	0	0	0	0	0	0	0	0	0
hsa-miR-4424	0	0	0	0	0	0	0	0	0	0	0	0	0	0	0	0	0	0	0	0	0	0	0	0	0	0	0	0	0	0	0	0	0	0	0	0	0	0	0	0	0	0	0	0	0	0	0	0	0
hsa-miR-4425	0	0	0	0	0	0	0	0	0	0	0	0	0	0	0	0	0	0	0	0	0	0	0	0	0	0	0	0	0	0	0	0	0	0	0	0	0	0	0	0	0	0	0	0	0	48.5715	0	0	0
hsa-miR-4426	0	0	0	0	0	0	0	0	0	0	0	0	0	0	0	0	0	0	0	0	0	0	0	0	0	0	0	0	0	0	0	0	0	0	0	0	0	0	0	0	0	0	0	0	0	0	0	0	0
hsa-miR-4427	0	0	0	0	0	0	0	0	0	0	0	0	0	0	0	0	0	0	0	0	0	0	0	0	0	0	0	0	0	0	0	0	0	0	0	0	0	0	0	0	0	0	0	0	0	0	0	0	0
hsa-miR-4428	0	0	0	0	0	0	0	0	0	0	0	0	0	0	0	0	0	0	0	0	0	0	0	0	0	0	0	0	0	0	0	0	0	0	0	0	0	0	0	0	0	0	0	0	0	0	0	0	0
hsa-miR-4429	101.306	3.26616	5.40414	9.0607	66.3079	5.55246	7.30632	38.7858	4.47057	12.603	6.77597	59.9979	3.36567	5.83814	7.89278	14.6308	21.4013	0.735593	7.9241	4.89089	20.0107	8.0598	8.80588	1.09429	0.409837	9.54697	89.2875	2.40105	1.81529	3.37896	12.4935	5.07432	4.10325	1.42895	10.0911	7.42156	11.1653	9.23992	4.65921	2.17559	5.24256	11.3564	19.2334	117.782	58.2748	1.79157	1.60401	2.66884	5.49563
hsa-miR-4430	0	0	0	0	0	0	0	0	0	0	0	0	0	0	0	0	0	0	0	0	0	0	0	0	0	0	0	0	0	0	0	0	0	0	0	0	0	0	0	0	0	0	0	0	0	0	0	0	0
hsa-miR-4431	0	0	0	0	0	0	0	0	0	0	0	0	0	0	0	0	0	0	0	0	0	0	0	0	0	0	0	0	0	0	0	0	0	0	0	0	0	0	0	0	0	0	0	0	0	0	0	0	0
hsa-miR-4432	0	0	0	0	0	0	0	0	0	0	0	0	0	0	0	0	0	0	0	0	0	0	0	0	0	0	0	0	0	0	0	0	0	0	0	0	0	0	0	0	0	0	0	0	0	0	0	0	0
hsa-miR-4433a-3p	0	0	0	0	0	0	0	0	0	0	0	0	0	0	0	0	0	0	0	0	0	0	0	0	0	0	0	0	0	0	0	0	0	0	0	0	0	0	0	0	0	0	0	0	0	0	0	0	0
hsa-miR-4433a-5p	0	0	0	0	0	0	0	0	0	0	0	0	0	0	0	0	0	0	0	0	0	0	0	0	0	0	0	0	0	0	0	0	0	0	0	0	0	0	0	0	0	0	0	0	0	0	0	0	0
hsa-miR-4433b-3p	0	0	0	0	0	0	0	0	0	0	0	0	0	0	0	0	0	0	0	0	0	0	0	0	0	0	0	0	0	0	0	0	0	0	0	0	0	0	0	0	0	0	0	0	0	0	0	0	0
hsa-miR-4433b-5p	0	0	0	0	0	0	0	0	0	0	0	0	0	0	0	0	0	0	0	0	0	0	0	0	0	0	0	0	0	0	0	0	0	0	0	0	0	0	0	0	0	0	0	0	0	0	0	0	0
hsa-miR-4434	0	0	0	0	0	0	0	0	0	0	0	0	0	0	0	0	0	0	0	0	0	0	0	0	0	0	0	0	0	0	0	0	0	0	0	0	0	0	0	0	0	0	0	0	0	0	0	0	0
hsa-miR-4435	0	0	7.56579	0	0	0	0	0	31.19	0	0	0	0	19.1825	0	0	0	0.245198	0	0	57.9796	0	0.451584	0	0	0	0	0	0	0	0	0	0	0	0	0	0	0	0	0	0	0	0	0	0	0	0	0	0
hsa-miR-4436a	0	0	0	0	0	0	0	0	0	0	0	0	0	0	0	0	0	0	0	0	0	0	0	0	0	0	0	0	0	0	0	0	0	0	0	0	0	0	0	0	0	0	0	0	0	0	0	0	0
hsa-miR-4436b-3p	0	0	0	0	0	0	0	0	0	0	0	0	0	0	0	0	0	0	0	0	0	0	0	0	0	0	0	0	0	0	0	0	0	0	0	0	0	0	0	0	0	0	0	0	0	0	0	0	0
hsa-miR-4436b-5p	0	0	0	0	0	0	0	0	0	0	0	0	0	0	0	0	0	0	0	0	0	0	0	0	0	0	0	0	0	0	0	0	0	0	0	0	0	0	0	0	0	0	0	0	0	0	0	0	0
hsa-miR-4437	0	0	0	0	0	0	0	0	0	0	0	0	4.42851	0	0	0	0	0	0	0	0	0	0	0	0	0	0	0	0	0	0	0	0	0	20.0737	0	0	0	0	0	0	0	0	0	0	0	0	0	0
hsa-miR-4438	0	0	0	0	0	0	0	0	0	0	0	0	0	0	0	0	0	0	0	0	0	0	0	0	0	0	0	0	0	0	0	0	0	0	0	0	0	0	0	0	0	0	0	0	0	0	0	0	0
hsa-miR-4439	0	0	0	0	0	0	0	0	0	0	0	0	0	0	0	0	0	0	0	0	0	0	0	0	0	0	0	0	0	0	0	0	0	0	0	0	0	0	0	0	0	0	0	0	0	0	0	0	0
hsa-miR-4440	625.774	6.67433	12.5839	0	176.171	19.9888	0	0	0	1.2603	0	1.87493	0	0	44.4866	195.391	0	12.9955	0.208529	0.15284	72.8594	0	103.864	0	25.8197	0	0	3.75816	23.3852	0.18772	57.8922	7.19845	32.6156	20.3625	0.108506	0	0	0	429.229	0	0	0	76.1644	0	0	0	46.7837	0	4.87515
hsa-miR-4441	0	0	0	0	0	0	0	0	0	0	0	0	0	0	0	0	0	0	0	0	0	0	0	0	0	0	0	0	0	0	0	0	0	0	0	0	0	0	0	0	0	0	0	0	0	0	0	0	0
hsa-miR-4442	0	0	11.0399	0	0	0	0	0	0	0	0	0	0	0	0	0	0	0	0	0	0	0	0	0	0	0	0	4.5933	0	0	0	0	0	0	0	0	0	0	0	0	0	0	0	0	0	0	0	0	0
hsa-miR-4443	140.878	105.795	62.7652	0.258877	270.107	0.302861	0.417504	140.158	12.7879	578.479	2.06225	388.111	56.3306	22.7271	23.3913	68.4342	4.17586	28.6881	113.648	0.15284	153.672	63.2931	71.3502	2.18858	20.2869	0.596685	1727.67	39.4607	34.8109	35.0098	52.9652	39.7685	35.2458	15.3612	25.065	25.1883	2.79132	0	138.029	0	68.1533	18.9273	344.663	466.765	2004.97	22.2951	3.34169	26.3744	0.177278
hsa-miR-4444	0	0	0	0	0	0	0	0	0	0	97.2205	0	0	0	0	0	0	0	0	0	0	0	0	0	0	0	0	0	0	0	86.2225	0	0.210423	0	0	0	0	0	0	0	0	0	0	0	0	0	0	0	0
hsa-miR-4445-3p	0	0	0	0	0	0	0	0	0	0	0	0	0	0	0	0	0	0	0	0	0	0	0	0	0	0	0	0	0	0	0	0	0	0	0	0	0	0	0	0	0	0	0	0	0	0	0	0	0
hsa-miR-4445-5p	0	0	0	0	0	0	0	0	0	0	0	0	0	0	0	0	0	0	0	0	0	0	0	0	0	0	0	0	0	0	0	0	0	0	0	0	0	0	0	0	0	0	0	0	0	0	0	0	0
hsa-miR-4446-3p	0.527634	73.4177	52.7289	0.129439	80.2846	88.8393	71.4975	117.239	37.532	583.52	78.071	0	60.7591	81.5255	0.143505	107.607	0.521983	27.2169	15.0141	86.202	136.227	157.403	106.348	2.18858	0	295.956	0.866869	11.2745	0.213564	27.5949	76.3685	104.673	32.6156	38.7007	80.9457	0.224896	2.79132	371.018	573.082	2119.02	0	1319.87	102.322	624.898	456.748	72.2601	76.1906	81.7922	17.2846
hsa-miR-4446-5p	0	0	0	0	0	0	0	0	0	0	0	0	0	0	0	0	0	0	0	0	0	0	0	0	0	0	0	0	0	0	0	0	0	0	0	0	0	0	0	0	0	0	0	0	0	0	0	0	0
hsa-miR-4447	0	0	0	0	0	0	0	0	0	0	0	0	0	0	0	0	0	0	0	0	0	0	0	0	0	0	0	0	0	0	0	0	0	0	0	0	0	0	0	0	0	0	0	0	0	0	0	0	0
hsa-miR-4448	0	0.142007	0	0	0.325039	0.201908	0	80.216	0	0	13.8466	0	0	0	0	0	0	0	0	0	19.4976	0	0	0	0	0.298343	0	0.835146	0	0.0938601	0	0	0	0	0	0	0	0	0	0	0.582507	2.52365	0	1.09057	1.57499	0.0995318	0	18.3679	0
hsa-miR-4449	0	0	0	0	0	0	0	0	0	0	0	0	0	0	0	0	0	0	0	0	0	0	0	0	0	0	0	0	0	0	59.4759	0	0	0	0	0	0	0	0	0	0.582507	0	0	0	0	0	0	0	0
hsa-miR-4450	0	0	0	0	0	0	0	0	0	0	0	0	0	0	0	0	0	0	0	0	0	0	0	0	0	0	0	0	0	0	0	0	0	0	0	0	0	0	0	0	0	0	0	0	0	0	0	0	0
hsa-miR-4451	0	0	0	0	0	0	0.313128	0	0	0	0	0	0	1.25103	0	0	0	0	0	0	0	0	0	0	0	0	0	0	0	0	0	0	0	0	0	0	0	0	0	0	0	2.52365	0.769337	2.18114	0	0	0	0	0
hsa-miR-4452	0	0	0	0	0	0	0	0	0	0	0	0	0	0	0	0	0	0	0	0	0	0	0	0	0	0	0	0	0	0	0	0	0	0	0	0	0	0	0	0	0	0	0	0	0	0	0	0	0
hsa-miR-4453	0	0	0	0	0	0	0	0	0	0	0	0	0	0	0	0	0	0	0	0	0	0	0	0	0	0	0	0	0	0	0	0	0	0	0	0	0	0	0	0	0	0	0	0	0	0	0	0	0
hsa-miR-4454	0	0	0	0	0	0	0	0	0	0	0	0	0	0	0	0	0	0	0	0	0	0	0	0	0	0	0	0	0	0	0	0.118007	0	0	0	0	0	0	0	0	0	0	0	0	0	0	0	0	0
hsa-miR-4455	0	0	0	0	0	0	0	0	0	0	0	0	0	0	0	0	0	0	0	0	0	0	0	0	0	0	0	0	0	0	0	0	0	0	0	0	0	0	0	0	0	0	0	0	0	0	0	0	0
hsa-miR-4456	0	0	0	0	0	0	0	0	0	0	0	0	0	0	0	0	0	0	0	0	0	0	0	0	0	0	0	0	0	0	0	0	0	0	0	0	0	0	0	0	0	0	0	0	0	0	0	0	0
hsa-miR-4457	0.527634	0	0	0	0	0.100954	0	0	0	0	0	0	0	0	0	0	0	0	0	0	0	0	0	0	0	0	0	0	0	0	0	0	0	0	0	0	0	0	0	0	0	0	0	0	0	0	0	0	0
hsa-miR-4458	0	0	0	0	0	0	0	0	0	0	0	0	0	0	0	0	0	0	0	0	0	0	0	0	0	0	0	0	0	0	0	0	0	0	0	0	0	0	0	0	0	0	0	0	0	0	0	0	0
hsa-miR-4459	0.527634	0	0	0	0	0	0	0	0	0	0	0	0	0	0	0	0	0	0	0	0	0	0	0	0	0	0	0	0	0	0	0	0	0	0	0	0	0	0	0	0	0	0	0	0	0	0	0	0
hsa-miR-4460	0	0	0	0	0	0	0	0	0	0	0	0	0	0	0	0	0	0	0	0	0	0	0	0	0	0	0	0	0	0	0	0	0	0	0	0	0	0	0	0	0	0	0	0	0	0	0	0	0
hsa-miR-4461	0	0	0	0	0	0	0	0	0	0	0	0	0	0	0	0	0	0	0	0	0	0	0	0	0	0	0	0	0	0	0	0	0	0	0	0	0	0	0	0	0	0	0	0	0	0	0	0	0
hsa-miR-4462	0	0	0	0	0	0	0	0	0	0	0	0	0	0	0	0	0	0	0	0	0	0	0	0	0	0	0	0	0	0	0	0	0	0	0	0	0	0	0	0	0	0	0	0	0	0	0	0	0
hsa-miR-4463	0	0	0	0	0	0	0	0	0	0	0	0	0	0	0	0	0	0	0	0	0	0	0	0	0	0	0	0	0	0	0	0	0	0	0	0	0	0	0	0	0	0	0	0	0	0	0	0	0
hsa-miR-4464	0	0	0	0	0	0	0	0	0	0	0	0	0	0	0	0	0	0	0	0	0	0	0	0	0	0	0	0.104393	0	0	0	0	13.0462	0	0	0	0	0	0	0	0	0	0	0	0	0	0	0	0
hsa-miR-4465	0	0	0	0	0	0	0	0	0	0	0	0	0	0	5.45319	0	0	0	0	0	0	0	0	0	0	0	0	0	0	0	0	0	0	0	0	0	0	0	0	0	0	0	0	0	0	0	0	0	0
hsa-miR-4466	0	0.568028	0.0772019	0	83.535	0	0	0.587663	34.9328	405.818	0	504.357	0	13.3443	22.2433	57.1072	0	0	0	0	31.5553	0.474106	0	1.09429	0.204918	0	2.60061	1.04393	8.43577	0.0938601	0.175964	16.403	10.7316	0	24.848	0	2.79132	0	0	0	0	1.26182	176.948	777.578	0	0	0	32.9681	0.0886391
hsa-miR-4467	0	0	0	0	0	0	0	0	0	0	0	0	0.17714	9.59123	0	52.8595	0	0	0	0	0	0	0	0	0	0	0.866869	0	0	0	0	0	0	0	0	0	0	0	0	0	0	0	0	0	0	0	0	0	0
hsa-miR-4468	0	0	0	0	0	0	0	0	0	0	0	0	0	0	0	0	0	0	0	0	0	0	0	0	0	0	0	0	0	0	0	0	0	0	0	0	0	0	0	0	0	0	0	0	0	0	0	0	0
hsa-miR-4469	0	0	0	0	0	0	0	0	0	0	0	0	0	0	0	0	0	0	0	0	0	0	0	0	0	0.895028	0	0	0	0	0	0	0	0	0	0	0	0	0	0	0	0	0	0	0	0	0	0	0
hsa-miR-4470	0	0	0	0	0	0	0	0	0	0	0	0	0	0	0	0	0	0	0	0	0	0	0	0	0	0	0	0	0	0	0	0	0	0	0	0	0	0	0	0	0	0	0	0	0	0.199064	0	0	0
hsa-miR-4471	0	0	0	0	0	0	0	0	0	0	0	0	0	0	0	0	0	0	0	0	0	0	0	0	0	0	0	0	0	0	0	0	0	0	0	0	0	0	0	0	0	0	0	0	0	0	0	0	0
hsa-miR-4472	0	0	0	0	0	0	0	0	0	0	0	0	0	0	0	0	0	0	0	0	0	0	0	0	0	0	0	0	0	0	0	0	0	0	0	0	0	0	0	0	0	0	0	0	0	0	0	0	0
hsa-miR-4473	0	0	0	0	0	0	0	0	0	0	0	0	0	0	0	0	0	0	0	0	0	0	0	0	0	0	0	0	0	0	0	0	0	0	4.88278	0	0	0	0	0	0	0	0	0	0	0	0	0	0
hsa-miR-4474-3p	0	0	0	0	0	0	0	0	0	0	0	0	0	0	0	0	0	0	12.9288	0	0.256547	0	0	0	0	0	0	0	0	0	0	0	0	0	0	0	0	0	0	0	0	0	0	0	0	0	0	0	0
hsa-miR-4474-5p	0	0	0	0	0	0	0	0	0	0	0	0	0	0	0	0	0	0	0	0	0	0	0	0	0	0	0	0	0	0	0	0	0	0	0	0	0	0	0	0	0	0	0	0	0	0	0	0	0
hsa-miR-4475	0	0	0	0	0	0	0	0	0	0	0	0	0	0	0	0	0	0	0	0	0	0	0	0	0	0	0	0	0	0	0	0	0	0	0	0	0	0	0	0	0	0	0	0	0	0	0	0	0
hsa-miR-4476	0	0	0	0	0	0	0	0	0	0	0	0	0	0	0	0	0	0	0	0	0	0	0	0	0	0	0	0	0	0	0	0.118007	0	0	0	0	0	0	0	0	0	0	0	0	0	0	0	0	0
hsa-miR-4477a	0	0	0	0	0	0	0	0	0	0	0	0	0	0	0	0	0	0	0	0	0	0	0	0	0	0	0	0	0	0	0	0	0	0	0	0	0	0	0	0	0	0	0	0	0	0	0	0	0
hsa-miR-4477b	0	0	0.0772019	0	0	0	12.1076	0	0	0	0	0	0	8.1317	0	0	0	0	0	0	0	39.5878	0	0	0	0	0	0	0	13.3281	0	0	0	0	0	0	0	0	0	0	0	0	0	0	0	0	0	0	0
hsa-miR-4478	0	0	0	0	0	0	0	0	0	0	0	0	0	0	0	0	0	0	0	0	0	0	0	0	0	0	0	0	0	0	0	0	0	0	0	0	0	0	0	0	0	0	0	0	0	0	0	0	0
hsa-miR-4479	0	0	0	0	0	0	0	0	0	0	0	0	0	0	0	0	0	0	0	0	0	0	0	0	0	0	0	0	0	0	0	0	0	0	0	0	0	0	0	0	0	0	0	0	0	0	0	0	0
hsa-miR-448	0	0	0	0	0	0	0	0	0	0	0	0	0	0	0	0	0	0	0	0	0	0	0	0	0	0	0	0	0	0	0	0	0	0	0	0	0	0	0	0	0	0	0	0	0	0	0	0	0
hsa-miR-4480	0	0	0	0	0	0	0	0	0	0	0	0	0	0	0	0	0	0	0	0	0	0	0	0	0	0	0	0	0	0	0	0	0	0	0	0	0	0	0	0	0	0	0	0	0	0	0	0	0
hsa-miR-4481	0	0	0	0	0	0	0	0	0	0	0	0	0	0	0	0	0	0	0	0	0	0	0	0	0	0	0	0	0	0	0	0	0	0	0	0	0	0	0	0	0	0	0	0	0	0	0	0	0
hsa-miR-4482-3p	0	0	0	0	0	0	0	0	0	0	0	0	0	0	0	0	0	0	0	0	0	0	0	0	0	0	0	0	0	0	0	0	0	0	0	0	0	0	0	0	0	0	0	0	0	0	0	0	0
hsa-miR-4482-5p	0	0	5.48134	0	0	0	0.104376	0	0	0	0	0	0	0	0	0	0	0	0	0	0	0	0	0	0	0	0	0	0	0	0	0	0	0	0	0	0	0	0	0	0	0	0	0	0	0	0	0	0
hsa-miR-4483	0	0	0	0	0	0	0	0	0	0	0	0	0	0	0	0	0	0	0	0	0	0	0	0	0	0	0	0	0	0	0	0	0	0	0	0	0	0	0	0	0	0	0	0	0	0	0	0	0
hsa-miR-4484	0	0	0	0	1.30016	0	0	0	0	0	0	0	0	0	0.143505	0	0	0	0	0	0	0	0	0	0	0	0	0	0	0	0	0	0	0	0	0	0	0	0	0	0	0	0	0	0	15.1288	0	16.641	0
hsa-miR-4485-3p	0	0	0	0	0	0	0.104376	0	0	0	0	0	0	0	4.01814	0	0	0	0	0	0	0	0	0	0	0	265.262	0	0	0	0	0	0	0	0	0	0	0.710763	0	0	0	7.57094	0	0	0	0	0	0	0
hsa-miR-4485-5p	0	0	0	0	0	0.100954	0	0	0	0	0	0	0	0	0	0	0	0	0	0	0	0	0	0	0	0	0	0	0	0	0	0	0	0	0	0	0	0	0	0	0	0	0	0	0	0	0	0	0
hsa-miR-4486	0	0	0	0	0	0	0	0	0	0	0	0	0	0	0	0	0	0	0	0	0	0	0	0	0	0	0	0	0	0	0	0	0	0	0	0	0	0	0	0	0	0	0	0	0	0	0	0	0
hsa-miR-4487	0	0	4.16891	0	0	0	0	0	0	0	0	0	0	0	0	0	0	0	5.21322	0	0	0	0	0	0	0	0	0	0	2.44036	0	0	0	0	0	0	0	0	0	0	0	0	0	0	0	0	0	0	0
hsa-miR-4488	5.80397	0	0	0.129439	0	0.100954	0.104376	47.8946	0	0	45.075	556.856	68.3762	8.3402	0	2.83176	13.0496	6.12994	0	3.20965	0	172.337	30.2561	0	0	0.298343	0	1.5659	8.2222	0	0	0	14.5192	0	2.71266	0	0	0	0	0	0	71.9239	424.674	253.013	143.324	34.438	0	0	1.95006
hsa-miR-4489	0	0	0	0	0	10.4992	22.8583	0	0	0	0	0	8.3256	0	0	0.47196	0	0	0	0	0	0	0	0	0	0	0	0	0	0	0	0	0	0	0	0	0	4.26458	0	0	0	1.26182	0	1.09057	0	0	0	0	0
hsa-miR-4490	0	0	0	0	0	0	0	0	0	0	0	0	0	0	0	0	0	0	0	0	0	0	0	0	0	0	0	0	0	0	0	0	0	0	0	0	0	0	0	0	0	0	0	0	0	0	0	0	0
hsa-miR-4491	0	0	0	0	0	0	0	0	0	0	0	0	0	0	0	0	0	0	0	0	0	0	0	0	0	0	0	0	0	2.53422	0	0	0	0	0	0	0	0	0	0	0	0	0	0	0	0	0	0	0
hsa-miR-4492	0	12.9226	0	0	0	0	0.104376	0	0	0	28.8715	0	3.18853	0	5.5967	15.5747	0.521983	0	0	0	0	15.4084	9.48326	0	0	725.569	0	0	0	1.22018	23.0513	0	0	13.575	0	0	5.58265	0	0	0	0.582507	0	0.769337	303.179	0	0.0995318	0	0	0
hsa-miR-4493	0	0	0	0	0	0	0	0	0	0	0	0	0	0	0	0	0	0	0	0	0	0	0	0	0	0	0	0	0	0	0	0	0	0	0	0	0	0	0	0	0	0	0	0	0	0	0	0	0
hsa-miR-4494	0	0	0	0	0	0	0	0	0	0	0	0	0	0	0	0	0	0	0	0	0	0	0	0	0	0	0	0	0	0	0	0	0	0	0	0	0	0	0	0	0	0	0	0	0	0	0	0	0
hsa-miR-4495	0	0	0	0	0	0	0	0	0	0	0	0	0	0	0	0	0	0	0	0	0	0	0	0	0	0	0	0	0	0	0	0	0	0	0	0	0	0	0	0	0	0	0	0	0	0	0	0	0
hsa-miR-4496	0	0	0	0	0	0	0	0	0	0	0	0	0	0	0	0	0	0	0	0	0	0	0	0	0	0	0	0	0	0	0	0	0	0	0	0	0	0	0	0	0	0	0	0	0	0	0	0	0
hsa-miR-4497	0	0	0	0	0	0	0	0	7.69354	0	8.24901	0	0.17714	0.208505	0.430515	0	0	0	5.00469	0	0	0	0	0	0	0.596685	305.138	0	7.0476	5.06845	0	0	0.210423	0	0	0	0	0	64.6465	0	0.582507	73.1858	0	198.484	1.57499	0	0	0	0
hsa-miR-4498	0	0	0	0.129439	154.393	0	0	0	0	0	0	0	0	0	0	0	0	0	0	0	0	0	0	0	0	0	0	0	0	0	0	0	0	0	0	0	0	0	0	0	0	0	0	0	0	0	0	0	0
hsa-miR-4499	0	0	0	0	0	0	0	0	0	0	0	0	0	0	0	0	0	0	0	0	0	0	0	0	0	0	0	0	0	0	0	0	0	0	0	0	0	0	0	0	0	0	0	0	0	0	0	0	0
hsa-miR-449a	0	0	0	0	0	0	0	0	0	0	0	0	0	0	0	0	0	0	0	0	0	0	0	0	0	0	0	0	0	0	0	0	0	0	0	0	0	0	0	0	0	0	0	0	0	0	0	0	0
hsa-miR-449b-3p	0	0	0	0	0	0	0	0	0	0	0	0	0	0	0	0	0	0	0	0	0	0	0	0	0	0	0	0	0	0	0	0	0	0	0	0	0	0	0	0	0	0	0	0	0	0	0	0	0
hsa-miR-449b-5p	0	0	0	0	0	0	0	0	0	0	0	0	0	0	0	0	0	0	0	0	0	0	0	0	0	0	0	0	0	0	0	0	0	0	0	0	0	0	0	0	0	0	0	0	0	0	0	0	0
hsa-miR-449c-3p	0	0	0	0	0	0	0	0	0	0	0	0	0	0	0	0	0	0	0	0	0	0	0	0	0	0	0	0	0	0	0	0	0	0	0	0	0	0	0	0	0	0	0	0	0	0	0	0	0
hsa-miR-449c-5p	0	0	0	0.129439	0	0	0.104376	0	0	0	0	0	0	0	0	0	0	0	0	0	0	0	0	0	0	0	0	0	0	0	0	0	0	0	0	0	0	0	0	0	0	0	0	0	0	0	0	0	0
hsa-miR-4500	0.527634	0.426021	0.308808	0.129439	0.975116	0.605723	0.730632	0.293832	0.727768	7.56182	15.6142	20.6243	23.7368	26.2716	34.5847	20.2943	28.7091	23.9068	22.3126	23.0789	45.1523	31.528	23.7081	9.84862	30.5328	0.298343	0.866869	0.31318	0.961037	1.03246	1.05579	8.0245	0.420846	0.476317	0.434025	1.34937	2.79132	0	0	0	0	1.26182	0	1.09057	0	0.895786	0.802007	0.941945	20.2984
hsa-miR-4501	0	0	0	0	0	0	0	0	0	0	0	0	0	0	0	0	0	0	0	0	0	0	0	0	0	0	0	0	0	0	0	0	0	0	0	0	0	0	0	0	0	0	0	0	0	0	0	0	0
hsa-miR-4502	0	0	0	0	0	0	0	0	0	0	0	0	0	0	0	0	0	0	0	0	0	0	0	0	0	0	0	0	0	0	0	0	0	0	0	0	0	0	0	0	0	0	0	0	0	0	0	0	0
hsa-miR-4503	0	10.6505	6.71657	0	0	0	0	0	0	0	0	0	0	0	0	0	0	0	0	0	0	0	0	0	0	0	0	5.53284	0	9.38601	0	0	0	0	0	0	0	0	0	0	0	0	0	0	0	0	0	0	0
hsa-miR-4504	0	0	0	0	0	0	0	0	0	0	0	0	0	0	0	0	0	0	0	0	0	0	0	0	0	0	0	0	0	0	0	0	0	0	0	0	0	0	0	0	0	0	0	0	0	0	0	0	7.88888
hsa-miR-4505	0	0	0	0	0	0	0	0	0	1.2603	0.294608	9.37467	0	0	1.29155	1.41588	0.521983	0	0.208529	0.15284	0.769641	0.948212	0	0	0.204918	0	0	0	0	0	0	0	0	0	0	0	0	0	0	0	0	0	0	0	0	0	0	0	0
hsa-miR-4506	0	0	0	0	0	0	0	0	0	0	0	0	0	0	0	0	0	0	0	0	0	0	0	0	0	0	0	0	0	0	0	0	0	0	0	0	0	0	0	0	0	0	0	0	0	0	0	0	0
hsa-miR-4507	0	0	0	0	0	0	0	0	0	0	0	0	0	0	0	0	0	0	0	0	0	0	0	1.09429	0	0	0	0	0	0	0	0	0	0	0	0	0	0	0	0	0	0	0	0	0	0	0	0	0
hsa-miR-4508	1535.42	102.671	101.598	0.388316	151.468	70.5667	32.5653	68.1689	30.9821	985.557	46.2534	749.974	74.0447	31.2758	209.087	45.3082	57.4181	25.6231	205.192	0.611362	203.185	80.3609	264.402	9.84862	5.73771	90.6962	1667.86	19.5215	7.47473	84.6618	330.813	25.6076	5.89184	0	24.4139	227.37	5.58265	0	2.3296	1.08779	0.582507	37.8547	699.328	1361.03	1198.57	13.5363	15.6391	189.802	95.7303
hsa-miR-4509	0	0	0	0	0	0	0	0	0	0	0	0	0	0	0	0	0	0	0	0	0	0	0	0	0	0	0	0	0	0	0	0	0	0	0	0	0	0	0	0	0	0	0	0	0	0	0	0	0
hsa-miR-450a-1-3p	0	20.449	24.3958	0.129439	0	0	0	101.666	0	0	0	0	21.434	0	0	0	0	0	14.597	0	0	96.4805	0	0	11.4754	0	0	54.7021	9.29002	0.0938601	0	13.8069	0	0.119079	0	0	0	0	0	0	0	1.26182	0	0	1.57499	12.541	0.267336	0	0
hsa-miR-450a-2-3p	0	47.2884	44.3139	0.129439	0	14.0326	0.208752	0.293832	0	0	0.294608	0	61.4677	20.0165	15.4985	101.471	0	10.7887	18.9761	0	39.5083	0.237053	0	0	0	0.298343	0	47.9165	18.0461	0	0.351929	43.8988	9.25861	0	0	0.224896	0	0	0	0	0	1.26182	0	0	0	11.1476	0	35.0089	0
hsa-miR-450a-5p	1252.6	68.4474	93.8776	1.03551	1.30016	27.8632	44.4642	0.587663	0.207934	0	0	3.74987	146.318	25.0206	61.1332	97.2238	0	23.0486	425.399	120.133	84.6605	108.096	0	2.18858	89.7542	0	5.20121	94.5803	48.0518	30.9738	272.393	54.7554	69.4396	78.5923	33.637	0	5.58265	0	0	4.35117	0	0	0	839.74	0	0.398127	110.142	51.179	0.177278
hsa-miR-450b-3p	0	0	2.08445	0	0	0	0	0	0	0	0	0	0	0	0	0	0	0	0	0	0	0	0	0	0	0	0	0	0	0	0	0	0	0	0	0	0	0	0	0	0	0	0	0	0	0	0	0	0
hsa-miR-450b-5p	3.69344	302.759	476.722	476.205	1.95023	64.3076	37.6797	80.216	42.2105	0	0.883823	1.87493	242.682	239.155	109.781	46.7241	0.521983	67.9197	100.094	115.547	206.264	163.566	33.1914	0	45.9017	269.105	2.60061	355.981	307.105	181.15	76.3685	187.868	123.518	109.791	165.364	0.224896	11.1653	2.13229	0.582401	2.17559	1.16501	2.52365	0.769337	5.45286	3.14999	178.261	72.4479	136.739	39.799
hsa-miR-4510	0	0	0	0	0	0	0	0	0	0	0	0	0	0	0	0	0	0	0	0	0	0	0	0	0	0	0	0	0	0	0	0	0	0	0	0	0	0.710763	0	0	0	21.451	13.0787	6.54343	11.025	9.25646	9.22308	10.6754	9.39575
hsa-miR-4511	1.05527	8.66243	26.6347	106.14	0	15.1431	24.8415	0	30.4623	3.78091	0	0	17.8912	28.9822	0	0	123.188	0	0	24.3016	31.5553	13.275	0	1.09429	0	0.298343	1.73374	4.80209	0.106782	2.06492	0.175964	28.7938	2.20944	53.2284	19.4226	0	0	0	0	0	0.582507	0	0	1.09057	0	12.6405	0	43.0155	0
hsa-miR-4512	0	0	0	0	0	0	0	0	0	0	0	0	0	0	0	0	0	0	0	0	0	0	0	0	0	0	0	0	0	0	0	0	0	0	0	0	0	0	0	0	0	0	0	0	0	0	0	0	0
hsa-miR-4513	0	0	0	0	0	0	0	0	0	0	0	0	0	0	0	0	0	0	0	0	0	0	0	0	0	0	0	0	0	0	0	0	0	0	0	0	0	0	0	0	0	0	0	0	0	0	0	0.156991	0
hsa-miR-4514	0	0	0	0	0	0	0	0	0	0	0	0	0	0	0	0	0	0	0	0	0	0	0	0	0	0	0	0	0	0	0	0	0	0	0	0	0	0	0	0	0	0	0	0	0	0	0	0	0
hsa-miR-4515	0	0	0	0	0	0	0	0	0	0	0	0	0	0	0	0	0	0	0	0	0	0	0	0	0	0	0	0	0	0	0	0	0	0	0	0	0	0	0	0	0	0	0	0	0	0	0	0	0
hsa-miR-4516	0	0	9.65024	0	75.084	0.100954	0.104376	0	0.103967	0	14.4358	0	0	4.58711	0	0	0	0	6.46439	0	0	0	0	0	0	0	1.73374	0	0	0	0	6.60842	0	0	0	0	0	0	0	0	0	47.9493	2.30801	0	0	0.0995318	0	0	0
hsa-miR-4517	0	0	0	0	0	0	0	0	0	0	0	0	0	0	0	0	0	0	0	0	0	0	0	0	0	0	0	0	0	0	0	0	0	0	0	0	0	0	0	0	0	0	0	0	0	0	0	0	0
hsa-miR-4518	0	0	0	0	0	0	0	0	0	0	0	0	0	0	0	0	0	0	0	0	0	0	0	0	0	0	0	0	0	0	0	0	0	0	0	0	0	0	0	0	0	0	0	0	0	0	0	0	0
hsa-miR-4519	0	0	0	0	0	0	0	0	0	0	0	0	0	0	0	0	0	0	0	0	0	0	0	0	0	0	0	0	0	0	0	0	0	0	0	0	0	0	0	0	0	0	0	0	0	0	0	0	0
hsa-miR-451a	146087	116968	170722	74612.9	55331	133005	143848	83195.8	150480	20980.3	42424.1	58803.6	106860	129118	324141	91819.4	133486	260073	186365	109364	149305	129692	149644	6785.7	141673	37292.8	60707.7	129795	105242	235468	151011	182935	169128	173431	185161	141913	89235.8	15538.7	22374.7	10205.7	12457.5	29080	46331.8	39761.2	32741	135852	109857	83677	118094
hsa-miR-451b	0	38.7679	6.63937	0.129439	0	72.5858	107.403	0	19.5458	0	0	1.87493	8.67988	37.7394	32.1451	0	109.616	58.7248	25.232	24.913	23.6023	36.2691	60.0606	0	3.48361	0.895028	0.866869	39.6694	73.9998	29.1905	59.4759	12.0368	28.8279	77.9969	14.4313	0	2.79132	0	0	0	0	0	0	0	0	15.6265	0	0	14.5368
hsa-miR-452-3p	0	0.426021	8.41501	0.258877	0.650078	28.2671	9.08071	0.587663	0.3119	0	0	0	7.08561	5.83814	0	15.5747	0	0	8.96674	0	33.8642	19.2013	0	0	0	0	0	1.98347	0	0	0	0	0	0	4.77428	0	0	0	0	0	0	0	243.111	0	0	11.1476	0	0	6.5593
hsa-miR-452-5p	0.527634	0.852042	23.5466	0.647193	0.975116	0.403815	24.1108	1.17533	0.207934	21.4252	0	1.87493	3.71995	0.41701	43.195	175.097	52.1983	6.62033	32.5305	0	13.8535	89.606	0	0	0	0	0	7.51632	23.1717	20.5554	0.175964	0.118007	30.3009	47.3935	12.5867	0	0	0	0	0	0	0	0	0	0	2.78689	0	0	29.7827
hsa-miR-4520-2-3p	0	0	0	0	0	0	0	0	0	0	0	0	0	0	0	0	0	0	0	0	0	0	0	0	0	0	0	0	0	0	0	0	0	0	0	0	0	0	0	0	0	0	0	0	0	0	0	0	0
hsa-miR-4520-3p	0	0	0	0	0	0	0	0	0	0	0	0	0	0	0	0	0	0	0	0	0	0	0	0	0	0	0	0	0	0	0	0	0	0	0	0	0	0	0	0	0	0	0	0	0	0	0	0	0
hsa-miR-4520-5p	0	0	0	0	0	0	0	0	0	0	0	0	0	0	0	0	0	0	0	0	0	0	0	0	0	0	0	0	0	0	0	0	0	0	0	0	0	0	0	0	0	0	0	0	0	0	0	0	0
hsa-miR-4521	0	0	0.0772019	0	0	0	0	0	0	0	0	0	0	0	0	0	0	0	0	0	0	0	0	0	0	0	0	0	0	0	0	0	0	0	0	0	0	0	0	0	0	0	0	0	0	0	0	0	0
hsa-miR-4522	0	0	0	0	0	0	0	0	0	0	0	0	0	0	0	0	0	0	0	0	0	0	0	0	0	0	0	0	0	0	0	0	0	0	0	0	0	0	0	0	0	0	0	0	0	0	0	0	0
hsa-miR-4523	0	0	0	0	0	0	0	0	0	0	0	0	0	0	0	0	0	0	0	0	0	0	0	0	0	0	0	0	0	0	0	0	0	0	0	0	0	0	0	0	0	0	0.769337	0	0	0	0	0	0
hsa-miR-4524a-3p	0	0	0	0	0	0	0	0	0	0	0	0	0	0	0	0	0	0	0	0	0	0	0	0	0	0	0	0	0	0	0	0	0	0	0	0	0	0	0	0	0	0	0	0	0	0	0	0	0
hsa-miR-4524a-5p	0	0	0	0	0	0	0	0	0	0	0	0	0	0	0	0	0	0	0	0	0	0	0	0	0	0	0	0	0	0	0	0	0	0	0	0	0	0	0	0	0	0	0	0	0	0	0	0	0
hsa-miR-4524b-3p	0	0	0	0	0	0	0	0	0	0	0	0	0	0	0	0	0	0	0	0	0	0	0	0	0	0	0	0	0	0	0	0	0	0	0	0	0	0	0	0	0	0	0	0	0	0	0	0	0
hsa-miR-4524b-5p	0	0	0	0	0	0	0	0	0	0	0	0	0	0	0	0	0	0	0	0	0	0	0	0	0	0	0	0	0	0	0	0	0	0	0	0	0	0	0	0	0	0	0	0	0	0	0	0	0
hsa-miR-4525	0	0	0	0	0	0	0	0	0	403.297	0	0	0	0	7.46226	0	0	0	0	0	0	0	0	560.277	0	0	0	3.23619	0	0	0	0	0	0	0	0	0	0	0	528.668	0	0	0	0	0	0	0	0	0
hsa-miR-4526	0	0	0	0	0	0	0	0	0	0	0	0	0	0	0	0	0	0	0	0	0	0	0	0	0	0	0	0	0	0	0	0	0	0	0	0	0	0	0	0	0	0	0	0	0	0	0	0	0
hsa-miR-4527	0	0	0	0	0	0	0	0	0	0	0	0	0	0	0	0	0	0	0	0	0	0	0	0	0	0	0	0	0	0	0	0	0	0	0	0	0	0	0	0	0	0	0	0	0	0	0	0	0
hsa-miR-4528	0	0	0	0	0	0	0	0	0	0	0	0	0	0	0	0	0	0	0	0	0	0	0	0	0	0	0	0	0	0	0	0	0	0	0	0	0	0	0	0	0	0	0	0	0	0	0	0	0
hsa-miR-4529-3p	0	0	0	0	0	0	0	0	0	0	0	1.87493	0	0	0.430515	0	0	0.122599	0	0.15284	0	0	0	0	0	0	0	0	0	0	0	0	0	0	0	0	0	0	0	0	0	0	0	1.09057	0	0	0	0	0
hsa-miR-4529-5p	0	0	0	0	0	0	0	0	0	0	0	1.87493	0	0	0.430515	0	0	0.122599	0	0.15284	0	0	0	0	0	0	0	0	0	0	0	0	0	0	0	0	0	0	0	0	0	0	0	1.09057	0	0	0	0	0
hsa-miR-4530	0	0	0	0	0	0	0	0	0	0	0	0	0	0	0	0	0	0	0	0	0	0	0	0	0	0	0	0	0	0	0	0	0	0	0	0	0	0	0	0	0	0	0	0	0	0	0	0	0
hsa-miR-4531	0	0	0	0	0	0	0	0	0	0	0	0	0	0	0	0	0	0	0	0	0	0	0	0	0	0	0	0	0	0	0	0	0	0	0	0	0	0	0	0	0	0	0	0	0	0	0	0	0
hsa-miR-4532	0.527634	11.6446	0	0	0.975116	0.100954	0.313128	0	0.103967	0	0	0	0.17714	0	12.6284	0	0.521983	1.96158	0	0	0	0.237053	0	0	0	0	2.60061	0	0	2.44036	0	0	0	0	0	0	0	0	0.582401	0	0	0	0.769337	338.077	0	0	0	0	0
hsa-miR-4533	0	0	0	0	0	0	0	0	0	0	0	0	0	0	0	0	0	0	0	0	0	0	0	0	0	0	0	0	0	0	0	0	0	0	0	0	0	0	0	0	0	0	0	0	0	0	0	0	0
hsa-miR-4534	0	0	0	0	0	0	0	0	0	0	0	0	0	0	0	0	0	0	0	0	0	0	0	0	0	0	0	0	0	0	0	0	0	0	0	0	0	0	0	0	0	0	0	0	0	0	0	0	0
hsa-miR-4535	0	0	0	0	0	0	0	0	0	0	0	0	0	0	0	0	0	0	0	0	0	0	0	0	0	0	0	0	0	0	0	0	0	0	0	0	0	0	0	0	0	0	0	0	0	0	0	0	0
hsa-miR-4536-3p	0	0	0	0	0	0	0	0	0	0	0	0	0	0	0	0	0	0	0	0	0	0	0	0	0	0	0	0	0	0	0	0	0	0	0	0	0	0	0	0	0	0	0	0	0	0	0	0	0
hsa-miR-4536-5p	0	0	0	0	0	0	0	0	0	0	0	0	0	0	0	0	0	0	0	0	0	0	0	0	0	0	0	0	0	0	0	0	0	0	0	0	0	0	0	0	0	0	0	0	0	0	0	0	0
hsa-miR-4537	0	0	0	0	0	0	0	0	0	0	0	0	0	0	0	0	0	0	0	0	0	0	0	0	0	0	0	0	0	0	0	0	0	0	0	0	0	0	0	0	0	0	0	0	0	0	0	0	0
hsa-miR-4538	0	0	0	0	0	0	0	0	0	0	0	0	0	0	0	0	0	0	0.208529	0	0	0	0	0	0	0	0	0	0	0	0	0	0	0	0	0	0	0	0	0	0	0	0	0	0	0	0	0	0
hsa-miR-4539	0	0	0	0	0	0	0	0	0	0	0	0	0	0	0	0	0	0	0	0	0	0	0	0	0	0	0	0	0	0	0	0	0	0	0	0	0	0	0	0	0	0	0	0	0	0	0	0	0
hsa-miR-454-3p	1.05527	35.3598	11.5031	1.03551	1.62519	32.1033	12.4207	106.955	0.519834	168.881	95.7475	1.87493	67.4905	96.9548	96.8659	0.47196	0.521983	36.7796	74.6533	40.0442	20.5238	40.0619	76.3177	0	22.3361	0.298343	0	58.2514	43.7806	24.4036	0.175964	42.0106	85.5369	18.4573	75.5204	0.224896	2.79132	0	1.1648	1.08779	0	0	0.769337	3.27172	1.57499	65.2929	9.22308	8.79148	81.0162
hsa-miR-454-5p	0.527634	5.9643	12.1207	0	0	10.4992	0	0.881495	0	0	0	0	12.2227	0.208505	5.88371	10.8551	0	14.3441	5.00469	9.01758	0	0	0	0	19.0574	0	0	9.08221	0	5.35003	0	16.639	11.2576	102.765	12.9123	0	0	0	0.582401	1.08779	0	0	0	0	0	0	0.133668	0	12.1436
hsa-miR-4540	0	0	0	0	0	0	0	0	0	0	0	0	0	0	0	0	0	0	0	0	0	0	0	0	0	0	0	0	0	0	0	0	0	0	0	0	0	0	0	0	0	0	0	0	0	0	0	0	0
hsa-miR-455-3p	7.91451	0.426021	0.617616	0.388316	1.30016	0.504769	0.417504	2.93832	1.2476	0	0	1.87493	5.66849	0	8.4668	0	0	0	0	0	0	0	3.61267	0	0	0	0	2.40105	0	5.16231	0	0	17.6755	0	0	0	0	0	0	0	0	0	0	0	0	6.07144	0	0	0
hsa-miR-455-5p	0.527634	0	0	0.388316	0	0.100954	0.208752	0.293832	0.207934	0	0	0	0	18.5569	0	0	0	0	0	0	0	0	0	0	0	0	0	0	0	0	0	12.5088	3.15634	0	0	0	0	0	0	0	0	0	0	0	0	0	0	0	0
hsa-miR-4632-3p	0	0	0	0	0	0	0	0	0	0	0	0	0	0	0	0	0	0	0	0	0	0	0	0	0	0	0	0	0	0	0	0	0	0	0	0	0	0	0	0	0	0	0	0	0	0	0	0	0
hsa-miR-4632-5p	0	0	0	0	0	0	0	0	0	0	0	0	0	0	0	0	0	0	0	0	0	0	0	0	0	0	0	0	0	0	0	0	0	0	0	0	0	0	0	0	0	0	0	0	0	0	0	0	5.49563
hsa-miR-4633-3p	0	0	0	0	0	0	0	0	0	0	0	0	0	0	0	0	0	0	0	0	0	0	0	0	0	0	0	0	0	0	0	0	0	0	0	0	0	0	0	0	0	0	0	0	0	0	0	0	0
hsa-miR-4633-5p	0	0	0	0	0	0	0	0	0	0	0	0	0	0	0	0	0	0	0	0	0	0	0	0	0	0	0	0	0	0	0	0	0	0	0	0	0	0	0	0	0	0	0	0	0	0	0	0	0
hsa-miR-4634	0	0	0	0	126.765	0	0	0	0	0	0	0	0.531421	0	0	0	0	0	0	0	0	0	0	0	0	0.596685	0.866869	0	0	0	0	0	0	0	0	0	0	0	0	0	0	0	0	0	0	0	0	0	0
hsa-miR-4635	0	0.142007	0	0	0	0	0	0	0	0	0	0	0	0	0	0	0	0	0	0	0	0	0	0	0	0	0	0	0	9.19829	0	0	0	0	0	0	0	0	0	0	0	0	0	0	0	0	0	0	0
hsa-miR-4636	0	0	0	0	0	0	0	0	0	0	0	0	0	0	0	0	0	0	0	0	0	0	0	0	0	0	0	0	0	0	0	0	0	0	0	0	0	0	0	0	0	0	0	0	0	0	0	0	0
hsa-miR-4637	0	0	0	0	0	0	0	0	0	0	0	0	0	0	0	0	0	0	0	0	0	0	0	0	0	0	0	4.5933	0	0	0	0	0	0	0	0	0	0	0	0	0	0	0	0	0	0	0	0	0
hsa-miR-4638-3p	0	0	0	0	0	0	0	0	0	0	0	0	0	0	0	0	0	0	0	0	0	0	0	0	0	0	0	0	0	0	0	0	0	0	0	0	0	0	0	0	0	0	0	0	0	0	0	0	0
hsa-miR-4638-5p	0	0	0	0	0	0	0	0	0	0	0	0	4.60565	0	0	0	0.521983	0	0	0	0	0	0	0	0	0	0	2.08787	0	0	0	0	0	0	0	0	0	0	0	0	0	1.26182	0	0	0	0	0.133668	0	0
hsa-miR-4639-3p	0	0	0	0	0	0	0	0	0	0	0.294608	0	0	0	0	0	0	0	0	0	0	0	0	0	0	0	0	0	0	0	0	0	0	0	0	0	0	0	0	0	0	0	0	0	0	0	0	0	0
hsa-miR-4639-5p	0	0	7.48859	0	0	0	0	0	0	0	0	0	0	0	0	0	0	7.96892	0	0	0.256547	0	0	0	0	0	0	0	0	0	0	0	0	0	0	0	0	0	0	0	0	0	0	0	0	0	0	0	0
hsa-miR-4640-3p	0	0.142007	0	0	0	0	0	0	0	0	0	0	0	0	0	0	0	0	0	0	0	0	0	0	0	0	0	0	0	0	0	0	0	0	0	0	0	0	0	0	0	0	0	0	0	0	0	0	0
hsa-miR-4640-5p	0	0	0	0	0	0	0	0	0	0	0	0	0	0	0	0	0	0	0	0	0	0	0	0	0	0	0	0	0	0	0	0	0	0	0	0	0	0	0	0	0	0	0	0	0	0	0	0	0
hsa-miR-4641	0	0	0	0	0	0	0	0	0	0	0	0	0	0	0	0	0	0	0	0	0	0	0	0	0	0	0	0	0	0	0	0	0	0	0	0	0	0	0	0	0	0	0	0	0	0	0	0	0
hsa-miR-4642	0	0.142007	0	61.8717	0	0	0	0	0.103967	0	0	0	0	0	0	0	0	0	0	0	0	0	0	0	0	0	0	0	0	0	0	0	0	0	0	0	0	0	0	0	0	0	0.769337	0	0	0	0	0	0
hsa-miR-4643	0	0	0	0	0	0	0	0	0	0	0	0	0	0	0	0	0	0	0	0	0	0	0	0	0	0	0	0	0	0	0	0	0	0	0	0	0	0	0	0	0	0	0	0	0	0	0	0	0
hsa-miR-4644	0	0	0	0	0	0	0	0	0	0	0	0	0	0	0	0	0	0	0	0	0	0	0	0	0	0	0	0	0	0	0	0	0	0	0	0	0	0	0	0	0	0	0	0	0	0	0	0	0
hsa-miR-4645-3p	0	0	0	0	0	9.99442	0	0	0	0	0	0	0	0	0	0	0	7.84632	0	0	0	0	0	0	0	0	0	0	0	6.94565	0.175964	0	0	0	0	0	0	0	0	0	0	0	0	0	0	0	0	59.3425	0
hsa-miR-4645-5p	0	0	0	0	0	0	0	0	0	0	0	0	0	0	0	0	0	0	0	0	0	0	0	0	0	0	0	2.29665	0	0	0	0	0	0	0	0	0	0	0	0	0	0	0	0	0	0	0	0	0
hsa-miR-4646-3p	0	0	0	0	0	0	0	0	0	0	0	0	0	0	0	0	0	0	0	0	0	0	0	0	0	0	0	0	0	0	0	15.813	0	0	0	0	0	0	0	0	0	0	0	229.02	1.57499	0	0	0	0
hsa-miR-4646-5p	0	0	0	0	0	0.100954	0	0.293832	35.6606	0	0	0	0	0	0	0	0	0	0	0	0	0	0	0	0	0	0	0	2.02886	0	0	9.79462	0	0	0	0	0	0	0	0	0	0	0.769337	661.977	0	0.0995318	0	0.156991	0
hsa-miR-4647	0	0	0	0	0	0	0	0	0	0	0	0	0	0	0	0	0	0.122599	0	21.8562	0	0	0	0	0	0	0	0	0	0	0	0	0	0	0	0	0	0	0	0	0	0	0	0	0	0	0	20.4088	0
hsa-miR-4648	0	0	0	0	0	0	0	0	0	0	0	0	0	0	0	0	0	0	0	0	0	0	0	0	0	0	0	0	0	0	0	0	0	0	0	0	0	0	0	0	361.737	0	0	0	0	19.9064	0	0	0
hsa-miR-4649-3p	0	0	0	0	0	0	0	0	0	0	0	0	0	0	0	0	0	0	0	0	0	0	0	0	0	0	0	0	0	0	0	0	0	0	0	0	0	0	0	0	0	0	0	0	0	0	0	0	0
hsa-miR-4649-5p	0	0	0	0	0	0	0	0	0	0	0	0	0	0	0	0	0	0	0	0	0	0	0	0	0	0	0	0	0	0	0	0	0	0	0	0	0	0	0	0	0	0	0	0	0	0	0	0	0
hsa-miR-4650-3p	0	0	0	0	0	0	0	0	0	0	0	0	0	0	0	0	0	0	0	0	0	0	0	0	0	0	0	0	0	0	0	0	0	0	0	0	0	0	0	0	0	0	0	0	0	0	0	0	0
hsa-miR-4650-5p	0	0	0	0	0	0	0	0	0	0	0	0	0	0	0	0	0	0	0	0	0	0	0	0	0	0	0	0	0	0	0	0	0	0	0	0	0	0	0	0	0	0	0	0	0	0	0	0	0
hsa-miR-4651	0	0	0	0	0	0	0	0	0	0	0	0	0.17714	0	0	0	0	0	0	0	0	0	0	0	0	0	0	0	0	0	0	0	0	0	0	0	0	0	0	0	0.582507	0	0	0	0	0	0	0	0
hsa-miR-4652-3p	0	0	0	0	0	0	0	0	0	0	0	0	0	0	0	0	0	0	0	0	0	0	0	0	0	0	0	0	0	0	0	0	0	0	0	0	0	0	0	0	0	0	0	0	0	0	0	0	0
hsa-miR-4652-5p	0	0	0	0	0.325039	0	0	0	0	0	0	0	0	0	0	0	0	0	0	0	0	0	0	0	0	0	0	0	0	0	0	0	0	0	0	0	0	0	0	0	0	0	0	0	0	0	0	0	0
hsa-miR-4653-3p	0	0	0	0	0	0	0	0	0	0	0	0	0	0	0	0	0	0	0	0	0	0	0	0	0	0	0	0	0	0	0	0	0	0	0	0	0	0	0	0	0	0	0	0	0	0	0	0	0
hsa-miR-4653-5p	0	0	0	0	0	0	0	0	0	0	0	0	0	0	0	0	0	0	0	0	0	0	0	0	0	0	0	0	0	0	0	0	0	0	0	0	0	0	0	0	0	0	0	0	0	0	0	0	0
hsa-miR-4654	0	0	0	0	0	0	0	0	0	0	0	0	0	0	0	0	0	0	0	0	0	0	0	0	0	0	0	0	0	0	0	0	0	0	0	0	0	0	0	0	0	0	0	0	0	0	0	0	0
hsa-miR-4655-3p	0	0	0	0	0	0	0	0	0	0	0	0	0	0	0	0	0	0	0	0	0	0	0	0	0	0	0	0	0	0	0	0	0	0	0	0	0	0	0	0	0	0	0	0	0	0	0	0	0
hsa-miR-4655-5p	0	0	0	0	0	0	0	0	0	0	0	0	0	0	0	0	0	0	0	0	0	0	0	0	0	0	0	0	0	0	0	0	0	0	0	0	0	0	0	0	0	0	0	0	0	0	0	0	0
hsa-miR-4656	0	0	0	0	0	0	0	0	0	0	0	0	0	0	0	0	0	0	0	0	0	0	0	0	0	0	375.354	0	0	0	0	0	0.105211	0	0	0	0	0	0	0	0	0	0	0	0	0	0	0.156991	0
hsa-miR-4657	0	0	0	0	62.0824	0	0	0	0	1.2603	89.5607	0	0	0	0	0	0	0	0	0	0	51.4405	0	0	0	0	0	0	14.7359	0	0	0	0	0	0	0	0	0	0	0	0	0	0	0	0	0	24.9959	0	0
hsa-miR-4658	0.527634	0	0	0.129439	0	0	0	34.966	0	0	0	0	0	0	0	0	0	0	0	0	0	0	41.5457	0	0	0	0	0	0	0	0	0	0	0	0	0	0	0	0	0	0	0	0	0	0	0	0	0	0
hsa-miR-4659a-3p	0	0	0	0	0	0	0	0	0	0	0	0	0	0	0	0	0	0	0	0	0	0	0	0	0	0	0	0	0	0	0	0	0	0	0	0	0	0	0	0	0	0	0	0	0	0	0	0	0
hsa-miR-4659a-5p	0	0	0	0	0	0	0	0	0	0	0	0	0	0	0	0	0	0	0	0	0	0	0	0	0	0	0	0	0	0	0	0	0	0	0	0	0	0	0	0	0	0	0	0	0	0	0	0	0
hsa-miR-4659b-3p	0	0	0	0	0	0	0	0	0	0	0	0	0	0	0	0	0	0	0	0	0	0	0	0	0	0	0	0	0	0	0	0	0	0	0	0	0	0	0	0	0	0	0	0	0	0	0	0	0
hsa-miR-4659b-5p	0	0	0	0	0	0	0	0	0	0	0	0	0	0	0	0	0	0	0	0	0	0	0	0	0	0	0	0	0	0	0	0	0	0	0	0	0	0	0	0	0	0	0	0	0	0	0	0	0
hsa-miR-466	0	0	0	0	0	0	0	0	0	0	0	0	0	0	0	0	0	0	0	0	0	0	0	0	0	0	0	0	0	0	0	0	0	0	0	0	0	0	0	0	0	0	0	0	0	0	0	0	0
hsa-miR-4660	0	0	0	0	0	0	0	0	0	0	0	0	0	0	0	0	0	0	0	10.2403	0	0	0	0	0	0	0	0	0	8.44741	0	0	0	0	0	0	0	0	0	0	0	0	0	0	0	0	0	0	0
hsa-miR-4661-3p	0	0	0	0	0	0	0	0	0	0	0	0	0	0	0	0	0	0	0	0	0	0	0	0	0	0	0	0	0	0	0	0	0	0	0	0	0	0	0	0	0	0	0	0	0	0	0	0	0
hsa-miR-4661-5p	0	0	0	0	0	0	0	0	0	0	0	0	0	0	0	0	0	0	11.052	17.8823	0	0	0	0	0	0	0	0	0	0	0	0	0	0	0	0	0	0	0	0	0	0	0	0	0	0	0	0	0
hsa-miR-4662a-3p	0	0	0	0	0	0	0	0	0	0	0	0	0	0	0	0	0	0	0	0	0	0	0	0	0	0	0	0	0	0	0	0	0	0	0	0	0	0	0	0	0	0	0	0	0	0	0	0	0
hsa-miR-4662a-5p	0	0	0	0	0	0	0	0	0	0	0	0	0	0	0	0	0	0	0	0	0	0	0	0	0	0	0	0	0	0	0	0	0	0	0	0	0	0	0	0	0	0	0	0	0	0	0	0	0
hsa-miR-4662b	0	0	0	0	0	0	0	0	0	0	0	0	0	0	0	0	0	0	0	0	0	0	0	0	0	0	0	0	0	0	0	0	0	0	0	0	0	0	0	0	0	0	0	0	0	0	0	0	0
hsa-miR-4663	0	0	0	0	0	0	0	0	0	0	0	0	0	0	0	0	0	0	0	0	0	0	0	0	0	0	0	0	0	0	0	0	0	0	0	0	0	0	0	0	0	0	0	0	0	0	0	0	0
hsa-miR-4664-3p	0	0	0	0	0	0	0	0	0	0	0.294608	0	0	0	0	0	0	0	0	0	0	0	0	0	0	0	0	0	0	4.41142	0	0	0	0	0	0	0	0	0	0	0	0	0	0	0	0	0	0	0
hsa-miR-4664-5p	0	0	0	0	0	0	0	0	0	0	0	0	0	0	0	0	0	0	0	0	0	0	0	0	0	0	0	0	0	0	0	0	0	0.119079	0	0	0	0	0	0	0	0	0	0	0	0	0	0	0
hsa-miR-4665-3p	0	0	0	0	0	0	0	0	0	0	0	0	0	0	0	0	0	0	0	0	0	0	0	0	0	0	0	0.104393	0	0	0	0	0	0	0	0	0	0	0	0	0	0	0	0	0	0	0	0	0
hsa-miR-4665-5p	0	0	9.10983	0	75.409	0.403815	0	204.801	0	267.184	0.589215	0	7.08561	8.3402	0	0	0	0	0	0	27.4505	53.3369	0	0	52.4591	0	0	5.32406	0	0	0	5.42834	25.882	0	8.78901	0	0	0	0	0	0	0	0.769337	0	0	0	63.0912	0.156991	14.4482
hsa-miR-4666a-3p	0	0	0	0	0	0	0	0	0	0	0	0	0	0	0	0	0	0	0	0	0	0	0	0	0	0	0	0	0	0	0	0	0	0	0	0	0	0	0	0	0	0	0	0	0	0	0	0	0
hsa-miR-4666a-5p	0	0	0	0	0	0	0	0	0	0	0	0	0	0	0	0	0	0	0	0	0	0	0	0	0	0	0	0	0	0	0	0	0	0	0	0	0	0	0	0	0	0	0	0	0	0	0	0	0
hsa-miR-4666b	0	0	0	0	0	0	0	0	0	0	0	0	0	0	0	0	0	0	0	0	0	0	0	0	0	0	0	0	0	0	0	0	0	0	0	0	0	0	0	0	0	0	0	0	0	0	0	0	0
hsa-miR-4667-3p	0	0	0	0	0	0	0	0	0	0	0	0	0	0	0	0	0	0	0	0	0	0	0	0	0	0	0	0	0	0	0	0	0	0	0	0	0	0	0	0	0	0	0	0	0	0	0	0	0
hsa-miR-4667-5p	0	0	0	0	0	0	3.96629	54.3589	0	0	0	0	9.2113	0	0	0	0	0	0	0	0	0	0	0	0	0	0	0	0	0	0	0	0	0	0.108506	0	0	0.710763	383.802	0	0	0	0	1.09057	0	0	0	0	0
hsa-miR-4668-3p	0	0	0	0	0	0	0	0	0	0	0	0	0	0	0	0	0	0	0	0	0	0	0	0	0	0	0	0	0	0	0	0	0	0	0	0	0	0	0	0	0	0	0	0	0	0	0	0	0
hsa-miR-4668-5p	0	0	0	0	0	0	0	0	0	0	0	0	0	30.0247	0	0	0	0	0	0	0	0	0	0	0	0	0	0	0	0	0	0	0	0	0	0	0	0	0	0	0	0	0	0	1.57499	2.09017	0	0	0
hsa-miR-4669	0	0	0	0	0	0	0	0	0	0	0	0	0	0	0	0	0	15.3248	22.7296	0	0	0	16.0312	0	0	0	0	0	0	0	0	0	0	0	0	0	0	0	0	0	0	0	0	0	0	0	26.8672	0	0
hsa-miR-4670-3p	0	0	0	0	0	0	0	0	0	0	0	0	0	0	0	0	0	0	0	0	0	0	0	0	0	0	0	0	0	0	0	0	0	0	0	0	0	0	0	0	0	0	0	0	0	0	0	0	0
hsa-miR-4670-5p	0	0	0	0	0	0	0	0	0	0	0	0	0	0	0	0	0	0	0	0	0	0	0	0	0	0	0	0	0	0	0	0	0	0	0	0	0	0	0	0	0	0	0	0	0	0	0	0	0
hsa-miR-4671-3p	0	0	0	0	0	0	0	0	0	0	0	0	0	0	0	0	0	0	0	0	0	0	0	0	0	0	0	0	0	0	0	0	0	0	0	0	0	0	0	0	0	0	0	0	0	0	0	0	0
hsa-miR-4671-5p	0	0	0	0	0	0	0	0	0	0	0	0	0	0	0	0	0	0	0	0	0	0	0	0	0	0	0	0	0	0	0	0	0	0	0	0	0	0	0	0	0	0	0	0	0	0	0	0	0
hsa-miR-4672	0	0	9.80465	0	0	0	21.2927	0	0	0	0.294608	0	0	0.208505	0	0	0	38.6186	0	0	0	0	0	0	21.5164	0	0	0	0	0	0	0	0	0	0	0	0	0	0	0	0	0	0	0	0	0	0	0	0
hsa-miR-4673	0	0	0	0	0	0	0	0	0	0	0	0	0	0	0	0	0	0	0	0	0	0	0	0	0	0	0	0	0	0	0	0	0	0	0	0	0	0	0	0	0	0	0	0	0	0	0	0	0
hsa-miR-4674	0	0	0	0	0	0	0	0	0	0	0	0	2.30282	0	0	0	0	0	0	0	0	0	0	1.09429	0	0	0	5.84602	0	0	0	0	0	0	3.25519	0	0	0	0	0	0	0	0	0	0	0	0	0	0
hsa-miR-4675	0	0	0	0	0	0	0	0	0	0	0	0	0	0	0	0	0	0	0	0	0	0	0	0	0	0	0	0	0	0	0	0	0	0	0	0	0	0	0	0	0	0	0	0	0	0	0	0	0
hsa-miR-4676-3p	0	2.84014	2.23886	0	0	0	0	0.293832	0	0	0	0	0	0	0	0	0	0	2.50235	0	0	0	0	0	0	0	0	0	0	0	0	0	0	0	0	0	0	0	0	0	0	0	0	0	0	0	0	0	0
hsa-miR-4676-5p	0	15.1948	5.79015	0	0	0	0	0	0	0	0	0	0	11.6763	0	0	0	11.5243	24.8149	0	0	0	0	0	0	0	0	15.7634	2.02886	0	0	0	0	0	0	0	0	0	0	0	0	0	0	0	0	12.8396	17.3768	0	0
hsa-miR-4677-3p	0	0	0	0.129439	0	0	20.0402	0	0	0	0	0	0	0	0	20.2943	0	0	0	0	0	0	0	0	0	0	0	1.25272	10.4646	0	0	0	0	0	0	0	0	0	0	0	0	0	0	0	0	0	0	0	0
hsa-miR-4677-5p	0	17.0408	0	0	0	0	0	0	0	0	0	0	0	0	0	0	0	0	0	0	0	0	0	0	0	0	0	0	0	0	0	0	0	0	0	0	0	0	0	0	0	0	0	0	0	0	0	0	0
hsa-miR-4678	0	0	0	0	0	0	0	0	0	0	0	0	0	0	0	0	0	0	0	0	0	0	0	0	0	0	0	0	0	0	0	0	0	0	0	0	0	0	0	0	0	0	0	0	0	0	0	0	0
hsa-miR-4679	0	0	0.154404	0	0	0	0	0	0	0	0	0	0	0	0	0	0	0	0	0	0	0	0	0	0	0	0	0	0	0	0	0	0	0	0	0	0	0	0	0	0	0	0	0	0	0	0	0	0
hsa-miR-4680-3p	0	0	0	0	0	0	0	0	0	0	0	0	0	0	0	0	0	0	0	0	0	0	0	0	0	0	0	0	0	0	0	0	0	0	0	0	0	0	0	0	0	0	0	0	0	0	0	0	0
hsa-miR-4680-5p	0	0	0	0	0	0	0	0	0	0	0	0	0	0	0	0	0	0	0	0	0	0	0	0	0	0	0	0	0	0	0	0	0	0	0	0	0	0	0	0	0	0	0	0	0	0	0	0	0
hsa-miR-4681	0	0	0	0	0	0	0	0	0	0	0	0	0	0	0	0	0	0	0	0	0	0	0	0	0	0	0	0	0	0	0	0	0	0	0	0	0	0	0	0	0	0	0	0	0	0	0	0	0
hsa-miR-4682	0	0	0	0	0	0	0	0	0	0	0	0	0	0	0	0	0	0	0	0	0	0	0	0	0	0	0	0	0	0	0	0	0	0	0	0	0	0	0	0	0	0	0	0	0	0	0	0	0
hsa-miR-4683	0	0	0	0	0	0	0	0	0	0	0	0	0	0	0	0	0	0	0	0	0	0	0	0	0	0	0	0	0	0	0	0	0	0	0	0	0	0	0	0	0	0	0	0	0	0	0	0	0
hsa-miR-4684-3p	0	0	0	0	0	0	0	0	0	0	0	0	0	0	0	0	0	0	0	0	0	0	0	0	0	0	0	0	0	0	0	0	0	0	0	0	0	0	0	0	0	0	0	0	0	0	0	0	0
hsa-miR-4684-5p	0	0	0	0	0	0	0	0	0	0	0	0	0	0	0	0	0	0	0	0	0	0	0	0	0	0	0	0	0	0	0	0	0	0	0	0	0	0	0	0	0	0	0	0	0	0	0	0	0
hsa-miR-4685-3p	0.527634	0	0	0	0	0	19.8314	0	13.4117	0	106.353	0	0	7.92319	26.8354	24.5419	0	17.1638	18.9761	0	70.0374	0	0.225792	0	0	277.459	0	5.74163	0	20.4615	55.0768	0	9.46903	0	4.12324	0	0	0	0	0	0	0	0	0	1436.39	0	27.0009	17.8969	0
hsa-miR-4685-5p	0	0	0	0	0	0	0	0	0	0	0	0	0	0	0	0	0	0	0	0	0	0	0	0	0	0	0	0	0	0	0	0	0	0	0	0	0	0	0	0	0	0	0	0	0	0	0	0	0
hsa-miR-4686	0	0	0	0	0	0	0	0	0	0	0	0	0	12.7188	0	0	0	0	0	0	0	0	0	0	0	0	0.866869	0	0	0	0	0	0	6.19212	0	0	0	0	0	0	0	0	0	0	0	0	0	0	0
hsa-miR-4687-3p	0	0	0	0	0	0	0	0	0	0	0	0	0	0	0	0	0	0	0	0	0	0	0	0	0	0	0	0	0	0	0	0	0	0	0	0	0	0	0	0	0	0	0	0	0	0	0	0	0
hsa-miR-4687-5p	1.5829	0	0	0	0	0	0	0	19.1299	0	0	0	0	0.208505	0	0	0	0	0	0	0	0	0	0	0	0	0	0	0	0	0	0	0	0	0	0	0	0	0	0	0	0	0	0	0	0	0	0	0
hsa-miR-4688	0	0	0	0	0	0	0	0	0	0	0	0	0	0	0	0	0	0	0	0	0	0	0	0	0	0	0	0	0	0	0	14.0429	0	0	0	0	0	0	0	0	0	0	0	0	0	0	0	0	0
hsa-miR-4689	0	0	0	0	0	0	0	0	0	0	0	0	0	0	0	0	0	0.122599	0	0	0	0	0	2.18858	0.204918	0	2.60061	0	0	0	0	0	0	0	0	0	0	0	0	0	0.582507	0	0	0	0	0	0	0	0
hsa-miR-4690-3p	0	0	10.0363	0	0	0	0	0	0	0	0	438.735	0	0	0	0	0	0.122599	0	0	0	0	2.93529	0	0	0	0	6.47238	0	0	0	0	0	0	0	0	0	0	0	0	0	0	0	0	0	0	0	0	0
hsa-miR-4690-5p	0	0	0	0	0	0	0	0	0	0	0	0	0	0	0	0	0	0	0	0	0	0	0	0	0	0	0	0	0	0	0	0	0	0	0	0	0	0	0	0	0	0	0	0	0	0	0	0	0
hsa-miR-4691-3p	0	0	0	0	0	0	0	0	0	0	0	0	0	0	0	0	0	0	0	0	0	0	0	0	0	0	0	0	0	0	0	0	0	0	0	0	0	0	0	0	0	0	0	0	0	0	0	0	0
hsa-miR-4691-5p	0	0	0	0	0	0	0	0	0	0	0	0	0	0	0	0	0	0	0	0	0	0	0	0	0	0	0	0	0	0	0	0	0	0	0	0	0	0	0	0	0	0	0	0	0	0	0	0	0
hsa-miR-4692	0	0	0	0	0	0	0	0	0	0	0	0	0	0	0	0	0	0	0	0	0	0	0	0	0	0	0	0	0	0	0	0	0	0	0	0	0	0	0	0	0	0	0	0	0	0	0	0	0
hsa-miR-4693-3p	0	0	0	0	0	0	0	0	0	0	0	0	0	0	0	0	0	0	0	0	0	0	0	0	0	0	0	0	0	0	0	0	0	0	0	0	0	0	0	0	0	0	0	0	0	0	0	0	0
hsa-miR-4693-5p	0	0	0	0	0	0	0	0	0	0	0	0	0	0	0	0	0	0	0	0	0	0	0	0	0	0	0	0	0	0	0	0	0	0	0	0	0	0	0	0	0	0	0	0	0	0	0	0	0
hsa-miR-4694-3p	0	0	0	0	0	0	0	0	0	0	0	0	0	0	0	0	0	0	0	0	0	0	0	0	0	0	0	0	0	0	0	0	0	0	0	0	0	0	0	0	0	0	0	0	0	0	0	0	0
hsa-miR-4694-5p	0	0	0	0	0	0	0	0	0	0	0	0	0	0	0	0	0	0	0	0	0	0	0	0	0	0	0	0	0	0	0	0	0	0	0	0	0	0	0	0	0	0	0	0	0	0	0	0	0
hsa-miR-4695-3p	0	0	0	0	0	0	0	0	0	0	0	0	0	0	0	0	0	0	0	0	0	0	0	0	0	0	0	0	0	0	0	0	0	0	0	0	0	0	0	0	0	0	0	0	0	0	0	0	0
hsa-miR-4695-5p	0	0	0	0	0	0	0	0	0	0	0	0	0	0	0	0	0	0	0	0	0	0	0	0	0	0	0	0	0	0	0	0	0	0	0	0	0	0	0	0	0	0	0	0	0	0	0	0	0
hsa-miR-4696	0	0	0	0	0	0	0	0	0	0	0	0	0	0	0	0	0	0	0	0	0	0	0	0	0	0	0	0	0	0	0	0	0	0	0	0	0	0	0	0	0	0	0	0	0	0	0	0	0
hsa-miR-4697-3p	0	0	0	0	0	0	0	0	0	0	0	0	0	0	0	0	0	0	0	0	0	0	0	0	0	0	0	0	0	0	0	0	0	0	0	0	0	0	0	0	0	0	0	0	0	0	0	0	0
hsa-miR-4697-5p	0	0	0	0	0	0	0	0	0	0	0	0	0	0	0	0	0	0	7.08998	0	0	0	0	0	0	0	0	0	0	0	0	0	0	0	0	0	0	0	0	0	0	0	0	0	0	0	0	0	0
hsa-miR-4698	0	0	0	0	0	0	0	0	0	0	0	0	0	0	0	0	0	0	0	0	0	0	0	0	0	0	0	0	0	0	0	0	0	0	0	0	0	0	0	0	0	0	0	0	0	0	0	0	0
hsa-miR-4699-3p	0	0	0	0	0	0	0	0	0	0	0	0	0	0	0	0	0	0	0	0	0	0	0	0	0	0	0	0	0	0	0	0	0	0	0	0	0	0	0	0	0	0	0	0	0	0	0	0	0
hsa-miR-4699-5p	0	0	0	0	0	0	0	0	0	0	0	0	0	1.45954	0	0	0	0	0	0	0	0	0	0	0	0	0	0	0	0	0	0	0	0	0	0	0	0	0	0	0	0	0	0	0	0	0	0	0
hsa-miR-4700-3p	0	0	0	0	0	0	0	0	0	0	0	0	0	0	0	0	0	0	0	0	0	0	0	0	0	0	0	0	0	0	0	0	0	0	0	0	0	0	0	0	0	0	0	0	0	0	0	0	0
hsa-miR-4700-5p	0	0	0	0	0	0	0	0	0	0	0	0	0	0	0	0	0	0	0	0	0	0	0	0	0	0	0	0	0	0	0	0	0	0	0	0	0	0	0	0	0	0	0	0	0	0	0	0	0
hsa-miR-4701-3p	0	0	0	0	0	0	0	0	0	0	0	0	0	0	0	0	0	0	0	0	0	0	0	0	0	0	0	0	0	0	0	0	0	0	0	0	0	0	0	0	0	0	0	0	0	42.102	0	0	0
hsa-miR-4701-5p	0	0	0	0	0	0	0	0	0	0	0	0	0	0	0	0	0	0	0	0	0	0	0	0	0	0	0	3.75816	0	0	0	0	0	0	0	0	0	0	0	0	0	0	0	0	0	0	0	0	0
hsa-miR-4703-3p	0	0	0	0	0	0	0	0	0	0	0	0	0	0	0	0	0	0	0	0	0	0	0	0	0	0	0	0	0	0	2.28754	0	0	0	0	0	0	0	0	0	0	0	0	0	0	0	0	0	0
hsa-miR-4703-5p	0	0	0	0	0	0	0	0	0	0	0	0	0	0	0	0	0	0	0	0	0	0	0	0	0	0	0	0	0	0	0	0	0	0	0	0	0	0	0	0	0	0	0	0	0	0	0	0	0
hsa-miR-4704-3p	0	0	0	0	0	0	0	0	0	0	0	0	0	0	0	0	0	0	0	0	0	0	0	0	0	0	0	0	0	0	0	0	0	0	0	0	0	0	0	0	0	0	0	0	0	0	0	0	0
hsa-miR-4704-5p	0	0	0	0	0	0	0	0	0	0	0	0	0	0	0	0	0	0	0	0	0	0	0	0	0	0	0	0	0	0	0	0	0	0	0	0	0	0	0	0	0	0	0	0	0	0	0	0	0
hsa-miR-4705	0	0.142007	0	0	0	0	0	0	0	0	0	0	0	0	0	0	0	0	0	0	0	0	0	0	0	0	0	0	0	0	0	0	0	0	0	0	0	0	0	0	0	0	0	0	0	0	0	0	0
hsa-miR-4706	0	0	0	0	0	0	0	0	0	0	0	0	0	0	0	0	0	0	0	0	0	0	0	0	0	0	0	0	0	0	0	0	0	0	0	0	0	0	0	0	0	0	0	0	0	0	0	0	0
hsa-miR-4707-3p	0	0	0	0	0	20.1908	12.6295	0	0	0	0	0	0	0	0.143505	0	0	2.94237	0	0	0	0.474106	0	0	0	0	0	4.38452	0	0	0	0	0	0	0	0	0	0	0.582401	0	0	0	0	0	6.29998	0	0	0	0
hsa-miR-4707-5p	0	0	0	0	0	0	0	0	0	0	0	0	0	0	0	0	0	0	0	0.15284	0	0	0	0	0	0	0	0	0	0	0	0	0	0	0	0	0	0	0	0	0	0	0	0	0	0	0	0	0
hsa-miR-4708-3p	0	0	9.95905	0	0	0	0	0	0	0	0	0	0	0	0	0	0	0	0	0	0	0	0	0	0	0	0	0	0	0	0	0	0	0	0	0	0	0	0	0	0	0	0	0	0	0	0	0	0
hsa-miR-4708-5p	0	0	0	0	0	0	0	0	0	0	0	0	0	0	0	0	0	0	0	0	0	0	0	0	0	0	0	0	0	0	0	0	0	0	0	0	0	0	0	0	0	0	0	0	0	0	0	0	0
hsa-miR-4709-3p	0	0	0	0	0	0	0	0	0	0	0	0	0	0	0	0	0	0	0	0	0	0	0	0	0	0	0	0	0	0	0	0	0	0	0	0	0	0	0	0	0	0	0	0	0	0	0	0	0
hsa-miR-4709-5p	0	0	0	0.129439	0	0	0	0	0	1.2603	0	0	0	0	0	0	0	0	0	0	0	0	0	0	0	0	0	0	0	0	0	0	0	0	0	0	0	0	0.582401	0	0	0	0	0	0	0	0	0	0
hsa-miR-4710	0	6.1063	0	0	0	0	0	0	0	0	0	0	0	0	3.15711	0	0	0	0	0	0	0	0	0	0	0	0	0	0	0	0	0	0	0	0	0	0	0	0	0	0	0	0	0	0	5.07612	0	0	0
hsa-miR-4711-3p	0	0	0	0	0	0	0	0	0	0	0	0	0	0	0	0	0	0	0	0	0	0	0	0	0	0	0	0	0	0	0	0	0	0	0	0	0	0	0	0	0	0	0	0	0	0	0	0	0
hsa-miR-4711-5p	0	0	0	0	0	0	0	0	0	0	0	0	0	0	0	0	0	0	0	0	0	0	0	0	0	0	0	0	0	0	0	0	0	0	0	0	0	0	0	0	0	0	0	0	0	0	0	0	0
hsa-miR-4712-3p	0	0	0	0	0	0	0	0	0	0	0	0	0	0	0	0	0	0	0	0	0	0	0	0	0	0	0	0	0	0	0	0	0	0	0	0	0	0	0	0	0	0	0	0	0	0	0	0	0
hsa-miR-4712-5p	0	0	0	0	0	0	0	0	0	0	0	0	0	0	0	0	0	0	0	0	0	0	0	0	0	0	0	0	0	0	0	0	0	0	0	0	0	0	0	0	0	0	0	0	0	0	0	0	0
hsa-miR-4713-3p	0	0	0	0	0	0	0	0	0	0	0	0	0	0	0	0	0	0	0	0	0	0	0	0	0	0	0	0	0	0	0	0	0	0	0	0	0	0	0	0	0	0	0	0	0	0	0	0	0
hsa-miR-4713-5p	0	0	0	0	0	0	0	0	0	0	0	0	0	0	0	0	0	0	0	0	0	0	0	0	0	0	0	0	0	0	0	0	0	0	0	0	0	0	0	0	0	0	0	0	0	0	0	0	0
hsa-miR-4714-3p	0	0	0	47.3745	0.325039	0	0	0	0.103967	0	0	0	0	0	0	0	0	0	0	0	0	0	0	0	0	0	0	0	0	0	0	0	0	0	0	0	0	0	0	0	0	0	0	0	0	0	0.133668	0	0
hsa-miR-4714-5p	0	0	0	0	0	0	0	0	0	0	0	0	0	0	0	0	0	0	0	0	0	0	0	0	0	0	0	0	0	0	0	0	0	0	0	0	0	0	0	0	0	0	0	0	0	0	0	0	0
hsa-miR-4715-3p	0	0	0	0	0	0	0	0	0	0	0	0	0	0	0	0	0	0	0	0	0	0	0	0	0	0	0	0	0	0	0	0	0	0	0	0	0	0	0	0	0	0	0	0	0	0	0	0	0
hsa-miR-4715-5p	0	0	0	0	0	0	0	0	0	0	0	0	0	0	0	0	0	0	0	0	0	0	0	0	0	0	0	0	0	0	0	0	0	0	0	0	0	0	0	0	0	0	0	0	0	0	0	0	0
hsa-miR-4716-3p	0	0	0	0	0	0	0	0	0	0	0	0	0	0	0	0	0	0	0	0	0	0	0	0	0	0	0	0	0	0	0	0	0	0	0	0	0	0	0	0	0	0	0	1.09057	1.57499	0.0995318	54.8038	0	0
hsa-miR-4716-5p	0	0	0	0	0	0	0	0	0	0	0	0	0	0	0	0	0	0	0	0	0	0	0	0	0	0	0	0	0	0	0	0	0	0	0	0	0	0	0	0	0	0	0	1.09057	1.57499	0.0995318	54.8038	0	0
hsa-miR-4717-3p	0	12.0706	0	0	0	0	0	0	0	0	0	0	7.97131	0	0	0	0	0	0	0	30.016	0	0	0	0	0	0	0	0	0	0	0	10.8368	0	0	0	0	0	0	0	0	0	0	0	0	0	0	0	0
hsa-miR-4717-5p	0	12.0706	0	0	0	0	0	0	0	0	0	0	7.97131	0	0	0	0	0	0	0	30.016	0	0	0	0	0	0	0	0	0	0	0	10.8368	0	0	0	0	0	0	0	0	0	0	0	0	0	0	0	0
hsa-miR-4718	0	0	0	0	0	0	0	0	0	0	0	0	0	0	0	0	0	0	0	0	0	0	0	0	0	0	0	0	0	0	0	0	0	0	0	0	0	0	0	0	0	0	0	0	0	0	0	0	0
hsa-miR-4719	0	0	0	0	0	0.100954	0	0	0	0	0	0	0	0	0	0	0	0	0	0	0	0	0	0	0	0	0	0	0	0	0	0	0	0	0	0	0	0	0	0	0	0	0	0	0	0	0	0	0
hsa-miR-4720-3p	0	0	0	0	0	0	0	0	0	0	0	0	0	0	0	0	0	0	0	0	0	0	0	0	0	0	0	0	0	0	0	0	0	0	0	0	0	0	0	0	0	0	0	0	0	0	0	0	0
hsa-miR-4720-5p	0	0	0	0	0	0	0	0	0	0	0	0	0	0	0	0	0	0	0	0	0	0	0	0	0	0	0	0	0	0	0	0	0	0	0	0	0	0	0	0	0	0	0	0	0	0	0	0	0
hsa-miR-4721	0	0	0	0	0	0	0	0	0	0	0	0	0	0	0	0	0	0	0	0	0	0	0	0	0	0	0	0	0	0	0	0	0	0	0	0	0	0	0	0	0	0	0	0	0	0	0	0	0
hsa-miR-4722-3p	0	0	0	0	0	0	0	0	0	0	0	0	0	0	0	0	0	0	0	0	0	0	0	0	0	0	0	0	0	0	0	0	0	0	0	0	0	0	0	0	0	0	0	0	0	0	0	0	0
hsa-miR-4722-5p	0	0	0	0	0	0	0	0	0	0	0	0	0	0	0	0	0	0	0	0	0	0	0	0	0	0	0	0	0	0	0	0	0	0	0	0	0	0	0	0	0	0	0	0	0	0	0	0	0
hsa-miR-4723-3p	0	0	0	0	0	0	0	0	0	0	0	0	0	0	0	0	0	0	0	0	0	0	0	0	0	0	0	0	0	3.19124	0	0	0	0	0	0	0	0	0	0	0	0	0	0	0	0	0	0	0
hsa-miR-4723-5p	0	0	0	0	0	0	0	0.293832	0	0	0	0	0	0	0	0	0	0	0	0	0	0	0	0	0	0	0	0	0	0	0	0	0	0	0	0	0	0	0	0	0	0	0	0	0	0	0	0	0
hsa-miR-4724-3p	0	0	0	0	0	0	0.104376	0	0	0	0	0	0	0	0	0	0	0	0	0	0	0	0	0	0	0	0	0	0	0	0	0	0	0	0	0	0	0	0	0	0	0	0	0	0	0	0	0	0
hsa-miR-4724-5p	0	0	5.79015	0.129439	0	12.4173	0	0	0.103967	0	0	0	0	0	0	0	0	0	8.13262	0	0	0	0	0	0	0	0	0	0	0	0	0	0	0	0	0	0	0	0	0	0	0	0	0	0	0	0	0	0
hsa-miR-4725-3p	0	0	0	0	0	0	0	0	0	0	0	0	0	0	0	0	0	0	0.417058	0	0	0	0	0	0	0	0	0	0	0	0	0	0	0	0	0	0	0	0	0	0	0	0	0	0	0	0	0	0
hsa-miR-4725-5p	0	0	0	0	0	0	0	0	0	0	0	0	0	0	0	0	0	0	0	0	0	0	0	0	0	0	0	0	0	0	0	0	0	0	0	0	0	0	0	0	0	0	0	0	0	0	0	0	0
hsa-miR-4726-3p	0	0	0	0	0	0	0	0	0	0	0	0	0	0	0	0	0	0	0	0	0	0	0	0	0	0	0	0	0	0	0	0	0	0	0	0	0	0	0	0	0	0	0	0	0	0	0	0	0
hsa-miR-4726-5p	0	0	0	0	0	0	0	0	0	0	0	0	0	0	0	0	0	0	0	0	0	0	0	0	0	0	0	0	0	0	0	0	0	0	0	0	0	0	0	0	0	0	1.53867	0	0	0	0	0	0
hsa-miR-4727-3p	0	0	0	0	0	0	0	0	0	0	0	0	0	0	0	0	0	0	0	0	0	0	0	0	0	0	0	0	0	0	0	0	0	0	0	0	0	0	0	0	0	0	0	0	0	0	0	0	0
hsa-miR-4727-5p	0	0	0	0	0	0	0	0	0	0	0	0	0	0	0	0	0	0	0	0	0	0	0	0	0	0	0	0	0	0	0	0	0	0	0	0	0	0	0	0	0	0	0	0	0	0	0	0	0
hsa-miR-4728-3p	0	0	0	0	0	0	0	0	0	0	0	0	0	0	0	0	0	0	0	0	0	0	0	0	0	0	0	0	13.8816	0	0	0	0	0	0	0	0	0	0	0	0	0	0	0	0	0	0	0	0
hsa-miR-4728-5p	0	0	0	0	0	0	0	0	0	0	0	0	0	0	0	0	0	0	0	0	0	0	0	0	0	0	0	0	0	0	0	0	0	0	0	0	0	0	0	0	0	0	0	0	0	0	0	0	0
hsa-miR-4729	0	0	0	0	0	0	0	0	0	0	0	0	0	0	0	0	0	0	0	0	0	0	0	0	0	0	0	0	0	0	0	0	0	0	0	0	0	0	0	0	0	0	0	0	0	0	0	0	0
hsa-miR-4730	0	0	0	0	0	0	0	0	0	0	0	0	0	0	0	0	0	0	0	0	0	0	0	0	0	0	0	0	0	0	0	0	0	0	0	0	0	0	0	0	0	0	0	0	0	0	0	0	0
hsa-miR-4731-3p	0	0	0	0	0	0	0	0	0	0	0	0	0	0	0	0	0	0	0	0	0	0	0	0	0	0	0	0	0	0	0	0	0	0	0	0	0	0	0	0	0	0	0	0	0	0	0	0	0
hsa-miR-4731-5p	0	0	0	0	0	0	0	0	0	0	30.3446	0	0	0	4.87917	0	0	0	0	0	0	0	0	0	0	0	0	0	0	0	0	0	0	0	0	0	0	0	0	0	0	0	0	0	0	0	0	0	0
hsa-miR-4732-3p	39.5726	73.2756	8.87822	141.735	391.022	305.082	215.745	163.664	408.174	2.52061	555.041	5.6248	115.495	117.597	213.105	148.195	694.759	173.6	235.846	89.5645	225.761	99.0881	243.629	433.339	187.5	701.702	3.46748	54.2845	137.001	269.378	202.007	141.019	158.133	81.212	202.256	527.38	8.37397	507.485	1103.07	1.08779	454.938	2.52365	0.769337	468.946	1644.29	184.333	24.4612	87.7578	175.86
hsa-miR-4732-5p	2.11054	126.954	59.1367	68.0847	659.179	210.489	267.62	27.3263	204.191	831.8	286.359	389.986	82.016	50.4582	85.816	141.116	183.216	90.6005	159.316	2.59829	111.341	219.985	100.477	71.1289	100	184.674	0.866869	41.3397	61.9335	107.094	264.122	64.6681	20.2006	50.3705	134.765	0.449791	8.37397	1009.28	347.111	25.0193	719.396	0	487.76	5.45286	1.57499	219.866	61.4872	198.436	84.4731
hsa-miR-4733-3p	0	0	0	0	0	0	0	0	0	0	0	0	0	0	0	0	0	0	0	0	0	0	0	0	0	0	0	0	0	0	0	0	0	0	0	0	0	0	0	0	0	0	0	0	0	0	0	0	0
hsa-miR-4733-5p	0	0	0	0	0	0	0	0	0	0	0	0	0	0	0	0	0	0	0	0	0	0	0	0	0	0	0	0	0	0	0	0	0	0	0	0	0	0	0	0	0	0	0	0	0	0	0	0	0
hsa-miR-4734	0	0	0	0	0	0	0	0	28.3829	0	0	0	0	0	0	0	0	0	10.635	0	0	0	0	0	0	0	0	0	0	0	0	0	0	0	0	0	0	0	0	0	0	0	0	0	0	0	0	0	0
hsa-miR-4735-3p	0	0	0	0	0	0	0	0	0	0	0	0	0	0	0	0	0	0	0	0	0	0	0	0	0	0	0	0	0	0	0	0	0	0	0	0	0	0	0	0	0	0	0	0	0	0	0	0	0
hsa-miR-4735-5p	0	0	0	0	0	0	0	0	0	0	0	0	0	0	0	0	0	0	0	0	0	0	0	0	0	0	0	0	0	0	0	0	0	0	0	0	0	0	0	0	0	0	0	0	0	0	0	0	0
hsa-miR-4736	0	0	0	0	0	0	0	0	0	0	0	0	0	0	0	0	0	0	0	0	0	0	0	0	0	0	0	0	0	0	0	0	0	0	0	0	0	0	0	0	0	0	0	0	0	0	0	0	0
hsa-miR-4737	0	0	0	0	0	0	0	0	0	0	0	0	0	0	0	0	0	0	0	0	0	0	0	0	0	0	0	0	0	0	0	0	0	0	0	0	0	0	0	0	0	0	0	0	0	0	0	0	0
hsa-miR-4738-3p	0.527634	0	3.62849	210.208	0	0	0	0.293832	0.103967	0	0.294608	0	0	0	6.88824	0	0	18.2672	16.2652	0.15284	0	0	0	0	0	0	0	2.60983	0	8.82285	11.4377	0	0	0	0.325519	0	0	0	0	0	0	0	0	0	0	0	0	0	0
hsa-miR-4738-5p	0	0	0	0	0	0	0	0	0	0	0	0	0	0	0	0	0	0	0	0	0	0	0	0	0	0	0	0	0	0	0	0	0	0	0	0	0	0	0	0	0	0	0	0	0	0	0	0	0
hsa-miR-4739	0	0	0	0	0	0	0	0	0	0	0	0	0	0	0	0.47196	0	16.6734	0	0	0	0	0	0	0	0	0	0	0	0	0	0	0	0	0	0	0	0	0	0	0	0	0	0	0	0	0	0	0
hsa-miR-4740-3p	0	0	0	0	0	0	0	0	0	0	0	0	0	0	0	0	0	0	0	0	0	0	0	0	0	0	0	0	0	0	0	0	0	0	0	0	0	0	0	0	0	0	0	0	0	0	0	0	0
hsa-miR-4740-5p	0	0	0	0	0	0	0	0	0	0	0	0	0	0	0	0	0	0	0	0	0	0	0	0	0	0	0	0	0	0	0	0	0	0	0	0	0	0	0	0	0	0	0	0	0	0	0	0	0
hsa-miR-4741	0	0	0	0	0	0	0	0	0	0	0	0	0	0	0	0	0	0	0	0	0	0	0	0	0	0	0	0	0	0	0	5.07432	0	0	0	0	0	1.42153	0	0	0	0	0	0	0	0	0	0	0
hsa-miR-4742-3p	0	0	0	0	0	13.7297	0.104376	0	27.9671	0	0	0	7.08561	0	0	0	0	0	0	0	0	0	0	0	0	0	0	0	0	10.3246	0	4.60229	0	0	0	0	0	0	0	0	0	0	0	0	0	0	0	0	19.0574
hsa-miR-4742-5p	0	11.6446	0	0	0	0	0	0	0	0	0	0	0	0	0	0	0	0	0	0	0	0	0	0	0	0	0	0	0	0	0	0	0	0	0	0	0	0	0	0	0	0	0	0	0	0	0	0	0
hsa-miR-4743-3p	0	0	0	0	0	0	0	0	0	0	0	0	0	0	0	0	0	0	0	0	0	0	0	0	0	0	0	0	0	0	0	0	0	0	0	0	0	0	0	0	0	0	0	0	0	0	0	0	0
hsa-miR-4743-5p	0	0	0	0	0	0	0	0	0	0	0	0	2.30282	0	0	0	0	0	0	0	0	0	0	0	0	0	0	0	0	0	0	0	0	0	0	0	0	0	0	0	0	0	0	0	0	0	0	0	0
hsa-miR-4744	0	0	0	0	0	0	0	0	0	0	0	0	0	0	0	0	0	0	0	0	0	0	0	0	0	0	0	0	0	0	0	0	0	0	0	0	0	0	0	0	0	0	0	0	0	0	0	0	0
hsa-miR-4745-3p	0	0	0	0	0	0	0	0	0	0	0	0	0	0	0.143505	0	0	3.55537	0	0	0	0	0	0	0	0	0	0	0	0	0	0	0	0	0	0	0	0	0	1.08779	0	0	23.0801	0	0	0	0	0	0
hsa-miR-4745-5p	0	0	0	0	0	0	0	0	0	0	0	0	0	0	0	0	0	4.65875	0	13.45	0	0	0	1.09429	0	0	0	0	0	0	0	0.118007	0	0	0	0	0	0	0	0	0	0	0	0	0	0	0	0	0
hsa-miR-4746-3p	0	0	0	0	0	0	0	0	0	0	0	0	0	0	0	0	0	0	0	0	0	0	0	0	0	0	0	0	0	0	0	0	0	0	0	0	0	0	0	0	0	0	0	0	0	0	0	0	0
hsa-miR-4746-5p	0	0.284014	14.8228	0	0	23.4213	0	0	0	0	0	0	0	0	0	0	0	8.09152	0	0	0	0	0	0	0	0	0	3.34058	0	0	0	0	0	0	0.868051	0	0	0	0	0	0	0	0	0	0	26.3759	0	0	0
hsa-miR-4747-3p	0	0	0	0	0	0	0	0	0	0	0	0	0	0	0	0	0	0	0	0	0	0	0	0	0	0	0	0	0	0	0	0	0	0	0	0	0	0	0	0	0	0	0	0	0	0	0	0	0
hsa-miR-4747-5p	0	0	0	0	0	0	0	0	0	0	0	0	0	0	0	0	176.952	11.4017	0	0	0	0	8.80588	0	0	0	0	0	0	1.22018	0	0	0	0	0	0	0	0	318.573	0	0.582507	0	0	0	0	0	0	0	0
hsa-miR-4748	0	0	6.63937	0	0	0	0	0	0	0	0	0	0	0	0	0	0	0	0	0	6.41368	0	0	0	0	0	0	0	0	0	0	0	0	0	0	0	0	0	0	0	0	0	0	0	0	0	0	0	0
hsa-miR-4749-3p	0	0	0	0	0	0	0	0	0	0	0	0	0	0	0	0	0	0	0	0	0	0	0	0	0	0	0	0	0	0	0	0	0	0	0	0	0	0	0	0	0	0	0	0	0	0	0	0	0
hsa-miR-4749-5p	0	0	0	0	0	0	0	0	0	0	0	1.87493	0	0	0	0	0	0	0	0	0	51.6775	0	0	0	0	0	0	0	0	0	0	0	0	0	0	0	0	0	0	0	0	0	0	0	0	0	0	0
hsa-miR-4750-3p	0	0	0	0	0	0	0	0	0	0	0	0	0	0	0	0	0	0	0	0	0	0	0	0	0	0	0	0	0	0	0	0	0	0	0	0	0	0	0	0	0	0	0	0	0	0	0	0	0
hsa-miR-4750-5p	0	0	10.9627	0	0	0	0	0	0	0	0	0	0	0	0	0	176.952	0	0	0	0	0	0	0	0	0	0	0	0	0	0	0	0	0	0	0	0	0	0	0	0	0	0	0	503.998	0	0	0	0
hsa-miR-4751	0	0	0	0	0	0	0	0	0	0	0	0	0	0	0	0	0	0	0	0	0	0	0	0	0	0	0	0	0	0	0	0	0	0	0	0	0	0	0	0	0	0	0	0	0	0	0	0	0
hsa-miR-4752	0	0	0	0	0	0	0	0	0	0	0	0	0	0	0	0	0	0	0	0	0	0	0	0	0	0	0	6.05481	0	0	0	0	0	0	0	0	0	0	0	0	0	0	0	0	0	0	0	0	0
hsa-miR-4753-3p	0	10.2245	0	0	0	0	0	0	0	0	0	0	0	3.9616	0	0	0	0	0	0	0	0	0	0	0	0	0	0	0	7.69653	0	0	0	0	4.12324	0	0	0	0	1.08779	0	0	0	0	0	0	0	0	0
hsa-miR-4753-5p	0	0	0	0	0	8.48012	0	0.293832	0	0	0	0	0	0	0	0	0	0	0	0	0	0	0	0	0	0	0	2.81862	0	0	0	0	0	0	0	0	0	0	0	0	0	0	0	0	0	0	0	0	0
hsa-miR-4754	0	0	0	0	0	0	0	0	0	0	62.1622	0	0	0	0	0	0	6.37514	0	0	0	0	0	0	0	0	0	0	0	0	0	0	0	0	0	0	0	0	0	0	0	0	0	0	0	0	0	0	0
hsa-miR-4755-3p	0	0.710035	0	0	0	0	0	0	0	0	0	0	0	0.208505	0	36.3409	0	0	0	0	0	35.3209	0	0	0	0	0	0	0	0	21.6436	0	0	0	11.5017	0	0	0	0	0	0	0	0	0	0	0	0	0	0
hsa-miR-4755-5p	0	0.710035	0	0	0	0	0	0	0	0	0	0	0	0.208505	0	36.3409	0	0	0	0	0	35.3209	0	0	0	0	0	0	0	0	0.351929	0	0	0	11.5017	0	0	0	0	0	0	0	0	0	0	0	0	0	0
hsa-miR-4756-3p	0	0	0	0	0	0	0	0	0	0	0	0	0	0	0	0	0	0	0	0	0	0	0	0	0	0	0	0	0	0	0	0	0	0	0	0	0	0	0	0	0	0	0	0	0	0	0	0	0
hsa-miR-4756-5p	0	0	0	0	0	0	0	0	0	0	0	0	0	0	0	0	0	0	0	0	0	0	0	0	0	0	0	0	0	0	0	0	0	0	0	0	0	0	0	0	0	0	0	0	0	0	0	0	0
hsa-miR-4757-3p	0	0	0	0	0.325039	0	0	0	0	0	0.294608	5.6248	0	0	0	0	0	0	0	0	29.5029	0.237053	0	0	0	0	0	0	0	0	0	0	0	0	0	0	2.79132	0	0	0	0	1.26182	0	0	0	0	0	0	0
hsa-miR-4757-5p	0	0	0	0	0	0	0	0	0	0	0	0	0	0	0	0	0	0	3.96205	0	0	0	0	0	0	0	0	0	0	0	0	0	0	0	0	0	0	0	0	0	0	0	0	0	0	0	0	0	0
hsa-miR-4758-3p	0	0	0	0	0	0	0	0	0	0	0	0	0	0	0	0	0	0	0	0	0	0	0	0	0	0	0	0	0	0	0	0	0	0	0	0	0	0	0	0	0	0	0	0	0	0	0	0	0
hsa-miR-4758-5p	0	0	0	0	0	0	0	0	0	0	0	0	0	0	0	0	0	0	0	0	0	0	0	0	0	0	0	0	0	0	0	0	0	0	0	0	0	0	0	0	0	0	0	0	0	0	0	0	0
hsa-miR-4759	0	0	0	0	0	0	0	0	0	0	0	0	0	0	0	0	0	0	0	0	0	0	0	0	0	0	0	0	0	0	0	0	0	0	0	0	0	0	0	0	0	0	0	0	0	0	0	0	0
hsa-miR-4760-3p	0	0	0	0	0	0	0	0	0	0	0	0	0	0	0	0	0	0	0	0	0	0	0	0	0	0	0	0	0	0	0	0	0	0	0	0	0	0	0	0	0	0	0	0	0	0	0	0	0
hsa-miR-4760-5p	0	0	0	0	0	0	0	0	0	0	0	0	0	0	0	0	0	0	0	0	0	0	0	0	0	0	0	0	0	0	0	0	0	0	0	0	0	0	0	0	0	0	0	0	0	0	0	0	0
hsa-miR-4761-3p	0	0	0	0	0	0	0	0	0	0	0	0	0	0	0	0	0	0	0	0	0	0	0	0	0	0	0	0	0	0	0	0	0	0	0	0	0	0	0	0	0	0	0	0	0	0	0	0	0
hsa-miR-4761-5p	0	0	0	0	0	0	0	0	0	0	0	0	0	0	0	0	0	0	0	0	0	0	0	0	0	0	0	0	0	0	0	0	0	0	0	0	0	0	0	0	0	0	0	0	0	0	0	0	0
hsa-miR-4762-3p	0	0	0	0	0	0	0	0	0	0	0	0	0	0	0	0	0	0	0	0	0	0	0	0	0	0	0	0	0	4.69301	0	0	0	0	0	0	0	0	0	0	0	0	0	0	0	0	0	0	0
hsa-miR-4762-5p	0	3.55018	0	0	0	0	0	0	0	0	0	0	0	0	0	0	0	0	0	0	0	0	0	0	0	0	0	0	0	0	0	0	0	0	0	0	0	0	0	0	0	0	0	0	0	0	0	0	0
hsa-miR-4763-3p	0	0	0	0	0	0	0	0	0	0	0	0	0	0	0	0	0	0	0	0	0	0	0	0	0	0	0	0	0	0	0	0	0	0	0	0	0	0	0	0	0	0	0	0	0	0	0	0	0
hsa-miR-4763-5p	0	0	0	0	0	0	0	0	0	0	20.6225	0	0	4.1701	0	0	0	0	0	0	0	0	0	0	0	0	0	0	0	0	0	0	0	0	0	0	0	0	0	0	0	0	0	0	0	0	0	0	0
hsa-miR-4764-3p	0	0	0	0	0	0	0	0	0	0	0	0	0	0	0	0	0	0	0	0	0	0	0	0	0	0	0	0	0	0	0	0	0	0	0	0	0	0	0	0	0	0	0	0	0	0	0	0	0
hsa-miR-4764-5p	0	0	0	0	0	0	0	0	0	0	0	0	0	0	0	0	0	0	0	0	0	0	0	0	0	0	0	0	0	0	0	0	0	0	0	0	0	0	0	0	0	0	0	0	0	0	0	0	0
hsa-miR-4765	0	0	0	0	0	0	0	0	0	0	0	0	0	0	0	0	0	0	0	0	0	0	0	0	0	0	0	0	0	0	0	0	0	0	0	0	0	0	0	0	0	0	0	0	0	0	0	0	0
hsa-miR-4766-3p	0	0	0	0	0	0	0	0	0	0	0	0	0	0	0	0	0	0	0	0	0	0	0	0	0	0	0	0	0	0	0	0	0	0	0	0	0	0	0	0	0	0	0	0	0	0	0	0	0
hsa-miR-4766-5p	0	0	0	0	0	0	0	0	0	0	0	0	0	0	0	0	0	0	0	0	0	0	0	0	0	0	0	0	0	0	0	0	0	0	0	0	0	0	0	0	0	0	0	0	0	0	0	0	0
hsa-miR-4767	0	0	0	0	0	0	0	0	0	0	0	0	0	0	0	0	0	0	0	0	0	0	0	0	0	0.298343	0	0	0	0	0	0	0	0	0.108506	0	0	0	0	0	0	0	0	0	0	0	0	0.627963	0
hsa-miR-4768-3p	0	0	0	0	0	0	0	0	0	0	0	0	0	0	0	0	0	0	0	0	0	0	0	0	0	0	0	0	0	0	0	0	0	0	0	0	0	0	0	0	0	0	0	0	0	0	0	0	0
hsa-miR-4768-5p	0	0	0	0	0	0	0	0	0	0	0	0	0	0	0	0	0	0	0	0	0	0	0	0	0	0	0	0	0	0	0	0	0	0	0	0	0	0	0	0	0	0	0	0	0	0	0	0	0
hsa-miR-4769-3p	0	0	0	0	0	0	0	0	0	0	0	0	0	0	0	0	0	0	0	0	0	0	0	0	0	0	0	0	0	0	0	0	0	0	0	0	0	0	0	0	0	0	0	0	0	0	0	0	0
hsa-miR-4769-5p	0	0	0	0	0	0	0	0	0	0	0	0	0	0	0	0	0	0	0	0	0	0	0	0	0	0	0	0	0	0	0	0	0	0	0	0	0	0	0	0	0	0	0	0	0	0	0	0	0
hsa-miR-4770	0	0	0	0	0	0	0	0	0	0	0	0	0	0	0	0	0	0	0	0	0	0	0	0	0	0	0	0	0	0	0	0	0	0	0	0	0	0	0	0	0	0	0	0	0	0	0	0	0
hsa-miR-4771	0	0	0	0	0	0	0	0	0	0	0	0	7.79417	0	0	0	0	0	0	0	0	0	0	0	0	0	0	0	0	0	0	0	0	0	0	0	0	0	0	0	0	0	0	0	0	0	0	0	0
hsa-miR-4772-3p	0	7.52637	9.34144	0	0.325039	0	0	0	0	0	0	0	0	0	7.46226	54.2754	0	0	0	0	0	45.7512	0	0	0	0	0	12.1096	0	8.63513	0	0	0	0	6.61889	0	0	0	0	0	0	1.26182	0	0	0	0	0	0	0
hsa-miR-4772-5p	0	0	0	0	114.739	0	13.882	78.7469	0	0	0.294608	0	7.79417	27.9397	6.31422	49.5558	0	10.2983	0	17.8823	0	14.2232	25.9661	0	0	0	0	2.71422	0	6.38249	0	0	17.886	0	61.8486	0	0	0	0	0	0.582507	0	208.49	1.09057	0	16.5223	0	0.156991	0
hsa-miR-4773	0	0	36.4393	0	0	0	0	0	0	0	0	0	0	0	0	0	0	0	0	0	0	0	0	0	0	0	0	5.01088	0	0	0	0	0	0	0	0	0	0	0	0	0	0	0	0	0	0	0	0	0
hsa-miR-4774-3p	0	0	0	0	0	0	0	0	0	0	0	0	0	0	0	0	0	0	0	0	0	0	0	0	0	0	0	0	0	0	0	0	0	0	0	0	0	0	0	0	0	0	0	0	0	0	0	0	0
hsa-miR-4774-5p	0	0	0	0	0	0	0	0	0	0	0	0	0	0	0	0	0	0	0	0	0	0	0	0	0	0	0	0	0	0	0	0	0	0	0	0	0	0	0	0	0	0	0	0	0	0	0	0	0
hsa-miR-4775	0	9.51447	0	0	0	0	0	0	0	0	0	0	0	0	0	0	0	0	0	0	0	0	0	0	0	0	0	0	0	0	0	0	0	0	0	0	0	0	0	0	0	0	0	0	0	0	0	0	0
hsa-miR-4776-3p	0	0	0	0	0	0	0	0	0	0	0	0	0	0	0	0	0	0	0	0	0	0	0	0	0	0	0	0	0	0	0	0	0	0	0	0	0	0	0	0	0	0	0	0	0	0	0	0	0
hsa-miR-4776-5p	0	0	0	0	0	0	0	0	0	0	0	0	0	0	0	0	0	0	0	0	0	0	0	0	0	0	0	0	0	0	0	0	0	0	0	0	0	0	0	0	0	0	0	0	0	0	0	0	0
hsa-miR-4777-3p	0	0	0	0	0	0	0	0	0	0	0	0	0	0	0	0	0	0	0	0	0	0	0	0	0	0	0	0	0	0	0	0	0	0	0	0	0	0	0	0	0	0	0	0	0	0	0	0	0
hsa-miR-4777-5p	0	0	0	0	0	0	0	0	0	0	0	0	0	0	0	0	0	0	0	0	0	0	0	0	0	0	0	0	0	0	0	0	0	0	0	0	0	0	0	0	0	0	0	0	0	0	0	0	0
hsa-miR-4778-3p	0	0	0	0	0	0	0	0	0	0	0	0	0	0	0	0	0	0	0	0	0	0	0	0	0	0	0	0	0	0	0	0	0	0	0	0	0	0	0	0	0	0	0	0	0	0	0	0	0
hsa-miR-4778-5p	0	0	0	0	0	0	0	0	0	0	0	0	0	0	0	0	0	0	0	0	0	0	0	0	0	0	0.866869	0	0	0	0	0	0	0	0	0	0	0	0	0	0	0	0	0	0	0	0	0	0
hsa-miR-4779	0	0	0	0	0	0	0	0	0	0	0	0	0	0	0	0	0	0	0	0	0	0	0	0	0	0	0	0	0	0	0	0	0	0	0	0	0	0	0	0	0	0	0	0	0	0	0	0	0
hsa-miR-4780	0	0	0	0	0	0	0	0	0	0	0	0	0	0	0	0	0	0	0	0	0	0	0	0	0	0	0	0	0	0	0	0	0	0	0	0	0	0	0	0	0	0	0	0	0	0	0	0	0
hsa-miR-4781-3p	0.527634	0	0	0	0	0	0	0	0	0	0	0	18.954	15.6379	0	0	0	0	0	0	0	0	0	0	0	0	0	3.54937	23.9191	3.84826	0	0	0	0	0	0	0	0	0	0	0	0	0	0	0	0	0	0	3.54557
hsa-miR-4781-5p	0	0	0	0	0	0	0	0	0	0	0	0	0	0	0	0	0	0	0	0	0	0.237053	0	0	0	0	0	0	0	0	0	0	0	0	0	0	0	0	0	0	0	0	0	0	0	0	0.133668	0	0
hsa-miR-4782-3p	0	0	0	0	0	0	0	0	0	0	0	0	0	0	0	0	0	0	0	0	0	0	0	0	0	0	0	0	0	0	0	0	0	0	0	0	0	0	0	0	0	0	0	0	0	0	0	0	0
hsa-miR-4782-5p	0	0	0	0	0	0	0	0	0	0	0	0	0	0	0	0	0	0	0	0	0	0	0	0	0	0	0	0	0	0	0	0	0	0	0	0	0	0	0	0	0	0	0	0	0	0	0	0	0
hsa-miR-4783-3p	0	0	0	0	0	0	0	0	0	0	0	0	0	0	0	0	0	0	0	0	0	0	0	0	0	0	0	0	0	0	0	0	0	0	0	0	0	0	0	0	0	0	0	0	0	0	0	0	0
hsa-miR-4783-5p	0	0	0	0	0	0	0	0	0	0	0	0	0	0	0	0	0	0	0	0	0	0	0	0	0	0	0	0	0	0	0	0	0	0	0	0	0	0	0	0	0	0	0	0	0	0	0	0	0
hsa-miR-4784	0	0	0	0	0	0	0	0	0	0	0	0	0	0	0	0	0	0	0	0	0	0	0	0	0	0	0	0	0	0	0	0	0	0	0	0	0	0	0	0	0	0	0	0	0	0	0	0	0
hsa-miR-4785	0	0	9.72745	0	0	0	0	0	0	0	0	0	0	0	0	0	0	0	0	0	0	0	0	0	0	0	0	2.60983	0	0	0	0	0	0	0	0	0	0	0	0	0	0	0	0	0	0	0	29.0433	0
hsa-miR-4786-3p	0	0	0	0	0	0	0	0	0	0	0	0	0	0	0	0	0	0	0	0	0	0	0	0	0	0	0	0	0	0	0	0	0	0	0	0	0	0	0	0	0	0	0	0	0	0	0	0	0
hsa-miR-4786-5p	0	0	0	0	0	0	0	0	0	0	0	0	8.3256	0	0	0	0	0	0	0	0	0	0	0	0	0	0	0	0	0	0	0	0	0	0	0	0	0	0	0	0	0	0	0	0	0	0	0	0
hsa-miR-4787-3p	0	0.142007	0	0	0	0	0	0	0	0	0	0	9.38844	0	13.059	0	0	0	0	0	0	0	0	0	0	0	0	3.23619	0	0	0.175964	0	0	0	0	0	0	0	0	0	0	172.87	0	0	0	0	0	0	0
hsa-miR-4787-5p	0	0	0	0	0	0	0.208752	0	0.103967	0	0.883823	1.87493	0	0	0	0	0.521983	0	0	0	0	0	0	0	0.204918	1.49171	1.73374	0	0	0	0.175964	0	0.210423	0	0	0.224896	22.3306	2.84305	5.24161	0	1.74752	2.52365	0	0	0	0	0	0	0
hsa-miR-4788	0	0	0	0	0	0	0	0	0	0	0	0	0	0	0	0	0	0	0	0	0	0	0	0	0	0	0	0	0	0	0	0	0	0	0	0	0	0	0	0	0	0	0	0	0	0	0	0	0
hsa-miR-4789-3p	0	0	0	0	0	0	0	0	0	0	0	0	0	0	0	0	0	0	0	0	0	0	0	0	0	0	0	0	0	0	0	0	0	0	0	0	0	0	0	0	0	0	0	0	0	0	0	0	0
hsa-miR-4789-5p	0	0	0	0	0	0	0	0	0	0	0	0	0	0	0	0	0	0	0	0	0	0	0	0	0	0	0	0	0	0	0	0	0	0	0	0	0	0	0	0	0	0	0	0	0	0	0	0	0
hsa-miR-4790-3p	0	0	0	0	0	0	0	0	0	0	0	0	0	0	0	0	0	0	0	0	0	0	0	0	0	0	0	0	0	0	0	0	0	0	0	0	0	0	0	0	0	0	0	0	0	0	0	0	0
hsa-miR-4790-5p	0	0	0	0	0	0	0	0	0	0	0	0	0	0	0	0	0	0	0	0	0	0	0	0	0	0	0	0	0	0	0	0	0	0	0	0	0	0	0	0	0	0	0	0	0	0	0	0	0
hsa-miR-4791	0	0	0	0	0	0	0	0	0	0	0	0	0	0	0	0	0	12.9955	0	0	0	0	0	0	0	0	0	6.1592	22.6378	0	0	0	0	0	0	0	0	0	0	0	0	0	0	0	0	0	0	0	0
hsa-miR-4792	0	0	0	0	0	0	0	0	0	0	0	0	0	0	0	0	0	0	0	0	0	0	0	0	0	0	0	0	0	0	0	0	0	0	0	0	0	0	0	0	0	0	0	0	0	0	0	0	0
hsa-miR-4793-3p	0	0	0	0	0	0	0	0	0	0	0	0	0	0	0	0	0	0	0	0	0	0	0	0	0	0	0	0	0	0	0	0	0	0	0	0	0	0	0	0	0	0	0	0	0	0	0	0	0
hsa-miR-4793-5p	0	0	0	0	0	0	0	0	0	0	0	0	0	0	0	0	0	0	0	0	0	0	0	0	0	0	0	0	0	0	0	0	0	0	0	0	0	0	0	0	0	0	0	0	0	0	0	0	0
hsa-miR-4794	0	0	0	0	0	0	0	0	0	0	0	0	0	0	0	0	0	0	0	0	0	0	0	0	0	0	0	0	0	0	0	0	0	0	0	0	0	0	0	0	0	0	0	0	0	0	0	0	0
hsa-miR-4795-3p	0	0	0	0	0	0	0.104376	0	0.103967	0	0	0	0	0	0	0	0	0	0	0	0	0	0	0	0	0	0	0	0	0	0	0	0	0	0	0	0	0	0	0	0	0	0	0	0	0	0	0	0
hsa-miR-4795-5p	0	0	0	0	0	0	0.104376	0	0.103967	0	0	0	0	0	0	0	0	0	0	0	0	0	0	0	0	0	0	0	0	0	0	0	0	0	0	0	0	0	0	0	0	0	0	0	0	0	0	0	0
hsa-miR-4796-3p	0	0	0	0	0	0	0	0	0	0	0	0	0	14.3868	0	0	0	0	0	0	0	0	0	0	0	0	0	0	0	0	0	0	0	0	0	0	0	0	0	0	0	0	0	0	0	0	0	0	0
hsa-miR-4796-5p	0	0	0	0	0	0	0	0	0	0	0	0	0	0	0	0	0	0	0	0	0	0	0	0	0	0	0	0	0	0	0	0	0	0	0	0	0	0	0	0	0	0	0	0	0	0	0	0	0
hsa-miR-4797-3p	0	0	0	0	0	0	0	0	0	0	0	0	0	0	0	0	0	3.55537	0	0	0	0	0	0	0	0	0	0	0	0	0	0	0	0	0	0	0	0	0	0	0	0	0	0	0	0	0	0	2.4819
hsa-miR-4797-5p	0	0	0	0	0	0	0	0	0	0	0	0	0	0	0	0	0	0	0	0	0	0	0	0	0	0	0	0	0	0	0	0	0	0	0	0	0	0	0	0	0	0	0	0	0	0	0	0	2.4819
hsa-miR-4798-3p	0	0	0	0	0	0	0	0	0	0	0	0	0	0	0	0	0	0	0	0	0	0	0	0	0	0	0	0	0	0	0	0	0	0	0	0	0	0	0	0	0	0	0	0	0	0	0	0	0
hsa-miR-4798-5p	0	0	0	0	0	0	0	0	0	0	0	0	0	0	0	0	0	0	0	0	0	0	0	0	0	0	0	0	0	0	0	0	0	0	0	0	0	0	0	0	0	0	0	0	0	0	0	0	0
hsa-miR-4799-3p	0	0	0	0	0	0	0	0	0	0	0	0	0	0	0	0	0	0	0	0	0	0	0	0	0	0	0	0	0	0	0	0	0	0	0	0	0	0	0	0	0	0	0	0	0	0	0	0	0
hsa-miR-4799-5p	0	0	0	0	0	0	0	0	0	0	0	0	0	8.1317	0	0	0	0	0	0	0	0	0	0	0	0	0	0	0	0	0	0	0	0	0	0	0	0	0	0	0	0	0	0	0	0	0	0	0
hsa-miR-4800-3p	0	0	0	0	0	0	0	0	0	0	0	0	0	0	0	0	0	0	0	8.40622	0	0	0	0	0	0	0	0	0	0	0	0	0	0	0	0	0	0	0	0	0	0	0	0	0	0	0	0	0
hsa-miR-4800-5p	0	0	0	0	0	0	0	0	0	0	0	0	0	0	0	0	0	0	0	9.01758	0	0	0	0	0	0	0	3.65376	0	0	0	0	0	0	0	0	0	0	0	0	0	0	0	0	0	0	0	0	0
hsa-miR-4801	0	0	0	0	0	0	0	0	0	0	0	0	0	0	0	0	0	0	0	0	0	0	0	0	0	0	0	0	0	0	0	0	0	0	0	0	0	0	0	0	0	0	0	0	0	0	0	0	0
hsa-miR-4802-3p	0	0	0	0	0	0	0	0	0	0	0	0	0	0	0	0	0	0	0	0	0	0	0	0	0	0	0	0	0	0	0	0	0	0	0	0	0	0	0	0	0	0	0	0	0	0	0	0	0
hsa-miR-4802-5p	0	0	0	0	0	0	0	0	0	0	0	0	0	0	0	0	0	0	0	0	0	0	0	0	0	0	0	0	0	0	0	0	0	0	0	0	0	0	0	0	0	0	0	0	0	0	0	0	0
hsa-miR-4803	0	0	0	0	0	0	0	0	0	0	0	0	0	0	0	0	0	0	0	0	0	0	0	0	0	0	0	0	0	0	0	0	0	0	0	0	0	0	0	0	0	0	0	0	0	0	0	0	0
hsa-miR-4804-3p	0	0	0	0	0	0	0	0	0	0	0	0	0	0	0	0	0	0	0	0	0	0	0	0	0	0	0	0	0	0	0	0	0	0	0	0	0	0	0	0	0	0	0	0	0	0	0	0	0
hsa-miR-4804-5p	0	0	0	0	0	0	0	0	0	0	0	0	0	0	9.75834	0	0	0	0	0	0	0	0	0	0	0	0	0	0	0	0	0	0	0	0	0	0	0	0	0	0	0	0	0	0	0	0	0	0
hsa-miR-483-3p	1.05527	7.52637	0	0	0	19.585	21.2927	91.0878	4.67851	0	104.291	1.87493	79.1817	48.9987	35.3022	58.995	0	0.122599	97.1744	35.1533	13.8535	0	33.8688	1.09429	28.2787	351.448	0	14.1975	11.746	25.5299	24.2831	16.403	22.8309	37.629	41.8834	0	0	527.386	323.815	4.35117	0.582507	270.03	0	0	1118.25	7.76348	12.5648	19.7808	13.5618
hsa-miR-483-5p	1104.34	135.759	16.3668	1.81214	1148.36	929.179	382.538	3541.26	377.919	7251.78	631.933	4619.84	276.339	577.976	574.164	2606.64	1588.39	409.97	995.1	437.888	1469.76	566.793	778.756	3016.96	393.853	568.343	6640.22	158.051	186.868	204.709	1199.9	174.651	858.946	123.961	693.789	785.111	55.8265	5543.95	5161.23	3437.43	2864.77	6874.41	1806.4	33643.1	15595.6	227.928	72.7153	419.479	176.924
hsa-miR-484	4741.32	3334.75	5387.15	3286.45	2942.58	1576.8	1289.25	2988.27	1149.56	1077.56	2010.4	9095.31	1689.56	1890.52	2257.48	2086.54	1036.14	1574.78	2026.69	493.522	1893.06	2407.27	2796.88	310.779	580.124	384.862	8521.32	2036.71	983.354	1443.94	976.954	1534.92	1260.01	1098.15	1351.12	338.468	72.5744	1305.67	14.56	20.6681	665.805	1446.05	4800.66	2886.74	2149.87	1234.39	1519.67	1680.59	715.052
hsa-miR-485-3p	0	3.69218	14.9	0.129439	0	0	61.4774	48.1884	7.58958	0	32.1122	1.87493	44.2851	0	18.0816	48.1399	0.521983	31.7531	3.33646	0	112.368	0	0	0	0	0	183.776	0	0	19.1475	0	46.3769	15.1505	0	30.9243	0.449791	0	0	0	0	0	167.822	0	0	0	0	0	0	3.98876
hsa-miR-485-5p	339.269	53.9627	39.9134	81.4169	0.975116	21.7051	53.3361	274.439	36.8042	4366.95	240.105	7.49974	71.3876	0	44.0561	177.457	0	47.2005	21.8955	12.9914	224.479	0	0.225792	0	0	0.298343	1.73374	2.29665	44.3145	20.8369	81.1195	121.194	89.2193	124.795	40.4729	0.224896	5.58265	525.965	1.1648	2.17559	491.053	209.463	110.785	1.09057	3.14999	31.7506	44.1104	47.2542	56.1972
hsa-miR-486-3p	0	0	0	0	0	0	0	0	0	0	0	0	0	0	0	0	0	0	0	0	0	0	0	0	0	0	0	0	0	0	0	0	0	0	0	0	0	0	0	0	0	0	0	0	0	0	0	0	0
hsa-miR-486-5p	0	0	0	0	0	0	0	0	0	0	0	0	0	0	0	0	0	0	0	0	0	0	0	0	0	0	0	0	0	0	0	0	0	0	0	0	0	0	0	0	0	0	0	0	0	0	0	0	0
hsa-miR-487a-3p	0	0	0	0	0	0	18.5789	0	0	0	0	0	4.78279	0	5.02268	0	0	5.88474	0	0	0	0	0	0	0	0	0	0	0	5.35003	0	20.2973	0	0	0	0	0	0	0	0	0	0	0	0	0	0	0	23.2346	6.5593
hsa-miR-487a-5p	0	0	12.3523	0	0	0	0	0	0	0	0	0	0	0	0	0	0	0	0	0	0	0	0	0	0	0	0	0	0	0	0	0	0	0	2.60415	0	0	0	0	0	0	0	0	0	0	11.4462	0	0	0
hsa-miR-487b-3p	2.11054	112.47	280.243	89.5715	154.393	36.6462	118.258	156.318	117.379	0	68.0543	0	218.414	35.0288	126.428	129.789	158.683	73.3141	14.597	58.385	48.4874	10.6674	0	0	89.1395	0.596685	0	18.3732	59.6911	104.842	12.1415	168.043	101.319	21.077	67.0569	0	0	0	0	2.17559	1.16501	0	1.53867	5.45286	4.72498	37.9216	287.118	129.831	125.868
hsa-miR-487b-5p	0	0	0	0	0	0	0	0	0	0	0	0	0.708561	0	0	0	0	0	0	0	0	0	0	0	0	0	0	0	0	0	0	0	0	0	0	0	0	0	0	0	0	0	0	0	0	0	0	0	0
hsa-miR-488-3p	0	0	0	0	0	0	0	0	0	0	0	0	0	0	0	0	0	0	0	0	0	0	0	0	0	0	0	0	0	0	0	0	0	0	0	0	0	0	0	0	0	0	0	0	0	0	0	0	0
hsa-miR-488-5p	0	0	0	0	0	0	0	0	0	0	0	0	0	0	0	0	0	0	0	0	0	0	0	0	0	0	0	0	0	0	0	0	0	0	0	0	0	0	0	0	0	0	0	0	0	0	0	0	0
hsa-miR-489-3p	0	0	0	0	0	0	0	0	0	0	0	0	0	0	0	0	0	0	0	0	0	0	0	0	0	0	0	0	0	0	0	0	0	0	0	0	0	0	0	0	0	0	0	0	0	0	0	0	0
hsa-miR-489-5p	0	0	0	0	0	0	0	0	0	0	0	0	0	0	0	0	0	0	0	0	0	0	0	0	0	0	0	0	0	0	0	0	0	0	0	0	2.79132	0	0	0	0	0	0	0	0	0	0	0	0
hsa-miR-490-3p	0	0	0	0	0	0	0	0	0	0	0	0	0	0	0	0	0	0	0	0	0	0	0	0	0	0	0	0	0	0	0	0	0	0	0	0	0	0	0	0	0	0	0	0	0	0	0	0	0
hsa-miR-490-5p	0	0	0	0	0	0	0	0	0	0	0	0	0	0	0	0	0	0	0	0	0	0	0	0	0	0	0	0	0	0	0	0	0	0	0	0	0	0	0	0	0	0	0	0	0	0	0	0	0
hsa-miR-491-3p	0.527634	0	0	0	0	0	0	0	0	0	0	0	0	0	0	0	0	0	0	0	0	0	0	0	0	0	0	0	0	0	0	0	0	0	0	0	0	0	0	0	0	0	0	0	0	0	0	0	0
hsa-miR-491-5p	0	0	20.3041	0	0	0	0	0	0	0	0	853.095	0	10.0082	0	0	0	0	0	42.4896	0	0	0.225792	0	0	0	0	3.75816	0	0.938601	41.8795	10.8567	29.1436	0	13.7803	0	0	0	0.582401	1.08779	0	0	173.101	1.09057	0	0	0	18.0539	0
hsa-miR-492	0	0	0	0	0	0	0	0	0	0	0	0	0	0	0	0	0	0	0	0	0	0	0	0	0	0	0	0	0	0	0	0	0	0	0	0	0	0	0	0	0	0	0	1.09057	0	0	0	0	0
hsa-miR-493-3p	0	0.142007	49.0232	0	0	0.100954	0	84.3297	16.8426	0	0	0	22.3197	0.208505	15.6421	0	5.21983	10.4209	11.4691	1.5284	25.9113	24.1794	0	0	0	0	458.574	0	0.106782	4.59915	0	20.8873	0	0	10.4166	0	2.79132	0	0	1.08779	0.582507	0	0.769337	0	0	0	58.5465	19.6238	4.16604
hsa-miR-493-5p	1.5829	122.694	113.332	0.517754	383.546	128.009	147.379	1.46916	101.472	0	102.523	0	200.7	23.3526	138.195	1.41588	0	66.9389	25.649	37.2931	109.802	0	0.225792	0	45.2869	122.917	1.73374	26.0983	11.746	44.5835	0	194.358	90.2714	27.7455	37.2177	0.224896	2.79132	0	0	1.08779	0	1.26182	2.30801	4.36229	0	65.9896	152.649	175.673	146.077
hsa-miR-494-3p	2.63817	22.2951	65.3128	91.1248	201.849	20.4936	74.2113	0.293832	151.999	0	162.623	0	146.849	45.2456	65.4383	0.47196	0.521983	19.861	0	61.289	0.256547	39.5878	0	0	10.4508	0	0.866869	5.95042	26.5887	50.4029	0	21.4773	92.2705	60.2541	106.336	0	2.79132	0	0	1.08779	1.16501	1.26182	0	3.27172	1.57499	25.9778	4.94571	0	73.925
hsa-miR-494-5p	0	0	0	0	0	0	0	0	0	0	0	0	0	0	0	0	0	0	0	0	0	0	0	0	0	0	0	0	0	0	0	0	0	0	0	0	0	0	0	0	0	0	0	0	0	0	0	0	0
hsa-miR-495-3p	1.05527	39.904	90.4807	1.16495	0	18.2726	115.127	0.587663	14.6593	1.2603	155.847	1.87493	128.072	9.17422	75.9142	0.94392	0	56.518	33.5731	61.5947	0.513094	49.5441	5.41901	1.09429	28.4836	128.586	0	20.8787	50.8282	32.6633	0	77.1768	121.098	0.119079	78.1246	0.449791	2.79132	0	0	1.08779	0	0	0.769337	2.18114	1.57499	43.794	136.876	146.001	43.4332
hsa-miR-495-5p	0	0	0	0	0	0	0	0	0	0	0	0	0	0	0	0	0	0	0	0	0	0	0	0	0	0	0	0	0	0	0	0	0	0	0	0	0	0	0	0	0	0	0	0	0	0	0	0	0
hsa-miR-496	0	0	9.03263	0	0	0	0	0	0	0	0	0	4.25137	0	0	0	0	0	0	0	0	0	0	0	0	0	0	5.53284	0	0	0	0	0	0	0	0	0	0	0	0	0	0	0	0	0	0	0	0	0
hsa-miR-497-3p	0	0	0	0	0	0	0	0	0.103967	0	0	3.74987	0	0	0	0	0	0	0	0	0	0	0.225792	0	0	0	0.866869	0	0	0.0938601	0	10.2666	0	0.119079	0.108506	0	0	0	0.582401	0	0	0	0	0	0	0	0	0	0
hsa-miR-497-5p	12.1356	1.9881	1.23523	2.07102	3.90047	0.706676	1.14814	21.1559	2.07934	0	0	0	13.6398	9.59123	4.01814	101.471	0	7.47853	0	0.611362	27.7071	0	111.09	0	0	0	0.866869	8.56025	19.8614	20.4615	0.175964	8.96856	26.8289	0	12.6952	0.224896	0	0	0.582401	0	0	2.52365	0.769337	1.09057	1.57499	14.6312	0	0.156991	39.9762
hsa-miR-498	0	0	0	0	0	0	0	0	0	1.2603	0	0	0	0	0	0	0	0	0	0	0	0	0	0	0	0	0	0	0	0	0	0	0	0	0	0	0	0	0	0	0	0	0	0	0	0	0	0	0
hsa-miR-4999-3p	0	5.82229	0	0	0	0	0	0	0	0	0	0	0	0	0	0	0	0	0	0	0	0	0	0	20.6967	0	0	0	0	0	0	0	0	0	0	0	0	0	0	0	0	0	0	0	0	0	0	0	0
hsa-miR-4999-5p	0	0	0	0	0	0	0	0	0	0	0	0	1.7714	0	0	0	0	0	0	0	0	0	0	0	0	0	0	0	0	0	0	0	0	0	0	0	0	0	0	0	0	0	0	0	0	0	0	0	0
hsa-miR-499a-3p	0	0	0	0	0	0	0	0	0	0	0	0	0	0	0	0	0	0	0	0	0	0	0	0	0	0	0	0	0	0	0	0	0	0	0	0	0	0	0	0	0	0	0	0	0	0	0	0	0
hsa-miR-499a-5p	0	0	0	0	0	0	0	0	0	0	0	0	0	0	0	0	0	0	0	0	0	0	0	0	0	0	0	0	0	0	0	0	0	0	0	0	0	0	0	0	0	0	0	0	0	0	0	0	0
hsa-miR-499b-3p	0	0	0	0	0	0	0	0	0	0	0	0	0	0	0	0	0	0	0	0	0	0	0	0	0	0	0	0	0	0	0	0	0	0	0	0	0	0	0	0	0	0	0	0	0	0	0	0	0
hsa-miR-499b-5p	0	0	0	0	0	0	0	0	0	0	0	0	0	0	0	0	0	0	0	0	0	0	0	0	0	0	0	0	0	0	0	0	0	0	0	0	0	0	0	0	0	0	0	0	0	0	0	0	0
hsa-miR-5000-3p	0	0	0	0	0	0	0	0	0	0	0	0	0	0	0	0	0	0	0	0	0	0	0	0	0	0	0	0	0	0	0	0	0	0	0	0	0	0	0	0	0	0	0	0	0	0	0	0	0
hsa-miR-5000-5p	0	0	0	0	0	0	0	0	0	0	0	0	0	0	0	0	0	0	0	0	0	0	0	0	0	0	0	0	0	0	0	0	0	0	0	0	0	0	0	0	0	0	0	0	0	0	0	0	0
hsa-miR-5001-3p	0	0	0	0	0	0	0	0	0	0	0	0	0	10.4253	0	0	0	0	7.29851	0	0	0	0	0	0	0	0	0	0	0	0	0	0	0	0	0	0	0	0	0	0	0	0	0	0	0	0	0	0
hsa-miR-5001-5p	0	0	3.62849	0	0	0	0	0	0	0	0	0	0	0	0	0	0	0	0	0	0	0	0	0	0	0	0	0	0	0	0	0	0	0	0	0	0	0	0	0	0	0	0	0	0	0	0	0	0
hsa-miR-5002-3p	0	0	0	0	0	0	0	0	0	0	0	0	0	0	0	0	0	0	0	0	0	0	0	0	0	0	0	0	0	0	0	0	0	0	0	0	0	0	0	0	0	0	0	0	0	0	0	0	0
hsa-miR-5002-5p	0	0	0	0	0	0	0	0	0	0	0	0	0	0	0	0	0	0	4.79616	0	0	0	0	0	0	0	0	0	0	0	0	0	0	0	0	0	0	0	0	0	0	0	0	0	0	0	0	0	0
hsa-miR-5003-3p	0	0	0	0	0	0	0	0	0	0	0	0	0	0	0	36.8129	0	0	0	0	0	0	0	0	0	0	0	0	0	0	0	0	0	0	0	0	0	0	0	0	0	0	0	0	0	0	0	0	0
hsa-miR-5003-5p	0	0	0	0	0	0	0	0	0	0	0	0	0	0	0	0	0	0	0	0	0	0	0	0	0	0	0	0	0	0	0	0	0	0	0	0	0	0	0	0	0	0	0	0	0	0	0	0	0
hsa-miR-5004-3p	0	0	0	0	0	0	0	0	0	0	0	0	0	0	0	0	0	0	0	0	0	0	18.7407	0	0	0	0	0	0	0	0	0	10.942	0	0	0.224896	0	0	0	0	0	0	0	0	0	0	0	0	0
hsa-miR-5004-5p	0	0	0	0	0	0	0	0	0	0	0	0	0	0	0	0	0	0	0	0	0	0	0	0	0	0	0	0	0	0	0	0	0	0.119079	0	0	0	0	0	0	0	0	0	0	0	0	0	0	0
hsa-miR-5006-3p	0	0	0	0	0	0	0	0	0	0	0	0	0	0	0	0	0	0	0	0	0	0	0	0	0	0	0	0	0	0	0	3.42221	0	0	0	0	0	0	0	0	0	0	0	0	0	0	0	0	0
hsa-miR-5006-5p	0	0	0	0	0	0	0	0	0	0	0	0	0	0	0	0	0	0	0	0	0	0	0	0	0	0	0	0	0	0	0	0	0	0	0	0	0	0	0	0	0	0	0	0	0	0	0	0	0
hsa-miR-5007-3p	0	0	0	0	0	0	0	0	0	0	0	0	0	0	0	0	0	0	0	0	0	0	0	0	0	0	0	0	0	0	0	0	0	0	0	0	0	0	0	0	0	0	0	0	0	0	0	0	0
hsa-miR-5007-5p	0	0	0	0	0	0	0	0	0	0	0	0	0	0	0	0	0	0	0	0	0	0	0	0	0	0	0	0	0	0	0	0	0	0	0	0	0	0	0	0	0	0	0	0	0	0	0	0	0
hsa-miR-5008-3p	0	0	0	0	0	0	0	0	0	0	0	0	0	0	0	0	0	0	0	0	0	0	0	0	0	0	0	0	0	0	0	0	0	0	0	0	0	0	0	0	0	0	0	0	0	0	0	0	0
hsa-miR-5008-5p	0	0	0	0	0	0	0	0	0	0	0	0	0	0	0	0	0	0	0	0	0	0	0	0	0	0	0	0	0	0	0	0	0	0	0	0	0	0	0	0	0	0	0	0	0	0	0	0	0
hsa-miR-5009-3p	0	0	0	0	0	0	0	0	0	0	0	0	0	0	0	0	0	0	0	0	0	0	0	0	0	0	0	0	0	0	0	0	0	0	0	0	0	0	0	0	0	0	0	0	0	0	0	0	0
hsa-miR-5009-5p	0	0	0	0	0	0	0	0	0	0	0	0	0	0	0	0	120.056	10.9113	0	0	0	0	0	0	0	0	0	0	0	0	0	0	9.46903	0	0	0	0	0	0	0	0	0	0	0	0	0	0	0	0
hsa-miR-500a-3p	1400.34	696.261	1113.17	651.723	1979.16	570.995	440.571	1145.65	909.813	189.045	331.139	931.842	590.94	605.082	631.279	1343.67	1096.69	513.321	679.804	508.806	848.401	1128.61	383.846	376.436	638.32	1024.51	182.909	372.058	488.741	505.718	648.252	374.91	674.826	680.895	531.79	649.049	27.9132	388.788	43.0976	8.70235	644.252	885.8	994.753	1543.16	4328.08	484.72	564.479	405.978	581.295
hsa-miR-500a-5p	0.527634	2.98215	8.1062	0.258877	0.325039	0	0	0	0.103967	0	0	0	7.26275	0	0	0	0	0	0	0	0	0	0	0	0	0	0	2.81862	0	3.19124	0	0	0	0	0	0	0	0	0	0	0	0	0	0	0	0	0	9.73343	1.95006
hsa-miR-500b-3p	4.74871	0	20.6901	0.388316	0.650078	0.201908	0.313128	1.76299	0	0	31.8176	0	0.17714	0.625515	0.86103	0.94392	1.04397	0.245198	0.208529	0.611362	11.8012	0	1.35475	0	0	0.298343	5.20121	11.692	0.640691	7.79039	1.23175	4.48428	0.315634	0.119079	6.18486	1.34937	0	0	0	2.17559	0	2.52365	0	2.18114	9.44996	0	0.133668	0	0.265917
hsa-miR-500b-5p	0.527634	2.98215	8.1062	0.258877	0.325039	0	0	0	0.103967	0	0	0	7.26275	0	0	0	0	0	0	0	0	0	0	0	0	0	0	2.81862	0	3.19124	0	0	0	0	0	0	0	0	0	0	0	0	0	0	0	0	0	9.73343	1.95006
hsa-miR-501-3p	2483.05	384.555	466.3	235.319	1045.32	380.697	148.527	766.607	377.711	505.381	239.221	1256.21	347.195	415.968	553.356	875.486	1021.52	311.769	538.838	474.111	716.279	383.552	1005.23	15.3201	309.017	150.066	3151.07	179.139	305.396	310.959	474.576	325.582	303.325	256.616	469.29	768.019	25.1219	23.4552	1.7472	3.26338	5.24256	3019.54	174.64	2321.83	2907.44	268.537	151.312	177.4	511.625
hsa-miR-501-5p	349.821	0	16.3668	0.129439	105.638	0	0.104376	0	0	0	0	0	18.0683	0	29.562	0	0	16.796	7.29851	0.15284	0	152.662	44.481	1.09429	0	0.298343	110.092	0.104393	0	7.88425	0	0.118007	10.4159	0	27.2351	152.929	2.79132	0	0	0	0	213.248	0	249.741	1.57499	41.4052	24.1939	15.3851	9.39575
hsa-miR-5010-3p	0.527634	0	0	0	0	0	0	0	0	0	0	0	0	0	0	0	0	0	15.2226	0	0	0	0	0	0	0	0	0	0	0	0	0	0	0	0	0	0	0	0	0	0	0	0	1.09057	0	0	24.5949	0	0
hsa-miR-5010-5p	0	27.9754	11.1943	116.495	116.039	49.0635	40.9154	55.2404	111.452	427.243	0	3.74987	30.6453	53.1688	33.8672	80.7052	45.9345	17.1638	64.4354	50.5902	73.8856	0.237053	0.225792	1756.34	44.8771	9.54697	226.253	17.7469	0	38.8581	118.776	0.236015	32.826	0.238158	39.7133	114.922	2.79132	1091.73	1099.57	1.08779	0.582507	426.496	0.769337	1.09057	0	0.0995318	57.2098	62.1683	67.2771
hsa-miR-5011-3p	0	0	0	0	0	0	0	0	0	0	0	0	0	0	0	0	0	0	0	0	0	0	0	0	0	0	0	0	0	0	0	0	0	0	0	0	0	0	0	0	0	0	0	0	0	0	0	0	0
hsa-miR-5011-5p	0	0	0	0	0	0	0	0	0	0	0	0	0	0	0	0	0	0	0	0	0	0	0	0	0	0	0	0	0	0	0	0	0	0	0	0	0	0	0	0	0	0	0	0	0	0	0	0	0
hsa-miR-502-3p	1371.32	678.652	989.575	473.616	1826.07	542.122	423.975	937.911	911.893	189.045	274.28	470.609	531.952	485.608	622.812	1159.61	1093.55	496.28	681.889	419.088	753.992	1031.65	295.787	377.53	557.583	884.288	182.042	347.734	400.539	436.637	634.175	293.602	600.652	566.936	492.944	442.37	19.5393	388.077	43.0976	6.52676	267.953	897.156	994.753	1091.66	4326.51	377.624	598.965	444.441	531.923
hsa-miR-502-5p	0	0	0	0	0	0	0	0	0.103967	0	0	0	0	0	0	0	0	0	0	0	0	0	0	0	0	0	0	0	0	0	0	0	0	0	0	0	0	0	0	0	0	0	0	0	0	0	0	0	0
hsa-miR-503-3p	0	0	0	0	0	0	0	0	0	0	0	0	0	0	0	0	0	0	0	0	0	0	0	0	0	0	0	0	0	0	0	0	0	0	0	0	0	0	0	0	0	0	0	0	0	0	0	0	0
hsa-miR-503-5p	138.24	136.895	258.781	425.853	117.014	219.574	122.433	152.499	85.4607	3.78091	107.532	789.347	119.57	108.214	66.7299	244.003	0	37.1474	169.325	55.4811	113.907	205.525	146.087	0	44.4673	0.895028	0.866869	109.822	17.4054	176.551	64.227	73.9906	27.2498	94.1916	40.9069	243.562	5.58265	0	0.582401	4.35117	239.41	2.52365	156.945	2.18114	4.72498	85.8959	102.791	48.0392	76.5842
hsa-miR-504-3p	0	0	0	0	0	0	0	0	0	0	0	0	0	0	0	0	0	0	0	0	0	0	0	0	0	0	0	0	0	0	0	0	0	0	0	0	0	0	0	0	0	0	0	0	0	22.9918	0	0	0
hsa-miR-504-5p	1.05527	0	8.80102	0	0.325039	0.100954	0.104376	0.293832	0	0	0	0	9.91986	0	0	0	0	0	6.04734	0	0	0	0	0	0	0	0	0	0	0	0	0	0	0	0	0	0	0	0	0	0	0	0	0	0	0	0	0	0
hsa-miR-5047	0	0	0	0	0	0	0	0	0	0	0	0	0	0	0	0	0	0	0	0	0	0	0	0	0	0	0	0	0	0	0	0	0	0	0	0	0	0	0	0	0	0	0	0	0	0	0	0	0
hsa-miR-505-3p	613.638	204.916	224.889	551.408	53.6314	94.4927	56.0499	165.133	166.451	2.52061	120.2	515.607	108.41	226.645	267.493	437.035	384.179	155.333	186.008	169.042	228.07	441.155	230.985	3.28287	196.107	0.298343	755.91	164.524	106.355	162.941	313.216	160.844	213.684	106.814	129.123	0.674687	5.58265	0.710763	1.1648	3.26338	1.16501	204.415	732.409	234.473	1850.62	64.9943	129.39	100.003	119.574
hsa-miR-505-5p	0	25.4193	12.2751	165.681	0.325039	27.5604	11.4814	0	21.833	0	230.089	581.23	11.1598	24.8121	5.7402	50.9717	0	9.31751	57.554	0	0	0	6.09638	0	0	0.298343	0	20.7743	0	14.3606	46.2786	0.236015	17.5703	0	0.651038	0.224896	2.79132	0	1.1648	2158.18	0	0	0	0	0	25.082	35.5556	0	0.620474
hsa-miR-506-3p	0.527634	0	0	0	0	0	0	0	0	0	0	0	0	0	0	0	0	0	0	0	0	0	0	0	0	0	0	0	0	0	0	0	0	0	0	0	0	0	0	0	0	0	0	0	0	0	0	0	0
hsa-miR-506-5p	0	0	0	0	0	0	0	0	0	0	0	0	0	0	0	0	0	0	0	0	0	0	0	0	0	0	0	0	0	0	0	0	0	0	0	0	0	0	0	0	0	0	0	0	0	0	0	0	0
hsa-miR-507	0	0	0	0	0	0	0	0	0	0	0	0	0	0	0	0	0	0	0	0	0	0	0	0	0	0	0	0	0	0	0	0	0	0	0	0	0	0	0	0	0	0	0	0	0	0	0	0	0
hsa-miR-508-3p	0.527634	0	0.154404	0	0	0	0	0	0.103967	0	0	0	0	0	0	0	0	0	0	0	0	0	46.9647	1.09429	0	0	0	0	0	0	0	0	0	0	0	0	0	0	0	0	0	0	0.769337	0	0	0	0	0	0
hsa-miR-508-5p	0	0	0	0	0	0	0	0	0	0	0	0	0	0	0	0	0	0	0	0	0	0	0	0	0	0	0	0	0	0	0	0	0	0	0	0	0	0	0	0	0	0	0	0	0	0	0	0	0
hsa-miR-5087	0	0	0	0	0	0	0	0	0	0	0	0	0	0	0	0	0	0	0	0	0	0	0	0	0	0	0	0	0	0	0	0	0	0	0	0	0	0	0	0	0	0	0	0	0	0	0	0	0
hsa-miR-5088-3p	0	0	0	0	0	0	0	0	0	0	0	0	0	0	0	0	0	0	0	0	0	0	0	0	0	0	0	0	0	0	0	0	0	0	0	0	0	0	0	0	0	0	0	0	0	0	0	0	0
hsa-miR-5088-5p	0	0	0	0	0	0	0	0	0	0	0	0	0	0	0	0	0	0	0	0	0	0	0	0	0	0	0	0	0	0	0	0	0	0	0	0	0	0	0	0	0	0	0	0	0	25.5797	0	0	0
hsa-miR-5089-3p	0	0	0	0	0	0	0	0	0	0	0	0	0	0	0	0	0	0	0	0	0	0	0	0	0	0.298343	0	0	0	0	0	0	0	0	0	0	0	0	0	0	0	0	0	0	0	0	0	0	0
hsa-miR-5089-5p	0	0	0	0	0	0	0	0	0	0	0	0	0	0	0	0	0	0	0	0	0	0	0	0	0	0	0	0	0	0	0	0	0	0	0	0	0	0	0	0	0	0	0	0	0	0	0	0	0
hsa-miR-509-3-5p	0	0	0	0	0	0	0	0	0	0	0	0	0	0	0	0	0	0	0	0	0	0	0	0	0	0	0	0	0	0	0	0	0	0	0	0	0	0	0	0	0	0	0	0	0	0	0	0	0
hsa-miR-509-3p	0	0	0	0	0	0	0	0	0	0	0	0	0	0	0	0	0	0	0	0	0	0	0	0	0	0	0	0	0	0	0	0	0	0	0	0	0	0	0	0	0	0	0	0	0	0	0	27.7874	0
hsa-miR-509-5p	0	0	0	0	0	0	0	0	0	0	0	0	0	0	0	0	0	0	0	0	0	0	0	0	0	0	0	0	0	0	0	0	0	0	0	0	0	0	0	0	0	0	0	0	0	0	0	0	0
hsa-miR-5090	0	0	0	0	0	0	0	0	0	0	0	0	0	0	8.6103	0	0	0	0	0	0	0	0	0	0	0	0	0	0	0	0	0	0	0	0	0	0	0	0	0	0	0	0	0	0	0	0	0	0
hsa-miR-5091	0	0	0	0	0	0	0	0	0	0	0	0	0	0	0	0	0	0	0	0	0	0	0	0	0	0	0	0	0	0	0	0	0	0	0	0	0	0	0	0	0	0	0	0	0	0	0	34.381	0
hsa-miR-5092	0	0	0	0	0	0	0	0	0	165.1	0	0	0	0	0	0	0	0	0	0	0	0	0	0	0	0	0	0	0	0	0	0	0	0	0	0	0	0	0	0	0	0	0	0	0	0	0	0	0
hsa-miR-5093	0	0	0	0	0	0	0	0	0	0	0	0	0	0	0	0	0	0	0	0	0	0	0	0	0	0	0	0	0	0	0	0	0	0	0	0	0	0	0	0	0	0	0	0	0	0	0	0	0
hsa-miR-5094	0	0	12.0435	0	0	0	0	0	0.103967	0	0	0	0	0	0	0	0	0	0	0	0	0	0	0	0	0	0	0	0	0	0	0	0	0	0	0	0	0	0	0	0	0	0	0	0	0	0	0	0
hsa-miR-5095	0	0	0	0	0	0	0	0	0	0	0	0	0	0	0	0	0	0	0	0	0	0	0	0	0	0	0	0	0	0	0	0	0	0	0	0	0	0	0	0	0	0	0	0	0	0	0	0	0
hsa-miR-5096	0	0	0	0	0	0	0	0	0	0	0	0	0	0	0	0	0	0	0	0	0	0	0	0	0	0	0	0	0	0	0	0	0	0	0	0	0	0	0	0	0	0	0	0	0	0	0	0	0
hsa-miR-510-3p	0	0	0	0	0	0	0	0	0	0	0	0	0	0	0	0	0	0	0	0	0	0	0	0	0	0	0	0	0	0	0	0	0	0	0	0	0	0	0	0	0	0	0	0	0	0	0	0	0
hsa-miR-510-5p	0	0	0	0	0	0	0	0	0	0	0	0	0	0	0	0	0	0	0	0	0	0	0	0	0	0	0	0	0	0	0	0	0	0	0	0	0	0	0	0	0	0	0	0	0	0	0	0	0
hsa-miR-5100	0	0	0	0	0	0	0	0	0	0	0	0	0	0	0	0	0	0	0	0	0	0	0	0	0	0	0	0	0	0	0	0	0	0	0	0	0	0	0	0	0	0	0	0	0	0	0	0	0
hsa-miR-511-3p	0.527634	0.142007	0	0.129439	0	0	0.104376	0	0	0	0	0	0	0	1.29155	0	0	0	7.71557	0	0	0	0	0	26.2295	0	0	0	15.2698	2.62808	0	0	4.6293	0	13.1293	0	0	0	0	0	0	0	0	0	0	0	0	0	2.92509
hsa-miR-511-5p	1.5829	31.5256	22.8518	0.388316	97.8367	19.9888	84.127	1.17533	0.207934	0	0	0	26.9253	61.092	0	0.47196	0	0	12.3032	0	49.5136	0.237053	42.2231	0	50.205	0	0	26.5159	98.88	15.4869	0	28.5578	1.26254	0	30.7073	0.674687	0	0	0	0	0	0	0	3.27172	1.57499	15.527	1.87135	5.49468	4.78651
hsa-miR-512-3p	0	0	0	0	0	0	0	0	0	0	0	0	0	0	0	0	0	0	0	0	0	0	0	0	0	0	0	0	0	0	0	4.48428	0	0	0	0	0	0	0	0	0	0	0	0	0	0	0	90.1127	0
hsa-miR-512-5p	0	0	0	0	0	0	0	0	0	0	0	0	0	0	0	0	0	0	0	0	0	0	0	0	0	0	0	0	0	0	0	0	0	0	0	0	0	0	0	0	0	0	0	0	0	0	0	0	0
hsa-miR-513a-3p	0	0	0	0	0	0	0	0	0	0	0	0	0	0	0	0	0	0	0	0	0	0	0	0	0	0	0	0	0	0	0	0	0	0	0	0	0	0	0	0	0	0	0	0	0	0	0	0	0
hsa-miR-513a-5p	0	19.597	0	0	0	0	0	0.587663	0	0	0	0	0	0	0	0	0	0	0	0	0	0	0	0	0	0	0	0	0	0	0	0	0	0	0	0	0	0	0	0	0	0	0	0	0	0	0	0	0.177278
hsa-miR-513b-3p	0	0	0	0	0	0	0	0	0	0	0	0	0	0	0	0	0	0	0	0	0	0	0	0	0	0	0	0	0	0	0	0	0	0	0	0	0	0	0	0	0	0	0	0	0	0	0	0	0
hsa-miR-513b-5p	0	0	0.0772019	0	0	0	0	0	0	0	0	0	0	0	0	0	0	0	0	0	0	0	0	0	0	0	0	0	0	0	0	0	0	0	0	0	0	0	0	0	0	0	0	0	0	0	0	0	9.83894
hsa-miR-513c-3p	0	0	0	0	0	0	0	0	0	0	0	0	0	0	0	0	0	0	0	0	0	0	0	0	0	0	0	0	0	0	0	0	0	0	0	0	0	0	0	0	0	0	0	0	0	0	0	0	0
hsa-miR-513c-5p	0	0	0	0.129439	0	0	0	0	0	0	0	0	0	0	0	0	0	0	0	0	0	0	0	0	0	0	0	0	0	0	0	0	0	40.3678	0	0	2.79132	0	0	0	0	0	0	0	0	0	0	0	0
hsa-miR-514a-3p	1.5829	0	0	1.55326	0	0.908584	0.313128	0	0.623801	0	0	0	0	0	0	96.2799	0	64.3644	0	0	0	0	0	0	0	0	0	0	0	0	0	0	0	0	0	0	0	0	0	0	0	0	0	0	0	34.9357	0	0	0
hsa-miR-514a-5p	0	0	0	0.388316	0	0	0	0	0	0	0	0	0	0	0	0	0	0	0	0	0	0	0	0	0	0	0	0	0	0	0	0	0	0	0	0	0	0	0	0	0	0	0	0	0	0.298595	0	0	0
hsa-miR-514b-3p	0	0	0	0	0	0	0	0	0	0	0	0	0	0	0	0.47196	0	0	0	0	0	0	0	0	0	0	0	0	0	0	0	0	0	0	0	0	0	0	0	0	0	0	0	0	0	0	0	0	0
hsa-miR-514b-5p	0	0	0	0	0	0	0	0	0	0	0	0	0	0	0	0	0	0	0	0	0	0	0	0	0	0	0	0	0	0	0	0	0	0	0	0	0	0	0	0	0	0	0	0	0	0	0	0	0
hsa-miR-515-3p	0	0	0	0	0	0	0	0	0	0	0	0	0	0	0	0	0	0	0	0	0	0	0	0	0	0	0	0	0	0	0	0	0	0	0	0	0	0	0	0	0	0	0	0	0	0	0	0	0
hsa-miR-515-5p	0	0	0	0	0	0	0	0	0	0	0	0	0	0	0	0	0	0	0	0	0	0	0	0	0	0	0	0	0	0	0	0	0	0	0	0	0	0	0	0	0	0	0	0	0	0	0	0	0
hsa-miR-516a-3p	0	0	0	0	0	0	0	0	0	0	0	0	0	0	0	0	0	0	0	0	0	0	0	0	0	0	0	0	0	0	0	0	0	0	0	0	0	0	0	0	0	0	0	0	0	0	0	0	0
hsa-miR-516a-5p	3.1658	0	0.154404	0	0	0	0	1.76299	0	0	0	0	0	0	0	0	0	2.20678	0	0	0	0	0	0	0	0	0	25.0544	0	0	0	0	0	0	0	0.449791	0	0	0	0	0	0	0	0	0	0	0	0	3.54557
hsa-miR-516b-3p	0	0	0	0	0	0	0	0	0	0	0	0	0	0	0	0	0	0	0	0	0	0	0	0	0	0	0	0	0	0	0	0	0	0	0	0	0	0	0	0	0	0	0	0	0	0	0	0	0
hsa-miR-516b-5p	0	0	0	0	0	0	0	0	0	0	0	0	0	0	0	0	0	0	0	0	0	0	0	0	0	0.298343	0	0	0	0	0	0	0	0	22.7863	0	0	0	0	0	0	0	1.53867	0	466.198	0.199064	0	0	17.3733
hsa-miR-517-5p	0	0	0	0	0	0	0	0	0	0	0	0	0	0	0	0	0	0	0	0	0	0	0	0	0	0	0	0	0	0	0	0	0	0	0	0	0	0	0	0	0	0	0	0	0	0	0	0	0
hsa-miR-517a-3p	0	10.3665	0	0.129439	0	0	13.3601	0	0	0	0.294608	0	2.83425	10.4253	0	42.0045	0	12.9955	0	0	0	0	0	0	0	0	0	0	0	0	0	10.3847	0	0	5.75084	0	0	0	0	0	0	0	0	0	0	0	0	0	0
hsa-miR-517b-3p	0	10.3665	0	0.129439	0	0	13.3601	0	0	0	0.294608	0	2.83425	10.4253	0	42.0045	0	12.9955	0	0	0	0	0	0	0	0	0	0	0	0	0	10.3847	0	0	5.75084	0	0	0	0	0	0	0	0	0	0	0	0	0	0
hsa-miR-517c-3p	0	0	0	0.129439	0	0	0	0	0	0	0	0	0	0	0	0	0	0	0	0	0	0	0	0	0	0	0	0	0	0	0	0	0	0	0	0	0	0	0	0	0	0	0	0	0	0	0	0	0
hsa-miR-5186	0	0	0	0	0	0	0	0	0	0	0	0	0	0	0	0	0	0	0	0	0	0	0	0	0	0	0	0	0	0	0	0	0	0	0	0	0	0	0	0	0	0	0	0	0	0	0	0	0
hsa-miR-5187-3p	0	0	0	0	0	0	0	0	0	0	0	0	0	0	0	0	0	0	0	0	0	0	0	0	0	0	0	0	0	0	0	0	0	0	0	0	0	0	0	0	0	0	0	0	0	0	0	0	0
hsa-miR-5187-5p	0	3.40817	0	0	0	16.7583	11.8989	0	0.103967	0	0	0	0	0	0	0	0	12.6277	0	0	0	0	24.1597	0	0	0	0	0	0.106782	2.8158	0.175964	0	0	65.6126	19.6396	0.224896	0	567.9	0	0	0.582507	0	0	0	0	0	0	0	0
hsa-miR-5188	0	0	0	0	0	0	0	0	0	0	0	0	0	0	0	0	0	0	0	0	0	0	0	0	0	0	0	0	0	0	0	0	0	0	0	0	0	0	0	0	0	0	0	0	0	0	0	0	0
hsa-miR-5189-3p	0	0	0	0	0	23.4213	0.208752	0	0	0	0	0	0	0	0	0	0	0	0	0	0	0	0	0	0	0	0	0	0	0	0	0	0	0	5.2083	0	0	0	0	0	0	0	0	0	0	0	0	0	0
hsa-miR-5189-5p	1.5829	1.27806	0.154404	0.129439	0	0.201908	44.4642	57.591	0.103967	0	0	0	11.8684	0	0	0	0	8.82711	8.75821	0	27.4505	0	46.7389	0	0	0	0.866869	0	0.106782	0	0	0	0	0	0.108506	0	0	0	0	0	1.74752	0	0	305.36	1.57499	0	0.133668	0	7.17977
hsa-miR-518a-3p	0	0	0	0	0	0	0	0	0	0	0	0	0.354281	0	0	0	0	0	0	0	0	0	0	0	0	0	0	0	0	0	0	0	0	0	0	0	0	0	0	0	0	0	0	0	0	0	0	0	0
hsa-miR-518a-5p	0	0	0	0	0	0	0	0	0	0	0	0	0	0	0	0	0	0	0	0	0	0	0	0	0	0	0.866869	0	0	0	0	0	0	0	0	0	0	0	0	0	0	0	0	0	0	0	0	0	0
hsa-miR-518b	0	0	0	0	0	0	0	0	0	0	0	0	0	0	0	0	0	0	0	0	0	0	0	0	0	0	0	0	0	4.41142	0	0	0	0	0	0	0	0	0	0	0	0	0	0	0	0	0	0	0
hsa-miR-518c-3p	0	0	0	0	0	0	0	0	0	0	0	0	0	0	0	0	0	0	0	0	0	0	0	0	0	0	0	0	0	0	0	0	0	0	0	0	0	0	0	0	0	0	0	0	0	0	0	0	0
hsa-miR-518c-5p	0	0	0	0	0	0	0	0	0	0	0	0	0	0	0	0	0	0	0	0	0	0	0	0	0	0	0	0	0	0	0	0	0	0	0	0	0	0	0	0	0	0	0	0	0	0	0	0	0
hsa-miR-518d-3p	0	0	0	0	0	0	0	0	0	0	0	0	0	0	0	0	0	0	0	0	0	0	0	0	0	0	0	0	0	0	0	0	0	0	0	0	0	0	0	0	0	0	0	0	0	0	0	0	0
hsa-miR-518d-5p	0	0	0	0	0	0	0	0	0	0	0	0	0	0	0	0	0	0	0	0	0	0	0	0	0	0	0	0	0	0	0	0	0	0	0	0	0	0	0	0	0	0	0	0	0	0	0	0	0
hsa-miR-518e-3p	0	0	0	0	0	0	0	0	0	0	0	0	0	0	0	0	0	0	0	0	0	0	0	0	0	0	0	0	0	0	0	0	0	0	0	0	0	0	0	0	0	0	0	0	0	0	0	0	0
hsa-miR-518e-5p	0	0	0	0	0	0	0	0	0	0	0	0	0.17714	11.0508	0	0	0	0	7.71557	1.06988	0	0	0	0	0	0	0	0	0	0	0	0	0	0	0	0	0	0	0	0	0	0	0	0	0	0	0	0	0
hsa-miR-518f-3p	0	0	0	0	0	0	0	0	0	0	0	0	8.67988	0	0	0	0	0	0	0	0	0	0	0	0	0	0	0	0	0	0	0	0	0	0	0	0	0	0	0	0	0	0	0	0	0	0	0	4.5206
hsa-miR-518f-5p	0	0	0	0	0	0	0	0	0	0	0	0	0	0	0	0	0	0	0	0	0	0	0	0	0	0	0	0	0	0	0	0	0	0	0	0	0	0	0	0	0	0	0	0	0	0	0	0	0
hsa-miR-5190	0	0	0	0	0	0	0	0	0	0	0	0	0	0	0	0	0	0	0	0	0	0	0	0	0	0	0	0	0	0	0	0	0	0	0	0	0	0	0	0	0	0	0	0	0	0	0	0	0
hsa-miR-5191	0	0	0	0	0	0	0	0	0	0	0	0	0	0	0	0	0	0	0	0	0	0	0	0	0	0	0	0	0	0	0	0	0	0	0	0	0	0	0	0	0	0	0	0	0	0	0	0	0
hsa-miR-5192	0	0	0	0	0	18.6764	0	0	0	0	0	0	0	0	0	0	0	0	0	0	0	0	0	0	0	0	0	0	0	0	0	0	0	0	0	0	0	0	0	0	0	0	0	0	0	0	0	0	0
hsa-miR-5193	0	7.24236	11.0399	0	0	0	0	0	0	0	0	0	0	0	0	30.6774	0	3.06497	0	0	0	0	0	0	0	0	0	0	0	0	14.957	0.236015	0	0	0	0	0	0	0	0	0	0	0	0	0	0	0	0	5.85018
hsa-miR-5194	0	0	0	0	0	0	0	0	0	0	0	0	0	0	0	0	0	0	0	0	0	0	0	0	0	0	0	0	0	0	0	0	0	0	0	0	0	0	0	0	0	0	0	0	0	0	0	0	0
hsa-miR-5195-3p	0	0	0	0	0	0	0	0	0	0	0	0	0	0	0	0	0	0	0	0	0	0	0	0	0	0	0	0	0	0	0	0	0	0	0	0	0	0	0	0	0	0	0	0	0	0	0	0	0
hsa-miR-5195-5p	0	0	0	0	0	0	0	0	0	0	0	0	0	0	0	0	0	0	0	0	0	0	0	0	0	0	0	0	0	0	0	0	0	0	0	0	0	0	0	0	0	0	0	0	0	0	0	0	0
hsa-miR-5196-3p	0	0	0	0	0	0	0	0	0	0	0	0	0	0	0	0	0	0	2.29382	0	0	0	0	0	0	0	0	4.38452	0	0	0	0	0	0	4.99129	0	0	0	0	0	0	0	0	0	0	0	0	0	0
hsa-miR-5196-5p	0	0	0	0	0	0	0	0	0	0	0	0	0	0	0	0	0	0	0	0	0	0	0	0	0	0	0	0	0	0	0	0	0	0	0	0	0	0	0	0	0	0	0	0	0	0	0	0	0
hsa-miR-5197-3p	0	0	0	0	0	0	0	0	0	0	0	0	0	0	0	0	0	0	0	0	0	0	0	0	0	0	0	0	0	0	0	0	0	0	0	0	0	0	0	0	0	0	0	0	0	0	0	0	0
hsa-miR-5197-5p	0	0	0	0	0	0	0	0	0	0	0	0	0	0	0	0	0	0	0	0	0	0	0	0	0	0	0	0	0	0	0	0	0	0	0	0	0	0	0	0	0	0	0	0	0	0	0	0	0
hsa-miR-519a-3p	0	0	0	0	0	0	0	0	0	0	0	0	0	0	0	0	0	0	0	0	0	0	0	0	0	0	0	0	0	0	0	0	0	0	0	0	0	0	0	0	0	0	0	0	0	0	0	0	0
hsa-miR-519a-5p	0	0	0	0	0	0	0	0	0	0	0	0	0.17714	11.0508	0	0	0	0	7.71557	1.06988	0	0	0	0	0	0	0	0	0	0	0	0	0	0	0	0	0	0	0	0	0	0	0	0	0	0	0	0	0
hsa-miR-519b-3p	0	0	0	0	0	0	0	0	0	0	0	0	0	0	0	0	0	0	0	0	0	0	0	0	0	0	0	0	0	0	0	0	0	0	0	0	0	0	0	0	0	0	0	0	0	0	0	0	0
hsa-miR-519b-5p	0	0	0	0	0	0	0	0	0	0	0	0	0.17714	11.0508	0	0	0	0	7.71557	1.06988	0	0	0	0	0	0	0	0	0	0	0	0	0	0	0	0	0	0	0	0	0	0	0	0	0	0	0	0	0
hsa-miR-519c-3p	0	0	0	0	0	0	0	0	0	0	0	0	0	0	0	0	0	0	0	0	0	0	0	0	0	0	0	0	0	0	0	0	0	0	0	0	0	0	0	0	0	0	0	0	0	0	0	0	0
hsa-miR-519c-5p	0	0	0	0	0	0	0	0	0	0	0	0	0.17714	11.0508	0	0	0	0	7.71557	1.06988	0	0	0	0	0	0	0	0	0	0	0	0	0	0	0	0	0	0	0	0	0	0	0	0	0	0	0	0	0
hsa-miR-519d-3p	0	0	0	0	0	0	0	0	0	0	0	0	0	0	0	0	0	0	0	0	0	0	0	0	0	0	0	0	0	0	0	0	0	0	0	0	0	0	0	0	0	0	0	0	0	0	0	0	0
hsa-miR-519d-5p	0	0	0	0	0	0	0	0	0	0	0	0	0.17714	0	0	0	0	0	0	0	0	0	0	0	0	0	0	0	0	0	0	0	0	0	0	0	0	0	0	0	0	0	0	0	0	0	0	0	0
hsa-miR-519e-3p	0	0	0	0	0	0	0	0	0	0	0	0	0	0	0	0	0	0	0	0	0	0	0	0	0	0	0	0	0	0	0	0	0	0	0	0	0	0	0	0	0	0	0	0	0	0	0	0	0
hsa-miR-519e-5p	0	0	0	0	0	0	0	0	0	0	0	0	0	0	0	0	0	0	0	0	0	0	0	0	0	0	0	0	0	0	0	0	0	0	0	0	0	0	0	0	0	0	0	0	0	0	0	0	0
hsa-miR-520a-3p	0	0	0	0	0	0	0	0	0	0	0	0	0	5.21263	0	0	0	0	0	0	0	0	0	0	0	0	0	0	0	0	0	0	0	0	0	0	0	0	0	0	0	0	0	0	0	0	0	0	0
hsa-miR-520a-5p	0	0	0	0	0	0	0	0	0	1.2603	0	0	0	0	5.02268	0	0	0	0	0	0	0	0	0	0	0	0	0	0	0	0	0	0	0	0	0	0	0	0	0	0	0	0	0	0	0	0	0	0
hsa-miR-520b	0	0	0	0	0	0	0	0	0	0	0	0	0	0	0	0	0	0	0	0	0	0	0	0	0	0	0	0	16.9783	0	0	0	0	0	0	0	0	0	0	0	0	0	0	0	0	0	0	0	0
hsa-miR-520c-3p	0	0	0	0	0	0	0	0	0	0	0	0	0	0	0	0	0	0	0	0	0	0	0	0	0	0	0	0	16.9783	0	0	0	0	0	0	0	0	0	0	0	0	0	0	0	0	0	0	0	0
hsa-miR-520c-5p	0	0	0	0	0	0	0	0	0	0	0	0	0	0	0	0	0	0	0	0	0	0	0	0	0	0	0	0	0	0	0	0	0	0	0	0	0	0	0	0	0	0	0	0	0	0	0	0	0
hsa-miR-520d-3p	0	0	0	0	0	0	0	0	0	0	0	0	0	0	0	0	0	4.90395	0	0	0	0	0	0	0	0	0	0	0	0	0	0	0	0	0	0	0	0	0	0	0	0	0	0	0	0	0	0	0
hsa-miR-520d-5p	0	0	0	0	0	0	0	0	0	0	0	0	0.17714	0	0	0	0	0	0	0	0	0	0	0	0	0	0	0	0	0	0	0	0	0	0	0	0	0	0	0	0	0	0	0	0	0	0	0	0
hsa-miR-520e	0	0	0	0	0	0	0	0	0	0	0	0	0	0	0	0	0	0	0	0	0	0	0	0	0	0	0	0	0	0	0	0	0	0	0	0	0	0	0	0	0	0	0	0	0	0	0	0	0
hsa-miR-520f-3p	0	0	0	0	0	0	0	0	0	0	0	0	0	0	0	0	0	0	0	0	0	0	0	0	0	0	0	0	0	0	0	0	0	0	0	0	0	0	0	0	0	0	0	0	0	0	0	0	0
hsa-miR-520f-5p	0	0	0	0	0	0	0	0	0	0	0	0	0	0	0	0	0	0	0	0	0	0	0	1.09429	0	0	0	0	0	0	0	0	0	0	0	0	0	0	0	0	0.582507	0	0	0	0	0	0	0	0
hsa-miR-520g-3p	0	0	0	0	0	0	0	0	0	0	0	0	0	0	0	0	0	0	0	0	0	0	0	0	0	0	0	0	0	0	0	0	0	0	0	0	0	0	0	0	0	0	0	0	0	0	0	0	0
hsa-miR-520g-5p	0	0	0	0	0	0	0	0	0	0	0	0	0	0	0	0	0	0	0	0	0	0	0	0	0	0	0	0	0	0	0	0	0	0	0	0	0	0	0	0	0	0	0	0	0	0	0	0	0
hsa-miR-520h	0	0	0	0	0	0	0	0	0	0	0	0	0	0	0	0	0	0	0	0	0	0	0	0	0	0	0	0	0	0	0	0	0	0	0	0	0	0	0	0	0	0	0	0	0	0	0	0	0
hsa-miR-521	0	0	0	0	0	0	0	0	0	0	0	0	0	0	0	0	0	0	0	0	0	0	0	0	0	0	0	0	0	0	0	0	0	0	0	0	0	0	0	0	0	0	0	0	0	0	0	0	0
hsa-miR-522-3p	0	0	0	0	0	0	0	0	0	0	0	0	0	0	0	0	0	0	0	0	0	0	0	0	0	0	0	0	0	0	0	11.5647	0	0	0	0	0	0	0	0	0	0	0	0	0	0	0	0	0
hsa-miR-522-5p	0	0	0	0	0	0	0	0	0	0	0	0	0.17714	11.0508	0	0	0	0	7.71557	1.06988	0	0	0	0	0	0	0	0	0	0	0	0	0	0	0	0	0	0	0	0	0	0	0	0	0	0	0	0	0
hsa-miR-523-3p	0	0	0	0	0	0	0	0	0	0	0	0	0	0	0	0	0	0	0	0	0	0	0	0	0	0	0	0	0	0	0	0	0	0	0	0	0	0	0	0	0	0	0	0	0	0	0	0	0
hsa-miR-523-5p	0	0	0	0	0	0	0	0	0	0	0	0	0.17714	11.0508	0	0	0	0	7.71557	1.06988	0	0	0	0	0	0	0	0	0	0	0	0	0	0	0	0	0	0	0	0	0	0	0	0	0	0	0	0	0
hsa-miR-524-3p	0	0	0	0	0	0	0	0	0	0	0	0	0	0	0	0	0	0	0	0	0	0	0	16.4144	0	0	0	0	0	0	0	0	0	0	0	0	0	0	0	0	0	0	0	0	0	0	0	0	0
hsa-miR-524-5p	0	3.83419	0	0	0	0	0	0	0	0	0	0	5.31421	0	0	0	0	0	0	0	0	0	0	0	0	0	0	0	0	0	0	0	0	0	0	0	0	0	0	0	0	0	0	0	0	0	0	0	0
hsa-miR-525-3p	0	0	0	0	0	0	0	0	0	0	0	0	0	0	0	0	0	0	0	0	0	0	0	16.4144	0	0	0	0	0	0	0	0	0	0	0	0	0	0	0	0	0	0	0	0	0	0	0	0	0
hsa-miR-525-5p	0	0	0	0	0	0	0	0	0	0	0	0	0	0	0	0	0	0	0	0	0	0	0	0	0.204918	0	0	0	0	0	0	0	0	0	0	0	0	0	0	0	0	0	0	0	0	7.46489	0	0	0
hsa-miR-526a	0	0	0	0	0	0	0	0	0	0	0	0	0	0	0	0	0	3.18757	0	0	0	0	0	0	0	0	0	0	0	0	0	0	0	0	0	0	0	0	0	0	0	0	0	0	0	0	0	0	0
hsa-miR-526b-3p	0	0	0	0	0	0	0	0	0	0	0	0	0	0	0	0	0	0	0	0	0	0	0	0	0	0	0	0	16.9783	0	0	0	0	0	0	0	0	0	0	0	0	0	0	0	0	0	0	0	0
hsa-miR-526b-5p	0	2.69813	0	0	0	0	0	0	0	0	0	0	4.60565	0	0	0	0	0	0	0	0	0	0	0	0	0	0	0	0	0	0	0	0	0	0	0	0	0	0	0	0	0	0	0	0	0	0	0	0
hsa-miR-527	0	0	0	0	0	0	0	0	0	0	0	0	0	0	0	0	0	0	0	0	0	0	0	0	0	0	0	0	0	0	0	0	0	0	0	0	0	0	0	0	0	0	0	0	0	0	0	0	0
hsa-miR-532-3p	109.22	0.142007	13.5875	0	0	0	0	0	43.3542	0	0	0	0	3.54459	20.0907	0	0	4.53616	5.83881	0	0	0	43.8036	1.09429	10.2459	0	0	1.87908	0	9.10443	0	0	0	0	8.68051	0	0	0	0	0	0	0	0.769337	0	0	12.3419	0	0	0.0886391
hsa-miR-532-5p	574.066	206.904	538.175	329.939	202.824	216.445	77.9688	424.587	152.831	399.516	84.847	7.49974	106.816	209.548	160.152	452.138	0.521983	156.681	148.681	28.1226	221.657	247.246	198.697	4.37716	309.836	0.895028	155.17	115.041	102.297	175.988	59.4759	234.127	124.57	35.6047	182.399	0.449791	8.37397	4.97534	2.3296	2.17559	1.16501	336.907	145.405	15.268	3.14999	28.9638	116.425	20.4088	174.176
hsa-miR-539-3p	0	0	6.94818	50.9988	0.325039	8.98489	13.9864	0	0	0	0	0	10.2741	15.0124	24.8264	0	0	0	27.1087	12.3801	0	25.8388	0	0	0	0	0	5.42845	0	7.79039	0	8.85056	0	17.1474	0	0.224896	0	0	0	0	0	0	0.769337	0	0	0	0	11.9313	6.20474
hsa-miR-539-5p	63.8437	17.0408	0	0.129439	0	0	0	0	0	0	0	0	8.3256	0	8.6103	0	0	0.122599	0	0	0	0	0	0	0	0	0	0	0	3.94212	0	0	0	0	0	0	0	0	0	0	0	0	0	0	0	0.0995318	0	0	8.1548
hsa-miR-541-3p	0	0	0	0	0	0	0	0	0	0	0	0	0	0	0	0	0	0	0	0	0	0	0	0	0	0	0	0	0	0	0	0	0.105211	0	0	0	5.58265	362.489	0	0	0	0	0	0	0	0	0	0	0
hsa-miR-541-5p	0	0	0	0	0	0	0	0	0	0	0	0	0	0	0	0	0	0	0	0	0	0	0	0	0	0	0	0	0	0	0	0	0	0	0	0	0	0	0	0	0	0	0	0	0	0	0	0	0
hsa-miR-542-3p	352.46	439.796	823.282	1391.59	66.6329	51.6883	195.079	210.677	59.8849	3.78091	0.294608	3.74987	228.688	205.794	151.685	288.84	213.491	216.019	230.633	131.596	292.72	336.378	187.633	2.18858	104.303	1.79006	4.33434	398.573	377.26	192.413	383.25	145.267	235.884	322.586	167.425	75.7898	16.7479	2.84305	255.091	5.43897	2.91253	8.83276	473.142	7.634	12.6	232.904	294.47	215.391	54.6903
hsa-miR-542-5p	0	0	3.8601	0	0	0	0	0	0	0	0	0	0	10.6338	0	0	0	0	0	0	0	0	0	0	0	0	0	0	0	0	0	0	0	0	0	0	0	0	0	0	0	0	0	0	0	0	0	0	0
hsa-miR-543	142.989	11.6446	105.226	0.776632	0	41.8958	46.9692	0	22.2489	1.2603	127.565	3.74987	150.569	26.6886	86.3901	1.41588	0	21.4548	5.83881	15.4369	49.7701	0	0	0	0	0.298343	483.713	0.31318	10.9985	33.0388	0.527893	38.7064	49.5546	43.7021	37.5432	0.224896	0	0.710763	0	1.08779	0.582507	0	0.769337	3.27172	1.57499	29.0633	62.6902	0.156991	29.96
hsa-miR-544a	0	0	0	0	0	0	0	0	0	0	0	0	0	0	0	0	0	0	0	0	0	0	0	0	0	0	0	0	0	0	0	0	0	0	0	0	0	0	0	0	0	0	0	0	0	0	0	0	0
hsa-miR-544b	0	0	0	0	0	0	0	0	0	0	0	0	0	0	0	0	0	0	0	0	0	0	0	0	0	0	0	0	0	0	0	0	7.04917	0	0	0	0	0	0	0	0	0	0	0	0	0	0	0	0
hsa-miR-545-3p	1.05527	0	0	0	0	0	0	0	0	0	0	0	0	0	0	0	0	0	0	0	0	0	0	0	0	0	0	0	0	0	0	0	0	0	0	0	0	0	0	0	0	0	0	0	0	0	0	0	0
hsa-miR-545-5p	0	0	0	0	0	0	0	0	0	0	0	0	0	0	0	0	0	0	0	0	0	0	0	0	0	0	0	0	0	0	0	0	0	0	0	0	0	0	0	0	0	0	0	0	0	0	0	0	0
hsa-miR-548a-3p	0	23.8572	0	0	0	0.302861	0	0	0	3.78091	0	0	10.6284	35.0288	47.3567	0	0	23.1712	40.0375	108.67	0	150.054	106.348	0	0	0	0	23.5929	39.0822	0	0	39.2965	0	90.7384	24.7394	0	0	0	0	0	1.74752	0	0	0	0	0	0	0	0
hsa-miR-548a-5p	0	0	0	0	0	0	0	0	0	0	0	0	6.73133	0	0	0	0	0	0	0	0	0	0	0	0	0	0	0	0	0	0	0	0	0	0	0	0	0	0	0	0	0	0	0	0	0	0	0	0
hsa-miR-548aa	0	0	0	0	0	0	0	0	0	0	0	0	0	0	0	0	0	0	0	0	0	0	0	0	0	0	0	0	0	0	0	0	0	0	0	0	0	0	0	0	0	0	0	0	0	0	0	0	0
hsa-miR-548ab	0	0	0	0	0	0	0	0	0	0	0	0	0	0	0	0	0	0	0	0	0	0	0	0	0	0	0	0	0	0	0	0	0	0	0	0	0	0	0	0	0	0	0	0	0	0	0	0	0
hsa-miR-548ac	0	13.2067	0	0	0	0	0	0	0	0	0	0	0	7.08917	0	0	0	0	0	23.2317	0	0	0	0	0	0	0	2.92301	0	0	0	0	10.5211	0	0	0	2.79132	0	0	0	0	0	0	0	0	5.17565	0	0	0
hsa-miR-548ad-3p	0	0	0	0	0	0	0	0	0	0	0	0	0	0	0	0	0	0	0	0	0	0	0	0	0	0	0	0	0	0	0	0	0	0	0	0	0	0	0	0	0	0	0	0	0	0	0	0	0
hsa-miR-548ad-5p	0	0	0	0	0	0	0	0	0	0	0	0	0	0	0	0	0	0	0	0	0	0	0	0	0	0	0	0	0	0	0	0	0	0	13.2378	0	0	0	0	0	0	0	0	1.09057	0	0	0	0	20.5643
hsa-miR-548ae-3p	0	0	0	0	0	0	0	0	0	0	0	0	0	0	0	0	0	0	0	0	0	0	0	0	0	0	0	0	0	0	0	0	0	0	0	0	0	0	0	0	0	0	0	0	0	0	0	0	0
hsa-miR-548ae-5p	0	0	0	0	0	0	0	0	0	0	0	0	0	0	0	0	0	0	0	0	0	0	0	0	0	0	0	0	0	0	0	0	0	0	0	0	0	0	0	0	0	0	0	0	0	0	0	0	0
hsa-miR-548ag	0	0	0	0	0	0	0	0	0	0	0	0	0	0	0	0	0	0	0	0	0	0	0	0	0	0	0	0	0	0	0	0	0	0	0	0	0	0	0	0	0	0	0	0	0	0	0	0	0
hsa-miR-548ah-3p	0	0	0	0	0	0	0	0	0	0	0	0	0	0	0	0	0	0	0	0	0	0	0	0	0	0	0	0	0	0	0	0	0	0	0	0	0	0	0	0	0	0	0	0	0	0	0	0	0
hsa-miR-548ah-5p	0	0	0	0	0	0	0	0	0	0	0	0	0	0	0	0	0	0	0	0	0	0	0	0	0	0	0	0	0	0	0	0	0	0	0	0	0	0	0	0	0	0	0	1.09057	1.57499	12.9391	0	0	0
hsa-miR-548ai	0	0	0	0	0	0	0	0	0	0	0	0	0	0	0	0	0	0	0	0	0	0	0	0	0	0	0	0	0	0	0	0	0	0	0	0	0	0	0	0	0	0	0	0	0	0	0	0	0
hsa-miR-548aj-3p	0	0	0	0	0	0	0	0	0	0	0	0	0	0	0	0	0	0	0	0	0	0	0	0	0	0	0	0	0	0	0	0	0	0	0	0	0	0	0	0	0	0	0	0	0	0	0	0	0
hsa-miR-548aj-5p	0	0	0	0	0	0	0	0	0	0	0	0	0	0	0	0	0	0	0	0	0	0	0	0	0	0	0	0	0	0	0	0	0	0	0	0	0	0	0	0	0	0	0	0	0	0	0	0	0
hsa-miR-548ak	0	0	0	0	0	0	0	0	0	0	0	0	0	0	0	0	0	0	0	0	0	0	0	0	0	0	0	0	0	0	0	0	0	0	0	0	0	0	0	0	0	0	0	0	0	0	0	0	0
hsa-miR-548al	0	0	0	0	0	0	0	0	0	0	0	0	0	1.87655	0	0	0	0	0	0	0	0	0	0	0	0	0	0	0	0	0	9.20458	0	0	0	0	0	0	0	0	0	0	0.769337	0	1.57499	0	0	0	0
hsa-miR-548am-3p	0	0	0	0	0	0	0	0	0	0	0	0	0	0	0	0	0	0	0	0	0	0	0	0	0	0	0	0	0	0	0	0	0	0	0	0	0	0	0	0	0	0	0	0	0	0	0	0	0
hsa-miR-548am-5p	0	0	0	0	0	0	0	0	0	0	0	0	0	0	0	0	0	0	0	0	0	0	0	0	0	0	0	0	0	0	0	0	0	0	0	0	0	0	0	0	0	0	0	0	0	0	0	0	0
hsa-miR-548an	0	0	0	0	0	0	0	0	0	0	0	0	0	0	0	0	0	0	0	0	0	0	0	0	0	0	0	0	0	0	0	0	0	0	0	0	0	0	0	0	0	0	0	0	0	0	0	0	0
hsa-miR-548ao-3p	0	0	0	0	0	0	0	0	0	0	0	0	0	0	0	0	0	0	0	0	0	0	0	0	0	0	0	0	0	0	0	0	0	0	0	0	0	0	0	0	0	0	0	0	0	0	0	0	0
hsa-miR-548ao-5p	0	0	0	0	0	0	0.208752	0	0	0	0	0	0	0	0	0	0	0	0	0	0	0	0	0	0	0	0	0	0	0	0	0	0	0	0	0	0	0	0	0	0	0	0	0	0	0	0	0	0
hsa-miR-548ap-3p	0	0	0	0	0	0	0	0	0	0	0	0	0	0	0	0	0	0	0.208529	0	0	0	0	0	0	0	0	0	0	0	0	0	0	0	0	0	0	0	0	0	0	0	0	0	0	0	0	0	0
hsa-miR-548ap-5p	0	0	0	0	0	0	0	0	0	0	0	0	0	0	0	0	0	0	0	0	0	0	0	0	0	0	0	0	0	0	0	0	0	0	0.108506	0	0	0	0	0	0	0	0	0	0	0	0	0	0
hsa-miR-548aq-3p	0	0	0	0	0	0	0	0	0	0	0	0	0	0	0	0	0	0	0	0	0	0	0	0	0	0	0	0	0	0	0	0	0	0	0	0	0	0	0	0	0	0	0	0	0	0	0	0	0
hsa-miR-548aq-5p	0	0	0	0	0	0	0	0	0	0	0	0	0	0	0	0	0	0	0	0	0	0	0	0	0	0	0	0	0	0	0	0	0	0	0	0	0	0	0	0	0	0	0	0	0	0	0	0	0
hsa-miR-548ar-3p	0	0	0	0	0	0	0	0	0	0	0	0	0	0	0	0	0	0	0	0	0	0	0	0	0	0	0	0	0	0	0	0	0	0	3.90623	0	0	0	0	0	0	0	0	0	0	0	0	0	0
hsa-miR-548ar-5p	0	0	0	0	0	0	0	0	0	0	0	0	0	0	0	0	0	0	0	0	0	0	0	0	0	0	0	0	0	0	0	0	0	0	0	0	0	0	0	0	0	0	0	0	0	0	0	0	0
hsa-miR-548as-3p	0	0	0	0	0	0	0	0	0	0	0	0	0	0	0	0	0	0	0	0	0	0	0	0	0	0	0	0	0	0	0	0	0	0	0	0	0	0	0	0	0	0	0	0	0	0	0	0	0
hsa-miR-548as-5p	0	0	0	0	0	0	0	0	0	0	0	0	0	0	0	0	0	0	0	0	0	0	0	0	0	0	0	0	0	0	0	0	0	0	0	0	0	0	0	0	0	0	0	0	0	0	0	0	0
hsa-miR-548at-3p	0	0	0	0	0	0	0	0	0	0	0	0	0	0	0	0	0	0	0	0	0	0	0	0	0	0	0	0	0	0	0	0	0	0	0	0	0	0	0	0	0	0	0	0	0	0	0	0	0
hsa-miR-548at-5p	0	0	0	0	0	0	0	0	0	0	0	3.74987	4.42851	0	0	0	0	0	0	45.2408	0	0	0.225792	0	0	0	0	0	0	0	0	0	0	0	0	0	0	0	0	0	0	0	0	1.09057	0	0	0	0	7.35705
hsa-miR-548au-3p	0	0	0	0	0	0	0	0	0	0	0	0	0	0	0	0	0	0	0	0	0	0	0	0	0	0	0	0	0	0	0	0	0	0	0	0	0	0	0	0	0	0	0	0	0	0	0	0	0
hsa-miR-548au-5p	0	0	0	0	0	0	0	0	0	0	0	0	0	0	0	0	0	0	0	0	0	0	0	0	0	0	0	0	0	0	0	0	0	0	0	0	0	0	0	0	0	0	0	0	0	0	0	0	0
hsa-miR-548av-3p	0	0	0	0	0	0	0	0	0	0	0	0	0	0	0	0	0	0	0	0	0	0	0	0	0	0	0	0	0	0	0	0	0	0	0	0	0	0	0	0	0	0	0	0	0	0	0	0	0
hsa-miR-548av-5p	0	0	0	0	0	0	0	0	0	0	0	0	0	0	0	0	0	0	0.208529	0	0	0	0	0	0	0	0	0	0	0	0	0	0	0	0	0	0	0	0	0	0	0	0	0	0	0	0	0	0
hsa-miR-548aw	0	0	0	0	0	0	0	0	0	0	0	0	0	7.71469	0	0	0	0	0	0	0	0	0	0	0	0	0	0	0	8.07197	0	0	0	0	0	0	0	0	0	0	0	0	0	1.09057	0	0	0	0	0
hsa-miR-548ax	0	0	9.57304	0	0	0	0	0	0	0	0	0	0	0	0	0	0	0	0	0	0	0	0	0	0	0	0	8.76903	0.106782	0	0	0	0	0	11.0676	0	0	0	0	0	0	0	0	1.09057	0	7.56442	0	0	0
hsa-miR-548ay-3p	0	20.165	6.56217	0	0	0.100954	0	0	0	0	0	0	4.60565	0	0	0	0	0	0	0	0	0	0	0	0	0	0	0	0	0	0	5.07432	0	0	0	0	0	0	0	0	0	0	0	0	0	0	0	0	0
hsa-miR-548ay-5p	0	0	0	0	0	0	0	0	0	0	0	0	0	0	0	0	0	0	0	0	0	0	0	0	0	0	0	0	0	0	0	0	0	0	0	0	0	0	0	0	0	0	0	0	0	0	0	0	0
hsa-miR-548az-3p	0	0	0	0	0	0	0	0	0	0	0	0	0	0	0	0	0	0	0	0	0	0	0	0	0	0	0	0	0	0	0	0	0	0	0	0	0	0	0	0	0	0	0	0	0	0	0	0	0
hsa-miR-548az-5p	0	0	0	0	0	0	0	0	0	0	0	0	0	0	0	0	0	0	0	0	0	0	0	0	0	0	0	0	0	0	0	0	0	0	0	0	0	0	0	0	0	0	0	0	0	0	0	0	0
hsa-miR-548b-3p	0	0	0	0	0	0	0	0	0	0	0	0	0	0	0	0	0	0	0	0	0	0	0	0	0	0	0	0	0	0	0	0	0	0	0	0	0	0	0	0	0	0	0	0	0	0	0	0	0
hsa-miR-548b-5p	0	0	0	0	0	0	0	0	0	0	0	0	0	0	0	0	0	0	0	0	0	0	0	0	0	0	0	0	0	0	0	0	0	0	0	0	0	0	0	0	0	0	0	0	0	0	0	0	0
hsa-miR-548ba	0	0	0	0	0	0	0	0	0	0	0	0	0	0	0	0	0	0	0	0	0	0	0	0	0	0	0	0	0	0	0	0	0	0	0	0	0	0	0	0	0	0	0	0	0	0	0	0	0
hsa-miR-548bb-3p	0	0	0	0	0	0	0	0	0	0	0	0	0	0	0	0	0	0	0	0	0	0	0	0	0	0	0	0	0	0	0	0	0	0	0	0	0	0	0	0	0	0	0	0	0	0	0	0	0
hsa-miR-548bb-5p	0	0	0	0	0	0	0	0	0	0	0	0	0	0	0	0	0	0	0	0	0	0	0	0	0	0	0	0	0	0	0	0	0	0	0	0	0	0	0	0	0	0	0	0	0	0	0	0	0
hsa-miR-548c-3p	0	0	0	0	0	0	0	0	0	0	0	0	0	0	0	0	0	0	0	0	0	0	0	0	0	0	0	0	0	0	0	0	0	0	0	0	0	0	0	0	0	0	0	0	0	0	0	0	0
hsa-miR-548c-5p	0	0	0	0	0	0	0	0	0	0	0	0	0	0	0	0	0	0	0	0	0	0	0	0	0	0	0	0	0	0	0	0	0	0	0	0	0	0	0	0	0	0	0	0	0	0	0	0	0
hsa-miR-548d-3p	0	0	0	0	0	0	0	0	0	0	0	0	0	0	0	0	0	0	0	0	0	0	0	0	0	0	0	0	0	0	0	0	0	0	0	0	0	0	0	0	0	0	0	0	0	0	0	0	0
hsa-miR-548d-5p	0	0	0	0	0	0	0	0	0	0	0	0	0	0	0	0	0	0	0	0	0	0	0	0	0	0	0	0	0	0	0	0	0	0	0	0	0	0	0	0	0	0	0	0	0	0	0	0	0
hsa-miR-548e-3p	216.33	33.2297	27.0207	0	0	12.1145	11.377	0	0.103967	0	4.41911	0	33.6567	20.0165	48.3612	0	0.521983	12.5051	18.5591	0	57.9796	78.7016	0.225792	0	35.8607	0	0	22.7577	16.7648	12.765	30.7937	18.0551	18.412	42.6304	19.2056	0	0	0.710763	0	0	0	0	0	0	0	5.37472	0	0	5.14107
hsa-miR-548e-5p	0	0	0	0	0	0	0	0	0	0	0	0	5.84563	0	0	0	0	0	0	0	30.5291	0	0	0	0	0	0	0	19.0072	3.2851	0	0	0	0	12.1527	0	0	0	0	0	0	0	0	0	0	0	0	0	0
hsa-miR-548f-3p	0	0	0	0	0	0	0	0	0	0	0	0	0	0	0	0	0	0	0	0	0	0	0	0	0	0	0	0	0	0.18772	0	0	0	0	0	0	0	0	0	0	0	0	0	0	0	0	0	0	0
hsa-miR-548f-5p	0	0	0	0	0	0	0	0	0	0	0	0	0	0	0	0	0	0	0	0	0	0	0	0	0	0	0	0	0	0	0	0	0	0	0	0	0	0	0	0	0	0	0	0	0	0	0	0	0
hsa-miR-548g-3p	0	0	0	0	0	0	0	0	0	0	0	0	0	0	0	0	0	0	0	0	0	0	0	0	0	0	0	0	0	0	0	0	0	0	0	0	0	0	0	0	0	0	0	0	0	0	0	0	0
hsa-miR-548g-5p	0	0	0	0	0	0	0	0	0	0	0	0	0	0	0	0	0	0	0	0	0	0	0	0	0	0	0	0	0	0	0	0	0	0	0	0	0	0	0	0	0	0	0	0	0	0	0	0	0
hsa-miR-548h-3p	0	0	0	0	0	0	0	0	0	0	0	0	0	0	0	0	0	0	0	0	0	0	0	0	0	0	0	0	0	0	0	0	0	0	0	0	0	0	0	0	0	0	0	0	0	0	0	0	0
hsa-miR-548h-5p	0	0	0	0	0	0	0	0	0	0	0	0	0	0	0	0	0	0	0	0	0	0	0	0	0	0	0	0	0	0	0	0	0	0	0	0	0	0	0	0	0	0	0	0	0	0	0	0	0
hsa-miR-548i	0	0	0	0	0	0	0	0	0	0	0	0	0	0	0	0	0	0	0	0	0	0	0	0	0	0	0	0	0	0	0	0	0	0	0	0	0	0	0	0	0	0	0	0	0	0	0	0	0
hsa-miR-548j-3p	0	0	0	0	0	0	0	0	0	0	0	0	0	0	6.31422	0	0	0	0	0	0	0	0	0	0	0	0	0	0	0	0	0	3.89282	0	0	0	0	0	0	0	0	0	0	0	0	0	0	0	0
hsa-miR-548j-5p	0	0	11.1943	0	0	0	0	0	0	0	0	0	4.95993	0	36.7373	32.5652	0.521983	0	0	0	0	0	0	0	0	0	0	5.32406	0	11.7325	0	0	26.0924	0	10.8506	0	2.79132	0	0	0	0	1.26182	0	0	0	0	0	0	6.1161
hsa-miR-548k	0	0	5.17253	0	0	0	0	0	0	0	0	0	5.31421	0	0	0	0	0	36.4925	0	0	0	5.87059	0	0	0	0	0	0	8.72899	0	0	0.105211	0	21.3757	0	0	0	0	0	0	0	0	0	0	0	11.7628	0	3.45693
hsa-miR-548l	0	0	6.40776	0	0	0	0.104376	0	0	0	0	0	15.9426	6.88067	6.74474	23.598	0	0	0	0	20.7803	0	0.451584	1.09429	0	0	0	5.84602	0	21.2124	0	0	0	40.3678	0	0	0	0	0	0	0	0	0	0	0	16.2237	0	0	15.8664
hsa-miR-548m	0	0	0	0	0	0	0	0	0	0	0	0	0	0	0	0	0	0	0	0	0	0	0	0	0	0	0	0	0	0	0	0	0	0	0	0	0	0	0	0	0	0	0	0	0	0	0	0	0
hsa-miR-548n	0	9.94049	0	0	0	0	31.6259	0	0	0	0	0	10.2741	0	0	0	0	0	0	0	0	0	0	0	0	0	0	0	0	0	0	0	0	0	0	0	0	0	0	0	0	0	0	0	0	0	0	0	0
hsa-miR-548o-3p	0	28.4014	41.5346	0	0	0	25.0502	0	0	0	0	0	36.8452	0	32.4321	0	0	12.2599	2.50235	0.305681	33.8642	0	0	2.18858	0	214.21	0	35.7025	6.40691	31.537	0.351929	0	0.210423	0.238158	18.8801	0	0	0	0	2.17559	0	0	0	0	0	61.1125	0	0	15.2459
hsa-miR-548o-5p	0	0	0	0	0	0	0	0	0	0	0	0	0	0	0	0	0	0	0	0	0	0	0	0	0	0	0	0	0	0	0	0	0	0	0	0	0	0	0	0	0	0	0	0	0	0	0	0	0
hsa-miR-548p	0	0	0	0	0	0	0	0	0	0	0	0	0	0	0	0	0	0	0	0	0	0	0	0	0	0	0	0	0	0	0	0	0	0	0	0	0	0	0	0	0	0	0	0	0	0	0	0	0
hsa-miR-548q	0	0	4.16891	0	0.325039	0	0	0	0	0	0	0	5.31421	0	4.30515	37.2849	0	4.04576	0	0	0	0	0	0	0	0	0	7.82949	0	0	0	0	0	0	0	0	0	0	0	0	0	1.26182	0	0	0	0	0	0	0
hsa-miR-548s	0	0	0	0	0	0	0	0	0	0	0	0	0	0	0	0	0	0	0	0	0	0	0	0	0	0	0	0	0	0	0	0	0	0	0	0	0	0	0	0	0	0	0	0	0	0	0	0	0.0886391
hsa-miR-548t-3p	0	0	0	0	0	0	0	0	0	0	0	0	0	0	0	0	0	0	0	0	0	0	0	0	0	0	0	0	0	0	0	0	0	0	0	0	0	0	0	0	0	0	0	0	0	0	0	0	0
hsa-miR-548t-5p	0	0	0	0	0	0	0	0	0	0	0	0	0	0	0	0	0	0	0	0	0	0	0	0	0	0	0	4.5933	0.106782	0	0	0	0	0	0	0	0	0	0	0	0	0	0	0	0	0	0	0	0
hsa-miR-548u	0	0	0	0	0	0	0	0	0	0	0	0	0	0	0	0	0	0	0	0	0	0	0	0	0	0	0	0	0	0	0	0	0	0	0	0	0	0	0	0	0	0	0	0	0	0	0	0	0
hsa-miR-548v	0	0	0	0	0	0	0	0	0	0	0	0	0	0	0	0	0	0	0	0	0	0	0	0	0	0	0	0	0	0	0	0	0	0	0	0	0	0	0	0	0	0	0	0	0	0	0	0	0
hsa-miR-548w	0	0	0	0	0	0	0	0	0	0	0	0	0	0	0	0	0	0	0	0	0	0	0	0	0	0	0	0	0	0	0	0	0	0	0	0	0	0	0	0	0	0	0	0	0	0	0	0	0
hsa-miR-548x-3p	0	0	0.0772019	0	0	0	0	0	0	0	0	0	0	0	0	0	0	0	0	0	0	0	0	0	0	0	0	0	0	0	0	0	0	0	0	0	0	0	0	0	0	0	0	0	0	0	0	0	0
hsa-miR-548x-5p	0	0	0	0	0	0	0	0	0	0	0	0	0	0	0	0	0	0	0	0	0	0	0	0	0	0	0	0	0	0	0	0	0	0	0	0	0	0	0	0	0	0	0	0	0	0	0	0	0
hsa-miR-548y	0	0	0	0	0	0	0	0	0	0	0	0	0	0	0	0	0	0	0.625586	0	0	0	0	0	0	0	0	0	0	0	0	0	0	0	0	0	0	0	0	0	0	0	0	0	0	0	0	0	0
hsa-miR-548z	0	0	0	0	0	0	0	0	0	0	0	0	0	0	0	0	0	0	0	0	0	0	0	0	0	0	0	0	0	0	0	0	0	0	0	0	0	0	0	0	0	0	0	0	0	0	0	0	0
hsa-miR-549a	4.74871	0	0	0	0	0	0	0	0	1.2603	0	0	0	0	0	0	0	0	0	0.458521	0	0.237053	0	2.18858	0	0.596685	0	0	0	0	0	0	0	0	0	0.449791	0	0	2.912	0	0	0	0	1.09057	0	0.199064	0	0	0
hsa-miR-550a-3-5p	120.301	64.1872	35.8989	1.29439	1.62519	26.9547	7.72382	1.46916	48.1366	0	21.801	0	23.7368	37.9479	15.355	0	0	0	19.1847	0	31.8118	0	0.451584	0	0	193.028	0	13.1536	0.106782	23.0896	49.094	36.9363	30.1957	0.238158	32.1179	325.649	2.79132	92.3992	0.582401	0	0.582507	0	0	1.09057	0	45.8842	13.9014	0.156991	20.6529
hsa-miR-550a-3p	118.19	0.284014	0	0.647193	0	0	0	0	0	0	0	0	0	0	4.59216	0	0	0	2.50235	0	0	0	0	0	0	0	0	0	0	13.6097	0	0	0	0	6.61889	0	0	0	0	0	0	1.26182	0	1.09057	0	0	0	0	4.34332
hsa-miR-550a-5p	0	0	0	0	0	0	0	0	0	0	0	0	0	0	0	0	0	0	0	0	0	0	0	0	0	0	0	0	0	0	0	0	0	0	0	0	0	0	0	0	0	0	0	0	0	0	0	0	0
hsa-miR-550b-2-5p	0	0	0	0	0	0	0	0	0	0	0	0	0	0	0	0	0	0	0	0	0	0	0	0	0	0	0	0	0	0	0	0	0	0	0	0	0	0	0	0	0	0	0	0	0	0	0	0	0
hsa-miR-550b-3p	0	0	0	0	0	0	0	0	0	0	0	0	0	0	0	0	0	0	0	0	0	0	0	0	0	0	0	0	0	0	0	0	0	0	0	0	0	0	0	0	0	0	0	0	0	0	0	0	0
hsa-miR-551a	0	0	0	0	0	0	0	0	0	0	0	0	0	0	0	0	0	0	0	0	0	0	0	0	0	0	0	0	0	0	0	0	0	0	0	0	0	0	0	0	0	0	0	0	0	0	0	0	0
hsa-miR-551b-3p	1.5829	0.142007	4.70932	1.29439	0.325039	0	23.6933	0	0.207934	0	27.9877	0	0	0	0	50.0278	1.04397	0	0.208529	15.1312	0	0	0	0	0.204918	0	4.33434	0	0	0	0	2.12413	0	0	6.29337	0	5.58265	0	0.582401	0	2.33003	0	3.07735	6.54343	1140.3	0	0	0	0
hsa-miR-551b-5p	0	0	0	0	0	0	0	0	0	0	0	0	0	0	0	0	0	0	0	0	0	0	0	0	0	0	0	0	0	0	0	0	0	0	0	0	0	0	0	0	0	0	0	0	0	0	0	0	0
hsa-miR-552-3p	0	0	0	0	0	0	0	0	0	0	0	0	0	0	0	0	0	0	0	0	0	0	0	0	0	0	0	0	0	0	0	0	0	0	0	0	0	0	0	0	0	0	0	0	0	0	0	0	0
hsa-miR-552-5p	0.527634	0	0	0	0	0	0	0	0	0	0	0	0	0	0	0	0	0	0	0	0	0	0	0	0	0	0	0	0	0	0	0	0	0	0	0	0	0	0	0	0	0	0	0	0	0	0	0	0
hsa-miR-553	0	0	0	0	0	0	0	0	0	0	0	0	0	0	0	0	0	0	0	0	0	0	0	0	0	0	0	0	0	0	0	0	0	0	0	0	0	0	0	0	0	0	0	0	0	0	0	0	0
hsa-miR-554	0	0	0	0	0	0	0	0	0	0	0	0	0	0	0	0	0	0	0	0	0	0	0	0	0	0	0	0	0	0	0	0	0	0	0	0	0	0	0	0	0	0	0	0	0	0	0	0	0
hsa-miR-555	0	0	0	0	0	0	0	0	0	0	0	0	0	0	0	0	0	0	0	0	0	0	0	0	0	0	0	0	0	0	0	0	0	0	0	0	0	0	0	0	0	0	0	0	0	0	0	0	0
hsa-miR-556-3p	0	16.6148	8.72382	0.129439	0.325039	0	0	0	0	0	0	0	0	0	0	0	0	3.80056	0	0	0	0	0	0	0	0	0	4.17573	0	4.41142	0	0	0	0	0	0	0	0	0	0	0	0	0	0	0	0	0	0	0
hsa-miR-556-5p	0	22.4371	32.5792	40.126	0.325039	0	5.2188	0	0	0	0	0	0	6.25515	5.5967	0	0	19.248	11.8861	81.4639	0	0	51.4806	0	0	0.298343	0	9.60418	45.3823	0	0	0	12.7306	0	0	0	0	0	0	0	0	0	0	0	0	5.77284	10.4261	18.5249	0.0886391
hsa-miR-557	0	0	0	0	0	0	0	0	0	0	0	0	0	0	0	0	0	0	0	0	0	0	0	0	0	0	0	0	0	0	0	0	0	0	0	0	0	0	0	0	0	0	0	0	0	0	0	0	0
hsa-miR-5571-3p	0	0	0	0	0	0	0	0	0	0	0	0	0	0	0	0	0	0	0	0	0	0	0	0	0	0	0	0	0	0	0	0	0	0	0	0	0	0	0	0	0	0	0	0	0	0	0	0	0
hsa-miR-5571-5p	0	0	0	0	0	0	0	0	0	0	0	0	0	0	0	0	0	0	0	0	0	0	0	0	0	0	0	0	0	0	0	0	0	0	0	0	0	0	0	0	0	0	0	0	0	0	0	0	0
hsa-miR-5572	0	0	0	0	0	0	0	0	0	0	0	0	0	0	0	0	0	0	0	0	0	0	0	0	0	0	0	0	0	0	0	0	0	0	0	0	0	0	0	0	0	1.26182	0	0	0	0	0	0	0
hsa-miR-5579-3p	0	0	0	0	0	0	0	0	0	0	0	0	0	0	0	0	0	0	0	0	0	0	0	0	0	0	0	0	0	0	0	0	0	0	0	0	0	0	0	0	0	0	0	0	0	0	0	0	0
hsa-miR-5579-5p	0	0	0	0	0	0	0	0	0	0	0	0	0	0	0	0	0	0	0	0	0	0	0	0	0	0	0	0	0	0	0	0	0	0	0	0	0	0	0	0	0	0	0	0	0	0	0	0	0
hsa-miR-558	0	0	0	0	0	0	0	0	0	0	0	0	0	0	0	0	0	0	0	0	0	0	0	0	0	0	0	0	0	0	0	0	0	0	0	0	0	0	0	0	0	0	0	0	0	0	0	0	0
hsa-miR-5580-3p	0	0	0	0	0	0	0	0	0	0	0	0	0	0	0	0	0	0	0	0	0	0	0	0	0	0	0	0	0	0	0	0	0	0	0	0	0	0	0	0	0	0	0	0	0	0	0	0	0
hsa-miR-5580-5p	0	0	0	0	0	0	0	0	0	0	0	0	0	0	0	0	0	0	0	0	0	0	0	0	0	0	0	0	0	0	0	0	0	0	0	0	0	0	0	0	0	0	0	0	0	0	0	0	0
hsa-miR-5581-3p	0	0	0	0	0	0	0	0	0	0	0	0	0	0	0	0	0	0	0	0	0	0	0	0	0	0	0	6.88996	0	0	0	0	0	0	4.23175	0	0	0	0	0	0	0	0	0	0	0	0	0	0
hsa-miR-5581-5p	0	0	0	0	0	0	0	0	0	0	0	0	0	0	0	0	0	0	0	0	0	0	0	0	0	0	0	0	0	0	0	0	0	0	0	0	0	0	0	0	0	0	0	0	0	0	0	0	0
hsa-miR-5582-3p	0	0	0	0	0	0	0	0	0	0	0	0	0	0	0	0	0	0	0	0	0	0	0	0	0	0	0	0	0	0	0	0	0	0	0	0	0	0	0	0	0	0	0	0	0	0	0	0	0
hsa-miR-5582-5p	0	0	0	0	0	0	0	0	0	0	0	0	0	0	0	0	0	0	0	0	0	0	0	0	0	0	0	0	0	0	0	0	0	0	0	0	0	0	0	0	0	0	0	0	0	0	0	0	0
hsa-miR-5583-3p	0	0	0	0	0	0	0	0	0	0	0	0	0	0	0	0	0	0	0	0	0	0	0	0	0	0	0	0	0	0	0	0	0	0	0	0	0	0	0	0	0	0	0	0	0	0	0	0	0
hsa-miR-5583-5p	0	0	0	0	0	0	0	0	0	0	0	0	0	0	0	0	0	0	0	0	0	0	0	0	0	0	0	0	0	0	0	0	0	0	0	0	0	0	0	0	0	0	0	0	0	0	0	0	0
hsa-miR-5584-3p	0	0	0	0	0	0	0	0	0	0	0	0	0	0	0	0	0	0	0	0	0	0	0	0	0	0	0	0	0	0	0	0	0	0	0	0	0	0	0	0	0	0	0	0	0	0	0	0	0
hsa-miR-5584-5p	0	0	0	0	0	0	0	0	0	0	0	0	0	0	0	0	0	0	0	0	0	0	0	0	0	0	0	0	0	0	0	0	10.5211	0	0	0.224896	0	0	0	0	0	0	0	0	0	0	0	0	0
hsa-miR-5585-3p	0	0	0	0	0	0	0	0	0	0	0	0	0	0	0	0	0	0	0	0	0	0	0	0	0	0	0	0	0	0	0	0	0	0	0	0	0	0	0	0	0	0	0	0	0	0	0	0	0
hsa-miR-5585-5p	0	0	0	0	0	0	0	0	0	0	0	0	0	0	0	0	0	0	0	0	0	0	0	0	0	0	0	0	0	0	0	0	0	0	0	0	0	0	0	0	0	0	0	0	0	0	0	0	0
hsa-miR-5586-3p	0	0	0	0	0	0	0	0	0	0	0	0	0	0	0	0	0	0	0	0	0	0	0	0	0	0	0	0	0	0	0	0	0	0	0	0	0	0	0	0	0	0	0	0	0	0	0	0	0
hsa-miR-5586-5p	0	0	0	0	0	0	0	0	0	0	0	0	0	0	0	0	0	0	0	0	0	0	0	0	0	0	0	0	0	0	0	0	0	0	0	0	0	0	0	0	0	0	0	0	0	0	0	0	0
hsa-miR-5587-3p	0	0	0	0	0	0	0	0	0	0	0	0	0	0	0	0	0	0	0	0	0	0	0	0	0	0	0	0	0	0	0	0	0	0	0	0	0	0	0	0	0	0	0	0	0	0	0	0	0
hsa-miR-5587-5p	0	0	0	0	0	0	0	0	0	0	0	331.863	0	0	0	0	0	0	0	0	0	0	0	0	0	0	0	0	0	0	0	0	0	0	0	0	0	0	0	0	0	0	0	0	0	0	0	0	0
hsa-miR-5588-3p	0	0	0	0	0	0	0	0	0	0	0	0	7.79417	0	0	0	0	0.122599	0.417058	0	0	0	0	0	0	0	0	0	0	0	0	0	0	0	0	0	0	0	0	0	0	0	0	0	0	0	0	0	0
hsa-miR-5588-5p	0	0.142007	0	0	0	9.69156	11.6901	0	25.7838	0	0	0	0	15.4294	0	0	0	11.7695	5.63028	0	0	0	0	0	0.204918	0	0	0	0	0	0.175964	0	12.3097	0	9.44005	0	0	0	0	0	0	0	0	0	0	15.3279	0	0.156991	0
hsa-miR-5589-3p	0	0	0	0	0	0	0	0	0	1.2603	0	0	0	0	21.3823	0	0	0	0	0	0	0	0	0	0	0	0	0	0	0	0	20.7693	0	0	0	0	0	0	0	0	0	0	0	0	0	0	0	0	0
hsa-miR-5589-5p	0	0	0	0	0	0	0	0	0	0	0	0	0	3.9616	0	0.47196	0	9.6853	0	0	0	0	40.6425	0	0	0.298343	0	0	24.2395	0	42.7593	0	3.15634	0	0	0.224896	0	0	0	1.08779	0	0	0	0	0	0	0	0	3.19101
hsa-miR-559	0	0	0	0	0	0	0	0	0	0	0	0	7.08561	0	0	0	0	0	0	0	0	0	0	0	0	0	0	0	0	0	0	0	0	0	0	0	0	0	0	0	0	0	0	0	0	0	0	0	0
hsa-miR-5590-3p	0	0	0	0	0	0	0	0	0	0	0	0	0	0	0	0	0	0	0	0	0	0	0	0	0	0	0	2.81862	0	0	0	0	11.1524	0	0	0	0	0	0	0	0	0	0	0	0	0	0	0	0
hsa-miR-5590-5p	0	0	0	0	0	0	0	0	0	0	0	0	0	0	0	0	0	0	0	0	0	0	0	0	19.4672	0	0	0	0	0	0	0	0	0	0	0	0	0	0	0	0	0	0	0	0	0	0	0	0
hsa-miR-5591-3p	0	0	0	0	0	0	0	0	0	0	0	0	0	0	0	0	0	0	0	0	0	0	0	0	0	0	0	0	0	0	0	0	0	0	0	0	0	0	0	0	0	0	0	0	0	0	0	0	0
hsa-miR-5591-5p	0	0	0	0	0	0	0	0	0	0	0	0	0	0	0	0	0	0	0	0	0	0	0	0	0	0	0	0	0	0	0	0	0	0	0	0	0	0	0	0	0	0	0	0	0	0	0	0	0
hsa-miR-561-3p	0	0	0	0	0	0	0	0	0	0	0	0	0	0	0	0	0	0	0	0	0	0	0	0	0	0	0	0	0	0	0	0	0	0	0	0	0	0	0	0	0	0	0	0	0	0	0	0	0
hsa-miR-561-5p	0	0	0	0	0	0	0	0	0	0	0	0	0	0	0	0.47196	0	0	0	0	0	0	0	0	0	0	0	0	0	0	0	0	0	0	0	0	0	0	0	0	0	0	0	0	0	0	0	0	0
hsa-miR-562	0	0	0	0	0	0	0	0	0	0	0	0	0	0	0	0	0	0	0	0	0	0	0	0	0	0	0	0	0	0	0	0	0	0	0	0	0	0	0	0	0	0	0	0	0	0	0	0	0
hsa-miR-563	0	0	0	0	0	0	0	0	0	0	0	0	0	0	0	0	0	0	0	0	0	0	0	0	0	0	0	0	0	0	0	0	0	0	0	0	0	0	0	0	0	0	0	0	0	0	0	0	0
hsa-miR-564	0	0	0	0	0	0	0	0	0	0	0	0	0	0	3.87464	0.47196	0	0	0	0	0	0	0	0	0	0	0	0	0	0	0	0	0	0	0	0	0	0	0	0	0	0	0	0	0	0	0	0	0
hsa-miR-566	0	0	0	0	0	0	0	0	0	0	0	0	0	0	0	0	0	0	0	0	0	0	0	0	0	0	0	0	0	0	0	0	0	0	0	0	0	0	0	0	0	0	0	0	0	0	0	0	0
hsa-miR-567	0	0	0	0	0	0	0	0	0	0	0	0	0	0	0	0	0	0	0	0	0	0	0	0	0	0	0	0	0	0	0	0	0	0	0	0	0	0	0	0	0	0	0	0	0	0	0	0	0
hsa-miR-568	0	0	0	0	0	0	0	0	0	0	0	0	0	0	0	0	0	0	0	0	0	0	0	0	0	0	0	0	0	0	0	0	0	0	0	0	0	0	0	0	0	0	0	0	0	0	0	0	0
hsa-miR-5680	0	0	0	0	0	0	0	0	0	0	0	0	0	0	0	0	0	0	0	0	0	0	0	0	0	0	0	0	0	0	0	0	0	0	0	0	0	0	0	0	0	0	0	0	0	0	0	0	0
hsa-miR-5681a	0	0	0	0	0	0	0	0	0	0	0	0	0	0	0	0	0	0	0	0	0	0	0	0	0	0	0	0	0	0	0	0	0	0	0	0	0	0	0	0	0	0	0	0	0	0	0	0	0
hsa-miR-5681b	0	0	0	0	0	0	0	0	0	0	0	0	0	0	0	0	0	0	0	0	0	0	0	0	0	0	0	0	0	0	0	0	0	0	0	0	0	0	0	0	0	0	0	0	0	0	0	0	0
hsa-miR-5682	0	0	0	0	0	0	0	0	0.103967	0	0	0	0	0	0	0	0	0	0	0	0	0	0	0	0	0	0	0	0	0	0	0	0	0	0	0	0	0	0	0	0	0	0	0	0	0	0	0	0
hsa-miR-5683	0	0	0	0	0	0	0	0	0	0	0	0	2.30282	10.4253	0	25.9578	0	10.9113	0	0	0	0	0	0	0	0	0	4.17573	0	0	0	13.8069	7.3648	0	0	0	0	0	0	0	0	0	0	0	0	0	0	0	0
hsa-miR-5684	0	0	0	0	0	0	0	0	0	0	0	0	0	0	0	0	0	0	0	0	0	0	0	0	0	0	0	0	0	0	0	0	0	0	0	0	0	0	0	0	0	0	0	0	0	0	0	0	0
hsa-miR-5685	0	0	0	0	0	0	0	0	0	0	0	0	0	0	0	0	0	0	0	0	0	0	0	0	0	0	0	0	0	0	0	0	0	0	0	0	0	0	0	0	0	0	0	0	0	0	0	0	0
hsa-miR-5687	0	0	0	0	0	0	0	0	0	0	0	0	0	0	0	0	0	0	0	0	0	0	0	0	0	0	0	0	0	0	0	0	0	0	0	0	0	0	0	0	0	0	0	0	0	0	0	0	0
hsa-miR-5688	0	0	0	0	0	0	0	0	0	0	0	0	0	0	0	0	0	0	0	0	0	0	0	0	0	0	0	0	0	0	0	0	0	0	0	0	0	0	0	0	0	0	0	0	0	0	0	0	0
hsa-miR-5689	0	0	0	0	0.325039	0	0	0	0	0	0	0	0	0	0	0	0	0	0	0	0	0	0	0	0	0	0	4.90648	0	0	0	0	0	0	0.108506	0	0	235.973	0	0	0	0	0	0	0	0	0	0	0
hsa-miR-569	0	0	0	0	0	0	0.104376	0	0	0	0	0	0	0	0	0	0	0	0	0	0	0.237053	0	0	0	0	0	0	0	0	0	0	0.105211	0	0	0	0	0	0	0	0	0	0	0	0	0	0	0	0
hsa-miR-5690	0	0	0	0	0	0	0	0	0	0	0	0	0	0	0	0	0	0	0	0	0	0	0	0	0	0	0	0	0	0	0	0	0	0	0	0	0	0	0	0	0	0	0	0	0	0	0	0	0
hsa-miR-5691	0	0	0	0	0	0	0	0	0	0	0	0	0	0	0	0	0	0	0	0	0	0	0	0	0	0	0	0	0	0	0	0	0	0	0	0	0	0	0	0	0	0	0	0	0	0	0	0	0
hsa-miR-5692a	0	0	0	0	0	0	0	0	0	0	0	0	0	0	0	0	0	0	0	0	0	0	0	0	0	0	0	0	0	0	0	0	0	0	0	0	0	0	0	0	0	0	0	0	0	0	0	0	0
hsa-miR-5692b	0	0	0	0	0	0	0	0	0	0	0	0	0	0	0	0	0	0	0	0	0	0	0	0	0	0	0	0	0	0	0	0	0	0	0	0	0	0	0	0	0	0	0	0	0	0	0	0	0
hsa-miR-5692c	0	0	0	0	0	0	0	0	0	0	0	0	0	0	0	0	0	0	0	0	0	0	0	0	0	0	0	0	0	0	0	0	0	0	0	0	0	0	0	0	0	0	0	0	0	0	0	0	0
hsa-miR-5693	0	0	0	0	0	0	0	0	0	0	0	0	0	0	0	0	0	0	0	0	0	0	0	0	0	0	0	0	0	0	0	0	0	0	0	0	0	0	0	0	0	0	0	0	0	0	0	0	0
hsa-miR-5694	0	0	0	0	0	0	0	0	0	0	0	0	0	0	0	0	0	0	0	0	0	0	0	0	0	0	0	0	0	0.0938601	0	0	0	0	0	0	0	0	0	0	0	0	0	0	0	0	0	0	0
hsa-miR-5695	0	11.6446	0	0	0	0	0	0	0	0	0	0	10.4513	8.54871	0	0	0	0	0	0	0	0	0	0	0	0	0	0	0	15.7685	0	0	0	0	0	0	0	0	0	0	0	0	0	0	0	0	0	0	0
hsa-miR-5696	0	0	0	0	0	0	0	0	0	0	0	0	0	0	0	0	0	0	0	0	0	0	0	0	0	0	0	0	0	0	0	0	0	0	0	0	0	0	0	0	0	0	0	0	0	0	0	0	0
hsa-miR-5697	0	0	0	0	0	0	0	0	0	0	0	0	0	0	0	0	0	0	0	0	0	0	0	0	0	0	0	0	0	0	0	0	0	0	0	0	0	0	0	0	0	0	0	0	0	0	0	0	0
hsa-miR-5698	0	0	0	0	0	0	0	0	0	0	48.3156	0	0	0	0	0	0	0	0	0	0	0.237053	0	0	0	0	0	0	0	0	0	0	0	0	0	0	0	0	0	0	0	0	0	0	0	0	0	0	0
hsa-miR-5699-3p	0	0	0	0	0	0	0	0	0	0	0	0	0	0	0	0	0	0	0	0	0	0	0	0	13.1148	0	0	0	0	0	0	0	0	0	0	0	0	0	0	0	0	0	0	0	0	0	0	0	0
hsa-miR-5699-5p	0	0	0	0	0	0	0	0	0	0	0	0	0	0	0	0	0	0	0	0	0	0	0	0	0	0	0	0	0	0	0	0	0	0	0	0	0	0	0	0	0	0	0	0	0	0	0	0	0
hsa-miR-570-3p	0	5.68028	0	0	0	0	0	0	0	0	0	0	0	0	0	0	0	0	0	0	0	0	0	0	0	0	0	0	0	0	0	0	0	0	0	0	0	0	0	0	0	0	0	1.09057	0	0	21.7878	0	0
hsa-miR-570-5p	0	0	0	0	0	0	0	0	0	0	0	0	0	0	0	0	0	0	0	0	0	0	0	0	0	0	0	0	0	0	0	0	0	0	0	0	0	0	0	0	0	0	0	0	0	0	0	0	0
hsa-miR-5700	0	0	0	0	0	0	0	0	0	0	0	0	0	0	0	0	0	0	0	0	0	0	0	0	0	0	0	0	0	0	0	0	0	0	0	0	0	0	0	0	0	0	0	0	0	0	0	0	0
hsa-miR-5701	0	0	0	0	0	0	0	0	0	0	0	5.6248	0	0	0	0	0	0.367796	0	0	0	0	0.677376	0	0	0	0	0	0	0	0	0	0	0.357238	0	0	0	0	0	0	0	0	0	0	0	0	0	0	0
hsa-miR-5702	0	0	0	0	0	0	0	0	0	0	0	0	0	0	0	0	0	0	0	0	0	0	0	0	0	0	0	0	0	0	0	0	0	0	0	0	0	0	0	0	0	0	0	0	0	0	0	0	0
hsa-miR-5703	2.11054	0	0	0	0.325039	0	0	0	0	1.2603	0	0	0	0	0	0	0	6.25254	0	0	0	0	0	0	0.204918	0	0.866869	0	0	0	0	0	0	0	0	0	0	0	0	0	0	0	0	0	0	0	0	0	0
hsa-miR-5704	0	0	0	0	0	0	0	0	0	0	0	0	0	0	0	0	0	0	0	0	0	0	0	0	0	0	0	0	0	0	0	0	0	0	0	0	0	0	0	0	0	0	0	0	0	0	0	0	0
hsa-miR-5705	0	0	0.0772019	0	0	0	0	0	0	0	0	0	0	0	0	0	0	0	0	0	0	0	0	0	0	0	0	0	0	0	0	0	0	0	0	0	0	0	0	0	0	0	0	0	0	0	0	0	0
hsa-miR-5706	0	0	0	0	0	0	0	0	0	0	0	0	0	0	0	0	0	0	0	0	0	0	0	0	0	0	0	0	0	0	0	0	0	0	0	0	0	0	0	0	0	0	0	0	0	0	0	0	0
hsa-miR-5707	0	0	0	0	0	0	0	0	0	0	0	0	0	0	0	0	0	0	0	0	0	0	0	0	0	0	0	0	0	0	0	0	0	0	0	0	0	0	0	0	0	0	0	0	0	0	0	0	0
hsa-miR-5708	0	0	0	0	0	0	0	0	0	0	0	0	0	0	0	0	0	0	0	0	0	0	0	0	0	0	0	0	0	0	0	0	0	0	0	0	0	0	0	0	0	0	0	0	0	0	0	0	0
hsa-miR-571	0	0	0	0	0	0	0	0	0	0	0	0	0	0	0	0	0	0	0	0	0	0	0	0	0	0	0	0	0	0	0	0	0	0	0	0	0	0	0	0	0	0	0	0	0	0	0	0	0
hsa-miR-572	0	0	0	0	0	0	0	0	0	0	0	0	0	0	0	0	0	0	0	0	0	0	0	0	0	0	0	0	0	0	0	0	0	0	0	0	0	0	0	0	0	0	0	0	0	0	0	0	0
hsa-miR-573	0	0	0	0	0	0	0	0	0	0	0	0	0	0	0	0	0	0	0	0	0	0	0	0	0	0	0	0	0	0	0	0	0	0	0	0	0	0	0	0	0	0	0	0	0	0	0	0	0
hsa-miR-5739	0	0	0	0	0	0	0	0	0	0	0	0	0	0	0	0	0	0	0	0	0	0	0	0	0	0	0	0	0	0	0	0	0	0	0	0	0	0	0	0	0	0	0	0	0	0	0	0	0
hsa-miR-574-3p	6.85924	60.353	149.695	336.54	89.3857	57.2408	1.25251	153.968	25.7838	0	60.6892	1.87493	150.215	104.044	52.2358	171.322	0	17.6542	122.823	101.18	106.98	132.513	0.451584	2.18858	39.1394	0.895028	224.519	66.0809	97.8122	109.629	68.6261	35.2842	204.742	0.119079	127.169	0.449791	0	0.710763	1.1648	1.08779	0.582507	0	0.769337	174.492	0	0.0995318	0	14.2862	15.4232
hsa-miR-574-5p	0	0	0	0	0	0	0	0	0	0	0	0	0	0	0	0	0	0	0	0	0	0	0.451584	0	0	0	0	0	0	0	0	0	0	0	0	0	0	0	0	0	0	0	0	0	1.57499	0	0	0	0
hsa-miR-575	0	0	0	0	0	0	0	0	0	0	0	0	0	0	0	0	0	0	0	0	0	0	0	0	0	0	0	0	0	0	0	0	0	0	0	0	0	0	0	0	0	0	0	0	0	0	0	0	0
hsa-miR-576-3p	0	45.4423	52.9605	0	0	38.5643	73.3763	198.043	90.5551	1.2603	92.5068	1.87493	54.2049	64.4281	138.339	72.2099	0.521983	31.3853	172.662	41.8783	59.7755	380.47	239.791	5.47145	10.2459	0.895028	543.527	59.2954	26.1616	77.2469	137.428	77.4129	24.9351	20.0053	84.9605	206.454	0	0.710763	0.582401	1.08779	0.582507	0	0.769337	129.778	3181.49	26.7741	69.2399	245.063	22.0711
hsa-miR-576-5p	0.527634	37.9159	21.7709	0	0.325039	28.1661	0.104376	0	0.207934	0	0.294608	0	38.2623	23.7696	44.7736	54.2754	0.521983	17.2864	0	13.2971	44.8957	0	0	1.09429	6.7623	0	0	15.659	37.694	21.2124	22.3475	16.403	40.0856	58.587	71.3972	0.449791	0	0	1.1648	0	0	0	0	2.18114	3.14999	42.301	0.133668	40.8176	20.2097
hsa-miR-577	0	0	0	0	0	0	0	0	0	0	0	0	0	0	0	0	0	0	0	0	0	0	0	0	0	0	0	0	19.114	0	0.175964	0	6.4179	0	0	0	0	0	0	0	0	0	0	0	0	0	0	0	0
hsa-miR-578	0	0	0	0	0	0	0	0	0	0	0	0	0	0	0	0	0	0	0	0	0	0	0	0	0	0	0	0	0	0	0	0	0	0	0	0	0	0	0	0	0	0	0	0	0	0	0	0	0
hsa-miR-5787	0	0	0.0772019	0	0	0	0	0	0	0	0	0	0	0	0	0	0	0	0	0	0	0	0	0	0	0	0	0	0	0	0	0	0	0.119079	0	0	0	0	0	0	0	0	0	0	0	0	0	0	0
hsa-miR-579-3p	0	0	4.94092	0	0	0	0	0	0	0	55.9754	0	0	6.04665	0	0	0	0	3.33646	0	0	0	0	0	0	0	0	0	0	0	0	0	0	0	0	0	0	0	0	0	0	0	0	0	0	0	0	0	0
hsa-miR-579-5p	0	0	0	0	0	0	0	0	0	0	0	0	0	0	0	0	0	0	0	0	0	0	0	0	0	0	0	0	0	3.09738	0	0	0	0	0	0	0	0	0	0	0	0	0	0	0	0	0	0	0
hsa-miR-580-3p	0	0	0.0772019	0	0	0	0	0	0	0	0	0	0	0	0	30.2054	0	0	0.208529	0	0	0	0	0	0	0	0	0	0	0	0	0	0	0	0	0	0	0	0	0	0	0	0	0	0	0	0	0	0
hsa-miR-580-5p	0	0	0	0	0	0	0	0	0	0	0	0	0	0	0	0	0	0	0	0	0	0	0	0	0	0	0	0	0	0	0	0	0	0	0	0	0	0	0	0	0	0	0	0	0	0	0	0	0
hsa-miR-581	0	0	0	0	0	0	0	0	0	0	0	0	0	0	0	0	0	0	0	0	0	0	0	0	0.204918	0	0	0	0	0	0	0	0	0	0	0	0	0	0	0	0	0	0	0	0	0	0	0	0
hsa-miR-582-3p	296.53	61.7731	141.202	128.921	0.325039	0	10.7507	34.0845	19.7537	0	13.8466	0	78.296	116.971	25.5439	28.7896	232.804	47.2005	57.7625	3.66817	0	135.594	38.6104	4.37716	0	0.596685	0	111.596	54.4588	18.9597	44.343	38.9424	103.528	50.8468	53.3851	125.267	0	0.710763	0.582401	0	0.582507	0	0.769337	2.18114	3.14999	47.6757	53.3334	17.583	30.9351
hsa-miR-582-5p	0.527634	18.0349	5.71294	0.388316	0	0	0.104376	0.293832	0	0	0	1.87493	3.71995	8.1317	0	0	0	17.409	17.725	16.9653	0	0	0	0	0	0	0	19.5215	0.106782	0	0	0.236015	14.2035	21.7915	0	0	0	0	0	0	0	0	0	0	0	0	0	0	0
hsa-miR-583	0	0	0	0	0	0	0	0	0	0	0	0	0	0	0	0	0	0	0	0	0	0	0	0	0	0	0	0	0	0	0	0	0	0	0	0	0	0	0	0	0	0	0	0	0	0	0	0	0
hsa-miR-584-3p	0	0	0	0	0	0	0	0	0	0	0	0	0	0	0	0	0	0	0	0	0	0	0	0	0	0	0	0	0	0	0	0	0	0	0	0	0	0	0	0	0	0	0	0	0	0	0	0	0
hsa-miR-584-5p	862.682	421.051	933.912	232.472	418.325	265.609	160.53	381.394	195.354	6.30151	244.23	414.36	289.093	177.855	290.885	145.836	0.521983	183.776	243.979	77.6429	477.434	400.856	177.924	3.28287	232.377	497.337	976.094	122.14	155.581	223.012	182.827	212.885	256.4	228.632	547.74	914.426	33.4959	3.55382	186.368	9.79014	2.91253	585.486	303.119	1136.38	1406.47	152.781	152.381	429.998	183.572
hsa-miR-585-3p	0	0	0	0	0	0	0	0	0	0	0	0	0	0	0	0	0	0	0	0	0	0	0	0	0	0	0	0	0	0	0	0	0	0	0	0	0	0	0	0	0	0	0	0	0	0	0	0	0
hsa-miR-585-5p	0	0	0	0	0	0	0	0	0	0	0	0	0	0	0	0	0	0	0	0	0	0	0	0	0	0	0	0	0	0	0	0	0	0	0	0	0	0	0	0	0	0	0	0	0	0	0	0	0
hsa-miR-586	0	0	0	0	0	0	0	0	0	0	0	0	0	0	0	0	0	0	0	0	0	0	0	0	0	0	0	0	0	0	0	0	0	0	0	0	0	0	0	0	0	0	0	0	0	0	0	0	0
hsa-miR-587	0	0	0	0	0	0	0	0	0	0	0	0	0	0	0	0	0	0	0	0	0	0	0	0	0	0	0	0	0	0	0	0	0	0	0	0	0	0	0	0	0	0	0	0	0	0	0	0	0
hsa-miR-588	0	0	0	0	0	0	0	0	0	0	0	0	0	0	0	0	0	0	0	0	0	0	0	0	0	0	0	0	0	0	0	0	0	0	0	0	0	0	0	0	0	0	0	0	0	0	0	0	0
hsa-miR-589-3p	0	0	0	0	0	0	0	0	0	0	0	0	0	0	4.44866	0	0	0	0	0	0	0	0	0	0	0	0	0	0	0	0	0	0	0	0	0	0	0	0	0	0	0	0	0	0	0	0	0	3.19101
hsa-miR-589-5p	0	0	64.0004	0	0	4.64387	9.70696	0.293832	0	0	74.2411	1.87493	17.1826	20.225	21.2388	0	0	34.9407	35.4499	0	25.3982	0	15.5796	0	45.4919	0	0	16.181	20.8225	17.1764	40.9997	8.73255	10.5211	0	12.3697	0	0	0	0	0	0	0	0	2.18114	1.57499	20.7026	0	0	10.9913
hsa-miR-590-3p	3.1658	20.023	13.1243	0.90607	0.975116	0.605723	14.0908	0	0.207934	1.2603	0	0	6.02277	15.0124	2.7266	0	0	12.2599	0	0.15284	23.8589	0	0	0	0	0	0	22.9665	11.5324	5.25617	0	9.5586	29.6696	0	15.5164	0.224896	0	0	0	0	0	0	0	0	0	7.66395	0.267336	0	9.21847
hsa-miR-590-5p	0	0	0	0	0	0	0	0	0	0	0	0	0	0	0	0	0	0	0	0	0	0	0	0	0	0	0	0	0	0	0	0	0	0	0	0	0	0	0	0	0	0	0	0	0	0	0	0	0
hsa-miR-591	0	0	0	0	0	0	0	0	0	0	0	0	0	0	0	0	0	0	0	0	0	0	0	0	0	0	0	0	0	0	0	0	0	0	0	0	0	0	0	0	0	0	0	0	0	0	0	0	0
hsa-miR-592	0.527634	0	0	0.129439	0.650078	0	0.104376	0.293832	0	0	0	0	0	0	0	0.47196	0	10.1757	0	0	0	0	0	0	0	0	0	0	0	0	0	0	0	0	13.8888	0	0	0	0	0	0	0	0	0	0	0	0	0	0
hsa-miR-593-3p	0	0	0	0	0	0	0	0	0	0	0	0	0	0	0	0	0	0	0	0	0	0	0	0	0	0	0	0	0	0	0	0	0	0	0	0	0	0	0	0	0	0	0	0	0	0	0	0	6.91385
hsa-miR-593-5p	0	0	0	0	0	0	0	0	0	0	0	0	0	0	0	0	0	0	0	0	0	0	0	0	0	0	0	0	0	0	0	0	0	0	0	0	0	0	0	0	0	0	0	0	0	0	0	0	0
hsa-miR-595	0	0	0	0	0	0	0	0	0	0	0	0	0	0	0	0	0	0	0	0	0	0	0	0	0	0	0	0	0	0	0	0	0	0	0	0	0	0	0	0	0	0	0	0	0	0	0	0	0
hsa-miR-596	0	0	0	0	0	0	0	0	0	0	0	0	0	0	0	0	0	0	0	0	0	0	0	0	0	0	0	0	0	0	0	0	0	0	0	0	0	0	0	0	0	0	0	0	0	0	0	0	0
hsa-miR-597-3p	0	0	0	0	0	0	22.3365	0	0	0	0	0	4.60565	0	0	0	0	0	0	0	0	0	0	0	0	0	0	0	0	0	0	0	0	0	0	0	0	0	0	0	0	0	0	0	0	0	0	0	0
hsa-miR-597-5p	0	0	0	0	0	0	0	0	0	0	0	0	0	0	0	0	0	0	0	0	0	0	0	0	0	0	0	0	0	0	0	0	0	0	0	0	0	0	0	0	0	0	0	0	0	0	0	0	0
hsa-miR-598-3p	0.527634	28.8274	36.5165	0	0	0.100954	24.6327	0	0	1.2603	0	0	0	39.4075	34.5847	0	0	15.9378	19.3932	0	7.95296	0	51.029	0	0	0	0	9.91736	0	20.3676	49.27	18.4092	0	0	0	0	0	0	0.582401	0	0	0	0	1.09057	0	0	0	0	8.95255
hsa-miR-598-5p	0	0	0	0	0	0	0	0	0	0	0	0	0	0	0	0	0	0	0	0	0	0	0	0	0	0	0	0	0	0	0	0	0	0	0	0	0	0	0	0	0	0	0	0	0	0	0	0	0
hsa-miR-599	0	0	0	0	0	0	0	0	0	0	0	0	0	0	0	0	0	0	0	0	0	0	0	0	0	0	0	0	0	0	0	0	0	0	0	0	0	0	0	0	0	0	0	0	0	0	0	0	0
hsa-miR-600	0	0	0	0	0	0	0	0	0	0	0	0	0	0	0	0	0	0	0	0	0	0	0	0	0	0	0	0	0	0	0	0	0	0	0	0	0	0	0	0	0	0	0	0	0	0	0	0	0
hsa-miR-601	0	0	0	0	0	0	0	0	0	0	0	0	0	0	0	0	0	0	0	0	0	0	0	0	0	0	0	0	0	0	0	0	0	0	0	0	0	0	0	0	0	0	0	0	0	0	0	0	0
hsa-miR-602	0	0	0	0	0	0	0	0	0	0	0	0	0	0	0	0	0	0	0	0	0	0	0	0	0	0	0	0	0	0	0	0	0	0	0	0	0	0	0	0	0	0	0	0	0	0	0	0	0
hsa-miR-603	0	0	0	0	0	0	0	0	0	0	0	0	0	0	0	0	0	0	0	0	0	0	0	0	0	0	0	0	0	0	0	0	0	0	0	0	0	0	0	0	0	0	0	0	0	0	0	0	0
hsa-miR-604	0	0	0	0	0	0	0	0	0	0	0	0	0	0	0	0	0	0	0	0	0	0	0	0	0	0	0	0	0	0	0	0	0	0	0	0	0	0	0	0	0	0	0	0	0	0	0	0	0
hsa-miR-605-3p	0.527634	14.4847	20.9217	0	0	0	0	0	0	0	0	0	1.59426	0	0	0	0	0	0	29.9567	0	0	0	0	0	0	0	0	32.5685	0	20.5878	0	17.6755	0	0	0	0	0	0	0	0	1.26182	0	0	0	0	1.06934	76.1405	17.9937
hsa-miR-605-5p	0	0	0	0	0	0	0	0	0	0	0	0	0	0	0	0	0	0	0	0	0	0	0	0	0	0	0	0	0	0	0	0	0	0	0	0	0	0	0	0	0	0	0	0	0	0	0	0	0
hsa-miR-606	0	0	0	0	0	0	0	0	0	0	0	0	0	0	0	0	0	0	0	0	0	0.237053	0	0	0	0	0	0	0	0	0	0	0	0	0	0	0	0	0	0	0	0	0	0	0	0	0	0	0
hsa-miR-6068	0	2.27211	0	0	68.2581	0	0	0	0	0	0	0	0	0	0	0	0	0	0	0	0	0	0	0	0	0	0	0	0.106782	0	0	0.118007	3.15634	0	0	0	0	0	0	0	0	0	0	0	548.098	0	0	0	0
hsa-miR-6069	0	0	0	0	0	0	0	0	0	0	0	0	0	0	0	0	0	0	0	0	0	0	0	0	0	0	0	0	0	0	0	0	0	0	0	0	0	0	0	0	0	0	0	0	0	0	0	0	0
hsa-miR-607	0	0	0	0	0	0	0	0	0	0	0	0	0	5.00412	0	0	0	0	0	0	0	0	0	0	0	0	0	0	0	8.54127	0	0	0	0	0	0	0	0	0	0	0	0	0	0	0	0	0	0	0
hsa-miR-6070	0	0	0	0	0	0	0	0	0	0	0	0	0	0	0	0	0	0	0	0	0	0	0	0	0	0	0	0	0	0	0	0	0	0	0	0	0	0	0	0	0	0	0	0	0	0	0	0	7.35705
hsa-miR-6071	0	0	0	0	0	0	0	0	0	0	0	0	0	0	0	0	0	0	0	0	0	0	0	0	0	0	0	0	0	0	0	0	0	0	0	0	0	0	0	0	0	0	0	0	0	0	0	0	0
hsa-miR-6072	0	0	0	0	0	0	0	0	0	0	0	0	0	0	0	0	0	0	0	0	0	0	0	0	0	0	0	0	0	0	0	0	0	0	0	0	0	0	0	0	0	0	0	0	0	0	0	0	0
hsa-miR-6073	0	0.142007	0	0	0	0	0.104376	0	0	2.52061	0	1.87493	0	0.41701	0	0	0	0	0	0	0	0	0	0	0	0	0	0	0	0	0	0	0	0	0	0.224896	0	0	0.582401	0	0.582507	2.52365	0.769337	0	0	0	0	0.156991	0.0886391
hsa-miR-6074	0	0	0	0	0	0	0	0	0	0	0	0	0	0	0	0	0	0	0	0	0	0	0	0	0	0	0	0	0	0	0	0	0	0	0	0	0	0	0	0	0	0	0	0	0	0	0	0	0
hsa-miR-6075	0	0	0	0	0	0	0	0	0	0	0	0	0	0	0	0	0	0	0	0	0	0	0	0	0	0	0	0	0	0	0	0	0	0	0	0	0	0	0	0	0	0	0	0	0	0	0	0	0
hsa-miR-6076	0	0	0	0	0	0	0	0	0	0	0	0	0	0	0	0	0	0	0	0	0	0	0	0	0	0	0	0	0	0	0	0	0	0	0	0	0	0	0	0	0	0	0	0	0	0	0	0	0
hsa-miR-6077	0	0	0	0	0	0	0	0	0	0	0	0	0	0	0	0	0	0	0	0	0	0	0	0	0	0	0	0	0	0	0	0	0	0	0	0	0	0	0	0	0	0	0	0	0	0	0	0	0
hsa-miR-6078	0	0	0	0	0	0	0	0	0	0	0	0	0	0	0	0	0	0	0	0	0	0	0	0	0	0	0	0	0.213564	0	0	0	0	0	0	0	0	0	0	0	0	0	0	0	0	0	0	0	0
hsa-miR-6079	0	0	0	0	0	0	0	0	0	0	0	0	0	0	0	0	0	0	0	0	0	0	0	0	0	0	0	0	0	0	0	0	0	0	0	0	0	0	0	0	0	0	0	0	0	0	0	0	0
hsa-miR-608	0	0	0	0	0	0	0	0	0	0	0	0	0	0	0	0	0	0	0	0	0	0	0	0	0	0	0	0	0	0	0	0	0	0	0	0	0	0	0	0	0	0	0	0	0	0	0	0	0
hsa-miR-6080	0	0	0	0	0	0	0	0	0	0	0	0	0	0	0	0	0	0	0	0	0	0	0	0	0	0	0	0	0	0	0	0	0	0	0	0	0	0	0	0	0	0	0	0	0	0	0	0	0
hsa-miR-6081	0	0	0	0	0	0	0	0	0	0	0	0	0	0	0	0	0	0	0	0	0	0	0	0	0	0	0	0	0	0	0	0	0	0	0	0	0	0	0	0	0	0	0	0	0	0	0	0	0
hsa-miR-6082	0	0	0	0	0	0	0	0	0	0	0	0	0	0	0	0	0	0	0	0	0	0	0	0	0	0	0	0	0	0	0	0	0	0	0	0	0	0	0	0	0	0	0	0	0	0	0	0	0
hsa-miR-6083	0	0	0	0	0	0	0	0	0	0	0	0	0	0	0	0	0	0	0	0	0	0	0	0	0	0	0	0	0	0	0	0	0	0	0	0	0	0	0	0	0	0	0	0	0	0	0	0	0
hsa-miR-6084	0.527634	0	0	0	0	0	0	0	0	0	0	0	0	0	0	0	0	0	0	0	0	0	0	0	0	0	0	0	0	0	0	0	0	0	0	0	0	0	0	0	0	0	0	0	0	0	0	0	0
hsa-miR-6085	0	0	0	0	0	0	0	0	0	0	0	0	0	0	0	0	0	0	0	0	0	0	0	0	0	0	0	0	0	0	0	0	0	0	0	0	0	0	0	0	0	0	0	0	0	0	0	0	0
hsa-miR-6086	0	0	0	0	0	0	0	0	0	0	0	0	0	0.208505	0	0	0	0	0	0	0	0	0	0	0	0	0	0	0	0	0	0	0	0	0	0	0	0	0	0	0	0	0	0	0	0	0	0	0
hsa-miR-6087	1815.59	91.5946	137.419	59.5418	1478.93	72.3839	294.862	828.018	53.7508	1349.78	540.605	3804.24	323.813	133.86	143.505	692.366	1013.17	78.5858	260.87	76.1145	247.824	1556.73	569.899	164.144	233.402	2291.57	3994.53	36.4332	105.714	64.9512	669.016	98.0642	530.161	175.642	89.1922	542.448	957.424	77.4732	1327.29	972.488	2119.16	2943.83	1524.06	14559.1	7755.27	169.105	73.9183	149.769	69.9363
hsa-miR-6088	0	0	0	0	0	0	0	0	0	0	0	0	0	0	0	0	0	0	0	0	0	0	0	0	0	0.298343	0	0	0	0	0	0	0	0	0	0	0	0	0	0	0	0	0	0	0	0	0	0	0
hsa-miR-6089	0	0	0	0	0	0	0	0	0	0	0	0	0	0	0	0	0	0	0	0	0	0	0	0	0	0	0	0	0	0	0	0	0	0	0	0	0	0	0	0	0	0	0	0	0	0	0	0	0
hsa-miR-609	0	0	0	0	0	0	0	0	0	0	0	0	0	0	0	0	0	0	0	0	0	0	0	0	0	0	0	0	0	0	0	0	0	0	0	0	0	0	0	0	0	0	0	0	0	0	0	0	0
hsa-miR-6090	0	0	0	0	0	0	0	0	0	0	0	0	0	0	0	0	0	0	0	0	0	0	0	0	0	0	0	0	0	0	0	0	0	0	0	0	0	0	0	0	0	0	0	0	0	0	0	0	0
hsa-miR-610	0	0	0	0	0	0	0	0	0	0	0	0	0	0	0	0	0	0	0	0	0	0	0	0	0	0	0	0	0	0	0	0	0	0	0	0	0	0	0	0	0	0	0	0	0	0	0	0	0
hsa-miR-611	0	0	0	0	0	0	0	0	0	0	0	0	0	0	0	0	0	0	0	0	0	0	0	0	0	0	0	0	0	0	0	0	0	0	0	0	0	0	0	0	0	0	0	0	0	0	0	0	0
hsa-miR-612	0	0	0	0	0	0	0	0	0	0	0	0	0	0	0	0	0	0	0	0	0	0	0	0	0	0	0	0	0	0	0	0	0	0	0	0	0	0	0	0	0	0	0	0	0	0	0	0	0
hsa-miR-6124	0	0	0	0	0	0	0	0.293832	0	0	0	0	0	0	0	0	0	0	0	0	0	0	0	0	0	0	0	0	0	0	0	0	0	0	0	0	0	0	0	0	0	0	0	0	0	0	0	0	0
hsa-miR-6125	0	0	0	0	0	0	0	0	0.103967	0	0	0	0	0	0	0	0	0	0	0	0	0	0	0	0	0	0	0	0	0	0	0	0	0	0	0	0	0	0	0	0	0	0	0	0	0	0	0	0
hsa-miR-6126	0	0	0	0	0	0	0	0	0	1.2603	65.4029	0	0.17714	0.208505	0	0	0	0.122599	0.208529	0	0	0.237053	0	0	0	0	0	0	0	0	0	0	0.105211	0	0	0	0	0	0.582401	0	0	0	0	0	0	0	0	0	0
hsa-miR-6127	0	0	0	0	0	0	0	0	0	0	0	0	0	0	0	0	0	0	0	0	0	0	0	0	0	0	0	0	0	0	0	0	0	0	0	0	0	0	0	0	0	0	0	0	0	0	0	0	0
hsa-miR-6128	0	0	0	0	0	0	0	0	0	0	0	0	0	0	0	0	0	0	0	0	0	0	0	0	0	0	0	0	0	0	0	0	0	0	0	0	0	0	0	0	0	0	0.769337	0	0	0	0	0	0
hsa-miR-6129	0	0	0	0	0	0	0	0	0	0	0	0	0	0	0	0	0	0	0	0	0	0	0	0	0	0	0	0	0	0	0	0	0	0	0	0	0	0	0	0	0	0	0	0	0	0	0	0	0
hsa-miR-613	0	0	0	0	0	0	0	0	0	0	0	0	0	0	0	0	0	0	0	0	0	0	0	0	0	0	0	0	0	0	0	0	0	0	0	0	0	0	0	0	0	0	0	0	0	0	0	0	0
hsa-miR-6130	0	0	0	0	0	0	0	0	0	0	0	0	0	0	0	0	0	0	0	0	0	0	0	0	0	0	0	0	0	0	0	0	0	0	0	0	0	0	0	0	0	0	0	0	0	0	0.133668	0	0.0886391
hsa-miR-6131	0	0	0	0	0	0	0	0	0	0	0	0	0	0	0	0	0	0	0	0	0	0	0	0	0	0	0	0	0	0	0	0	0	0	0	0	0	0	0	0	0	0	0	0	0	0	0	0	0
hsa-miR-6132	0	0	0	0	0	0	0	0	0	0	0	0	0	0	0	0	0	0	0	0	0	0	0	0	0	0	0	0	0	0	0	0	0	0	0	0	0	0	0	0	0	0	0	0	0	0	0	0	0
hsa-miR-6133	0	0	0	0	0	0	0	0	0	0	0	0	0	0	0	0	0	0	0	0	0	0	0	0	0	0	0	0	0	0	0	0	0	0	0	0	0	0	0	0	0	0	0	0	0	0	0	0	0
hsa-miR-6134	0	0	0	0	0	0	0	0	0	0	0	0	0	0	0	0	0	0	0	0	0	0	0	0	0	0	0	0	0	0	0	0	0	0	0	0	0	0	0	0	0	0	0	0	0	0	0	0	0
hsa-miR-614	0	0	0	0	0	0	0	0	0	0	0	0	0	0	0	0	0	0	0	0	0	0	0	0	0	0	0	0	0	0	0	0	0	0	0	0	0	0	0	0	0	0	0	0	0	0	0	0	0
hsa-miR-615-3p	0	5.9643	0	0.258877	0.325039	0.100954	0.104376	0	0	0	0	0	14.1712	0	17.5076	0	0	0	29.8196	0	3.84821	0	0	0	14.1394	0	0	3.0274	0	5.06845	17.5964	0	15.5713	0	0	0	0	0	0	2.17559	0	0	147.713	0	0	0	0	0	0
hsa-miR-615-5p	0	0	0	0	0	0	0	0	0	0	0	0	0	0	0	0	0	0	0	0	0	0	0	0	0	0	0	0	0	0	0	0	0	0	0	0	0	0	0	0	0	0	0	0	0	0	0	0	0
hsa-miR-616-3p	0.527634	50.8385	0.0772019	82.8407	0.325039	0.100954	0	143.39	0	1.2603	0	0	6.02277	28.9822	18.7992	0.47196	1.56595	7.72372	43.5825	69.5424	42.5868	0	5.6448	1.09429	0	182.586	0.866869	13.0492	21.5699	12.108	0	17.2291	9.78467	0	21.3757	0.224896	0	0	313.914	1.08779	0.582507	1.26182	0.769337	3.27172	0	15.4274	0	55.7317	0
hsa-miR-616-5p	0	0	0	0	0	0	0	0	0	0	0	0	12.0455	0	0	0	0	0	0	0	0	0	0	0	0	0	0	13.9887	0	3.66054	0	0	0	0	0	0	0	0	0	0	0	0	0	0	0	0	0	16.641	0
hsa-miR-6165	0	0	0	0	0	0	0	0	0	0	0	0	0	0	0	0	0	0	0	0	0	0	0	0	0	0	0	0	0	0	0	0	0	0	0	0	0	0	0	0	0	0	0	0	0	0	0	0	0
hsa-miR-617	0	0	0	0	0	0	0	0	0	0	0	0	0	0	0	0	0	0	0	0	0	0	0	0	0	0	0	0	0	0	0	0	0	0	0	0	0	0	0	0	0	0	0	0	0	0	0	0	0
hsa-miR-618	0.527634	8.37842	0	0	0.325039	0	0	0	0	0	0	0	14.7026	18.5569	14.9245	0	0	14.0989	0	0	9.74879	0	0	1.09429	0	0	0	22.2358	9.50359	12.6711	0	0	14.2035	0	0	0	0	0	0	0	0	0	0	0	0	8.55974	0	9.73343	0
hsa-miR-619-3p	0	0	0	0	0	0	0	0	0	0	0	0	0	0	0	0	0	0	0	0	0	0	0	0	0	0	0	0	0	0	0	0	0	0	0	0	0	0	0	0	0	0	0	0	0	0	0	0	0
hsa-miR-619-5p	0	0	0	0	0	0	0	0	0	0	0	0	0	0	0	0	0	0	0	0	0	0	0	0	0	0	0	0	0	0	0	0	0	0	0	0	0	0	0	0	0	0	0	0	0	0	0	0	0
hsa-miR-620	0	0	0	0	0	0	0	0	0	0	0	0	0	0	0	0	0	0	0	0	0	0	0	0	0	0	0	0	0	0	0	0	0	0	0	0	0	0	0	0	0	0	0	0	0	0	0	0	0
hsa-miR-621	0	0	0	0	0	0	0	0	0	0	0	0	0	0	0	0	0	0	0	0	0	0	0	0	0	0	0	0	0	0	0	0	0	0	0	0	0	0	0	0	0	0	0	0	0	0	0	0	0
hsa-miR-622	0	0	0	0	0	0	0	0	0	0	0	0	0	0	0	0	0	0	0	0	0	0	0	0	0	0	0	0	0	0	0	0	0	0	0	0	0	0	0	0	0	0	0	0	0	0	0	0	0
hsa-miR-623	0	0	0	0	0	0	0	0	0	0	0	0	0	0	0	0	0	0	0	0	0	0	0	0	0	0	0	0	0	0	0	0	0	0	0	0	0	0	0	0	0	0	0	0	0	0	0	0	0
hsa-miR-624-3p	0	0	0	0	0	0	0	0	0	0	0	0	0	0	0	0	0	0	0	0	0	0	0	0	0	0	0	0	0	5.91319	0	0	0	0	0	0	2.79132	0	0	0	0	0	0	0	0	10.1522	0	0	0
hsa-miR-624-5p	0	0	0	0.129439	0	10.8021	0.104376	0	0	0	0	1.87493	3.01139	0	3.15711	0	0	0	15.4311	0	0	0	0	0	0	0	0	17.0161	0	0	0	6.84443	9.1534	0	4.99129	0	0	0	0	0	0	1.26182	0	0	0	0	0	0.156991	12.9413
hsa-miR-625-3p	3.1658	137.321	839.417	1.29439	2.27527	97.5214	76.8207	143.096	44.6018	2.52061	1.17843	3.74987	262.522	121.975	103.467	63.2427	0	32.2435	55.0516	94.1497	171.373	172.574	162.796	0	132.582	824.918	4.33434	225.803	188.684	145.014	210.453	145.739	166.234	104.432	400.063	0.224896	8.37397	2.13229	2.3296	4.35117	1.74752	311.67	188.488	3.27172	3.14999	35.5329	128.187	131.401	48.131
hsa-miR-625-5p	3.1658	137.321	839.417	1.29439	2.27527	97.5214	76.8207	143.096	44.6018	2.52061	1.17843	3.74987	262.522	121.975	103.467	63.2427	0	32.2435	55.0516	94.1497	171.373	172.574	162.796	0	132.582	824.918	4.33434	225.803	188.684	145.014	210.453	145.739	166.234	104.432	400.063	0.224896	8.37397	2.13229	2.3296	4.35117	1.74752	311.67	188.488	3.27172	3.14999	35.5329	128.187	131.401	48.131
hsa-miR-626	0	0	0	0	0	0	0	0	0	0	0	0	0	0	0	0	0	0	0	0	0	0	0	0	0	0	0	0	0	0	0	0	0	0	0	0	0	0	0	0	0	0	0	0	0	0	0	0	0
hsa-miR-627-3p	0	0.142007	0	0	0	0	0	0	0	0	0	0	0	0	0	0	0	0	0	0	0	0	0	0	0	0	0	0	0	0	0	0	9.46903	0	0	0	0	0	0	0	0	0	0	0	0	0	0	0	0
hsa-miR-627-5p	0	13.6327	13.8191	0	0	23.3203	12.9426	0	17.6744	0	0.294608	1.87493	8.3256	3.54459	29.275	15.1027	96.0448	5.76214	8.75821	12.2272	0	115.919	125.992	0	0	0	0	29.8565	0	0	0.175964	10.7387	4.31367	0	15.7334	0	0	0	0.582401	0	0	0	0	363.16	0	25.5797	25.5305	0	4.16604
hsa-miR-628-3p	0.527634	164.018	76.8159	10.4845	0.650078	22.6136	46.7604	168.072	0.207934	1.2603	93.9798	1.87493	109.118	145.12	59.2676	98.1677	0	55.1695	62.3501	63.8873	17.4452	67.7971	236.404	2.18858	49.3853	0	0.866869	99.0692	74.427	59.4134	26.0427	68.9163	4.20846	100.384	84.7434	0.449791	2.79132	0	0.582401	1.08779	1.74752	1.26182	155.406	1.09057	6.29998	51.8561	61.6209	40.1896	72.3295
hsa-miR-628-5p	1.05527	0	24.3958	0.388316	0.650078	0.100954	14.717	0	0	0	0.294608	0	36.8452	0.208505	0	0	0	0	5.00469	0	0	0	0	0	0	0.596685	0.866869	20.8787	10.1443	11.3571	0	27.6137	0	0	5.0998	0	0	0	0	0	0	0	0	0	0	0	0	6.7506	0
hsa-miR-629-3p	1.5829	1.70408	1.46684	1.29439	0.975116	0.504769	0.417504	0.587663	0.3119	5.04121	0.883823	7.49974	1.06284	1.04253	1.72206	1.88784	0.521983	0.122599	1.87676	0.15284	2.30892	2.84463	1.12896	0	0.409837	0	3.46748	13.6755	20.5021	0.18772	1.58368	0.354022	0.841692	0.357238	0.542532	0	0	0	0	1.08779	0	1.26182	1.53867	1.09057	6.29998	0.298595	0.133668	0.156991	0.620474
hsa-miR-629-5p	1399.29	591.175	641.085	944.384	710.21	196.456	227.853	684.334	346.105	389.434	170.872	2926.77	260.042	287.945	443.287	795.725	412.366	346.832	567.615	204.653	742.447	1392.21	810.367	4.37716	239.754	312.663	2636.15	352.745	372.669	259.054	677.638	273.423	311.531	397.367	347.22	1.57427	19.5393	4.97534	363.418	999.682	4.07755	465.613	1190.93	1620.59	1934.09	164.825	230.31	564.382	230.905
hsa-miR-630	0	0	0	0	0	0	0	0	0	0	0	0	0	0	0	0	0	0	0	0	0	0	0	0	0	0	0	0	0	0	0	0	0	0	0	0	0	0	0	0	0	0	0	0	0	0	0	0	0
hsa-miR-631	0	0	0	0	0	0	0	0	0	0	0	0	0	0	0	0	0	0	0	0	0	0	0	0	0	0	0	0	0	0	0	0	0	0	0	0	0	0	0	0	0	0	0	0	0	0	0	0	0
hsa-miR-632	0	0	0	0	0	0	0	0	0	0	0	0	0	0	0	0	0	0	0	0	0	0	0	0	0	0	0	0	0	0	0	0	0	0	0	0	0	0	0	0	0	0	0	0	0	0	0	0	0
hsa-miR-633	0	0	0	0	0	0	0	0	0	0	0	0	0	0	0	0	0	0	0	0	0	0	0	0	0	0	0	0	0	0	0	0	0	0	0	0	0	0	0	0	0	0	0	0	0	0	0	0	0
hsa-miR-634	0	0	0	0	0	0	0	0	0	0	0	0	0	0	0	0	0	0	0	0	0	0	0	0	0	0	0	0	0	0	0	0	0	0	0	0	0	0	0	0	0	0	0	0	0	0	0	0	0
hsa-miR-635	0	0	0	0	0	0	0	0	0	0	0	0	0	0	0	0	0	0	0	0	0	0	0	0	0	0	0	0	0	0	0	0	0	0	0	0	0	0	0	0	0	0	0	0	0	0	0	0	0
hsa-miR-636	0	6.24831	9.72745	0	0	0	0.104376	23.2127	0	1.2603	0	0	0	7.29768	12.3414	0	0	0.122599	9.59233	0	0	0	32.7398	0	25.4099	0	0.866869	0.208787	0	12.108	23.7552	0	0	0	12.5867	0	0	0.710763	0.582401	0	0	1.26182	0	1.09057	0	0	0	0	0
hsa-miR-637	0	0	0	0	0	0	0	0	0	0	0	0	0	0	0	0	0	0	0	0	0	0	0	0	0	0	0	0	0	0	0	0	0	0	0	0	0	0	0	0	0	0	0	0	0	0	0	0	0
hsa-miR-638	0	0	0	0	0	0	0	0	0	0	0.589215	0	0	0	0	0.47196	0	0	0	0	0	0.474106	0	0	0	0	0	0	0	0	0	0	0	0	0	0	0	0	0	0	0	0	0	0	0	0	0	0	0
hsa-miR-639	0	0	0	0	0	0	0	0	0	0	0	0	0	0	0	0	0	0	0	0	0	0	0	0	0	0	0	0	0	0	0	0	0	0	0	0	0	0	0	0	0	0	0	0	0	0	0	0	0
hsa-miR-640	0	0	0	0	0	0	0	0	0	0	0	0	0	0	0	0	0	0	0	0	0	0	0	0	0	0	0	0	0	0	0	0	0	0	0	0	0	0	0	0	0	0	0	0	0	0	0	0	0
hsa-miR-641	0	0	6.09895	0.129439	0	0	0.104376	0	68.0982	0	0	0	0	0	6.60123	0	0	0	0	12.6858	0	0	0	0	0	0	0.866869	0	0.533909	8.35355	0	0.118007	0	0	13.8888	0	0	0	0	0	0	0	0	1.09057	0	0	0	0	0
hsa-miR-642a-3p	0	0	0	0	0	0	0	0	0	0	0	0	0	0	0	0	0	0	0	0	0	0	0	0	0	0	0	0	0	0	0	0	0	0	0	0	0	0	0	0	0	0	0	0	0	0	0	0	0
hsa-miR-642a-5p	0	0	0	0	0	0	0	0	0	0	0	0	0	0	0	0	0	0	0	0	0	0	0	0	0	0	0	0	0	0	0	0	0	0	0	0	0	0	0	0	0	0	0	0	0	0	0	0	0
hsa-miR-642b-3p	0	0	0	0	0	0	0	0	0	0	0	0	0	0	0	0	0	0	0	0	0	0	0	0	0	0	0	0	0	0	0	0	0	0	0	0	0	0	0	0	0	0	0	0	0	0	0	0	0
hsa-miR-642b-5p	0	0	0	0	0	0	0	0	0	0	0	0	0	0	0	0	0	0	0	0	0	0	0	0	0	0	0	0	0	0	0	0	0	0	0	0	0	0	0	0	0	0	0	0	0	0	0	0	0
hsa-miR-643	0	0	7.48859	0	0	0	0	0	0	0	0	0	0	0	0	0	0	0	0	17.271	0	0	21.676	0	0	0	0	0.62636	0	0	0	0	0	0	0	0	0	0	0	0	0	0	0	0	0	0	0	0	0
hsa-miR-644a	0	0	0	0	0	0	0	0	0	0	0	0	0	0	0	0	0	0	0	0	0	0	0	0	0	0	0	0	0	0	0	0	0	0	0	0	0	0	0	0	0	0	0	0	0	0	0	0	0
hsa-miR-645	0	0	0	0	0	0	0	0	0	0	0	0	0	0	0	0	0	0	0	0	0	0	0	0	0	0	0	0	0	0	0	0	0	0	0	0	0	0	0	0	0	0	0	0	0	0	0	0	0
hsa-miR-646	0	0	0	0	0	0	0	0	0	0	0	0	0	0	0	0	0	0	0	0	0	0	0	0	0	0	0	0	0	0	0	0	0	0	0	0	0	0	0	0	0	0	0	0	0	0	0	0	0
hsa-miR-647	0	0	0	0	0	0	0	0	0	0	0	0	0	0	0	0	0	0	0	0	0	0	0	0	0	0	0	0	0	0	0	0	0	0	0	0	0	0	0	0	0	0	0	0	0	0	0	0	0
hsa-miR-648	0	0	0	0	0	0	0	0	0	0	0	0	0	0	0	0	0	0	0	0	0	0	0	0	0	0	0	0	0	0	0	0	0	0	0	0	0	0	0	0	0	0	0	0	0	0	0	0	0
hsa-miR-649	0	0	0	0	0	0	0	0	0	0	0	0	0	0	0	0	0	0	0	0	0	0	0	0	0	0	0	0	0	0	0	0	0	0	0	0	0	0	0	0	0	0	0	0	0	0	0	0	0
hsa-miR-6499-3p	0	0	0	0	0	0	0	0	0	0	0	0	0	0	0	0	0	0	0	0	0	0	0	0	0	0	0	0	0	0	0	0	0	0	0	0	0	0	0	0	0	0	0	0	0	0	0	0	0
hsa-miR-6499-5p	0	0	0	0	0	0	0	0	0	0	0	0	0	0	0	0	0	0	0	0	0	0	0	0	0	0	0	0	0	0	0	0	0	0	0	0	0	0	0	0	0	0	0	0	0	0	0	0	0
hsa-miR-650	0	0	0	0	0	0	0	0	0	0	0	0	0	0	0	0	0	0	0	0	0	0	0	0	0	0	0	0	0	0	0	0	0	0	0	0	0	0	0	0	0	0	0	0	0	0	0	0	0
hsa-miR-6500-3p	0	0	0	0	0	0	0	0	0	0	0	0	0	0	0	0	0	0	0	0	0	0	0	0	0	0	0	0	0	0	0	0	0	0	0	0	0	0	0	0	0	0	0	0	0	0	0	0	0
hsa-miR-6500-5p	0	0	0	0	0	0	0	0	0	0	0	0	0	0	0	0	0	0	0	0	0	0	0	0	0	0	0	0	0	0	0	0	0	0	0	0	0	0	0	0	0	0	0	0	0	0	0	0	0
hsa-miR-6501-3p	0	0	0	0	0	0	0	0	0.103967	0	0	0	0	0	0	0	0	0	0	0	0	0	0	0	0	0	0	0	0	0	0	0	0	0	0	0	0	0	0	0	0	0	0	0	0	0	0	0	0
hsa-miR-6501-5p	0	0.142007	0	0	0	0	0	0	0	0	0	0	0	18.3484	13.92	46.7241	0	0	0	0	0	0	0	0	0	0	0	0	0	0	0	0	0	0	0	0	0	0	0	0	0	0	0	0	0	0	0	0.156991	0
hsa-miR-6502-3p	0	0	0	0	0	0	0	0	0	0	0	0	0	0	0	0	0	0	0	0	0	0	0	0	0	0	0	0	0	0	0	0	0	0	0	0	0	0	0	0	0	0	0	0	0	0	0	0	0
hsa-miR-6502-5p	0	0	0	0	0	0	0	0	0	0	0	0	0	0	0	0	0	0	0	0	0	0	0	0	0	0	0	0	0	0	0	0	0	0	0	0	0	0	0	0	0	0	0	0	0	0	0	0	0
hsa-miR-6503-3p	0	0	2.62487	0	0	0	0	0	0	1.2603	0	0	8.3256	5.42113	14.781	0	0	8.82711	12.9288	40.5027	0	0	0	0	0	0	0	3.96694	0	0	0	0	0.105211	0	12.3697	0	0	0	0	0	0	0	0	0	0	0	0	0	0
hsa-miR-6503-5p	0	0	0	0	0	0	0	0	0	0	0	0	0	0	0	0	0	0	0	0	0	0	0	0	0	0	0	3.96694	0	0	0	0	0	0	0	0	0	0	0	0	0	0	0	0	0	0	0	0	0
hsa-miR-6504-3p	0	0	0	0	0	0	0	0	0	0	0	0	0	0	0	0	0	0	0	0	0	0	0	0	0	0	0	0	0	0	0	0	0	0	0	0	0	0	0	0	0	0	0	0	0	0	0	0	0
hsa-miR-6504-5p	0	0	0	0	0	0	0	0	0	0	0	0	0	0	0	0	0	0	0	0	0	0	0	0	0	0	0	0	0	0	0	0	0	0	0	0	0	0	0	0	0	0	0	0	0	0	0	0	0
hsa-miR-6505-3p	0	0	0	0	0	0	0	0	0	0	0	0	0	0	0	0	0	0	0	0	0	0	0	0	0	0	0	0	0	0	0	0	0	0	0	0	0	0	0	0	0	0	0	0	0	0	0	0	0
hsa-miR-6505-5p	0	0	0	0	0	0	0	0	0	0	0	0	0	0	0	0	0	0	0	0	0	0	0	0	0	0	0	0	0	0	0	0	0	0	0	0	0	0	0	0	0	0	0	0	0	0	0	0	0
hsa-miR-6506-3p	0	0	0	0	0	0	0	0	0	0	0	0	0	0	0	0	0	0	0	0	0	0	0	0	0	0	0	0	0	0	0	0	0	0	0	0	0	0	0	0	0	0	0	0	0	0	0	0	0
hsa-miR-6506-5p	0	0	0	0	0	0	0	0	0	0	0	0	0	0	0	0	0	0	0	0	0	0	0	0	0	0	0	0	0	0	0	0	0	0	0	0	0	0	0	0	0	0	0	0	0	0	0	0	0
hsa-miR-6507-3p	0	0	0	0	0	0	0	0	0	0	0	0	0	0	0	0	0	0	0	0	0	0	0	0	0	0	0	0	0	0	0	0	0	0	0	0	0	0	0	0	0	0	0	0	0	0	0	0	0
hsa-miR-6507-5p	0	0	0.0772019	0	0	0	0	0	0	0	0	0	0	0	0	0	0	0	0	0	0	0	0	0	0	0	0	0	0	0	0	0	0	0	0	0	0	0	0	0	0	0	0	0	0	0	0	0	0
hsa-miR-6508-3p	0	0	0	0	0	0	0	0	0	0	0	0	0	0	0	0	0	0	0	0	0	0	0	0	0	0	0	0	0	0	0	0	0	0	0	0	0	0	0	0	0	0	0	0	0	0	0	0	0
hsa-miR-6508-5p	0	0	0	0	0	0	0	0	0	0	0	0	0	0	0	0	0	0	0	0	0	0	0	0	0	0	0	0	0	0	0	0	0	0	0	0	0	0	0	0	0	0	0	0	0	0	0	0	0
hsa-miR-6509-3p	0	0	10.0363	0	52.6563	0	0	0	0	0	0	0	0	0	12.0544	0	0	8.33672	0	0	0	0	0	0	0	0	0	0	0	0	0	0	0	0	0	0	0	0	0	0	0	0	0	0	0	0	0	0	0.177278
hsa-miR-6509-5p	0	0	10.0363	0	52.6563	0	0	0	0	0	0.294608	0	3.01139	0	12.0544	0	0	8.33672	0	0	0	0	0	0	0	0.298343	0	3.44498	0	0	0	6.13639	0	0	0	0	0	0	0	0	0	0	0	0	0	11.4462	0	0	14.2709
hsa-miR-651-3p	0	0	0	0	0	0	0	0	0	0	0	0	0	0	0	0	0	0	0	0	0	0	0	0	0	0	0	0	0	0	0	0	0	0	0	0	0	0	0	0	0	0	0	0	0	0	0	0	0
hsa-miR-651-5p	138.24	107.641	152.397	74.2978	0.650078	36.6462	135.48	35.2598	69.9697	2.52061	0	3.74987	67.6676	28.5652	78.2103	7.0794	200.441	59.4604	70.2742	56.2453	97.4879	50.9664	5.6448	0	187.295	0	3.46748	49.5868	93.007	79.7811	32.9053	52.8673	123.834	328.54	76.931	0.674687	2.79132	1.42153	0.582401	2.17559	0.582507	1.26182	0.769337	3.27172	3.14999	0	17.5105	36.4219	71.6204
hsa-miR-6510-3p	0	0	0	0	0	0	0	0	0	0	0	0	0	0	0	0	0	0	0	0	0	0	0	0	0	0	0	0	0	0	0	0	0	0	0	0	0	0	0	0	0	0	0	0	0	0	0	0	0
hsa-miR-6510-5p	0	0	0	0	0	0	0	0	0	0	0	0	0	0	0	0	0	0	0	0	0	0	0	0	0	0	0	0	0	0	0	0	0	0	0	0	0	0	0	0	0	0	0	0	0	0	0	0	0
hsa-miR-6511a-3p	643.714	0	0	0	0	138.509	49.2655	0	0	0	304.035	7.49974	44.6394	20.8505	112.508	0	2.08793	21.087	178.501	0	158.033	0	0	4.37716	0	1.19337	0	15.8678	0.854255	97.9899	0	0.47203	136.775	222.916	156.683	0	11.1653	0	0	4.35117	2.33003	0	3.07735	0	0	0	0	0	0
hsa-miR-6511a-5p	0	0	23.4694	0	0	0	0	0	0	0	0	0	0	0	0	0	0	23.539	0	0	0	0	0	0	0	0	0	0	0	0	0	0	0	0	0	0	0	0	0	0	0	0	0	0	0	0	0	0	0
hsa-miR-6511b-3p	0	0	0	0	0	0	73.6894	0.587663	0	0	0.589215	0	13.4627	38.3649	10.6194	0	0	0	0	35.459	0	0	0	0	0	507.183	0	0	0	0.37544	0	0	13.6775	0	0.217013	351.287	0	0	1.1648	0	0	0	0	0	0	0	0	0	27.8327
hsa-miR-6511b-5p	0	0	11.7347	0	0	0	0	0	0	0	0	0	0	0	0	0	0	11.7695	0	0	0	0	0	0	0	0	0	0	0	0	0	0	0	0	0	0	0	0	0	0	0	0	0	0	0	0	0	0	0
hsa-miR-6512-3p	0	0	0	0	0	0	0	0	0	0	0	0	0	0	0	0	0	0	0	0	0	0	0	0	0	0	0	0	0	0	0	0	0	0	0	0	0	0	0	0	0	0	0	0	0	0	0	0	0
hsa-miR-6512-5p	0	0	0	0	0	0	0	0	0	0	0	0	0	0	0	0	0	0	0	0	0	0	0	0	0	0	0	1.87908	0	0	0	0	0	0	0	0	0	0	0	0	0	0	0	0	0	0	0	0	0
hsa-miR-6513-3p	0	3.12416	0	0	0	0	0	0	0	0	0	0	0	0	5.5967	0	0	0	0	0	0	0	0	0	0	0	0	3.44498	0	0	0	0	0	0	0	0	0	0	0	0	0	1.26182	0	0	0	0	18.9808	0	0
hsa-miR-6513-5p	0	0	0	0	0	0	0	0	0	0	0	0	0	0	0	0	0	0	0	0	0	0	0	0	0	0	0	0	0	3.66054	0	0	0	0	0	0	0	0	0	0	0	0	0	0	0	0	0	0	0
hsa-miR-6514-3p	0	0	0	0	0	0	0	0	0	0	0	0	0	0	0	0	0	0	0	0	0	0	0	0	0	0	0	0	0	0	0	0	0	0	0	0	0	0	0	0	0	0	0	0	0	0	0	0	0
hsa-miR-6514-5p	0	0	0	0	0	0	15.9695	0	0	1.2603	136.698	0	0	0	21.3823	0	0	0	21.2699	0.305681	0	0	0	0	0	0	0	0	0	0	0	0	0	0	0	0	0	0	0	0	0	0	0	0	0	0	0	0	0
hsa-miR-6515-3p	0	0	0	0	0	0	0	0	0	0	0	0	4.60565	5.83814	0	0	0	0	0	0	0	0	0	0	0	0	0	0	0	3.47282	0	0	0	0	2.27863	0	0	0	0	0	0	0	0	0	0	0	0	0	0
hsa-miR-6515-5p	113.969	0	10.4995	0	0	8.37916	0	0	0	0	0	0	0.17714	0	2.7266	0	0	0.122599	0.208529	0	21.8065	0.237053	0.451584	1033.01	22.541	0	0	1.46151	0	0	0.175964	3.42221	0	0	5.85934	0	0	228.866	0	0	0	1.26182	0	63.2532	3.14999	0	0	47.2542	0
hsa-miR-6516-3p	0	0.142007	0	0	0	10.8021	0	0	0	0	0	0	6.19991	0	0	0	0	0	0	0	0	0	0	0	0	0	0	1.5659	0	0	0	0	0	0	0	0	0	0	0	0	0	0	0	0	0	0	0	0	0
[truncated: 590 more rows]
[truncated: 69 more columns]
