# Supplementary material for: Serum Insights: Leveraging the Power of miRNA Profiling as an Early Diagnostic Tool for Non-Small Cell Lung Cancer
Source: Cancers (Basel). 2023 Oct 10;15(20):4910. doi: 10.3390/cancers15204910 (PMC10605272; doi:10.3390/cancers15204910)
Supplement: Supplementary file 1 [file cancers-15-04910-s001.zip › Table S7. List of 28 upregualed miRNAs in NSCLC vs control.xlsx]

## Sheet: upRegulatedGenes_NSCLC_vs_contr
Table S7. List of 28 upregualed miRNAs in NSCLC vs control
ID	mean_Control	mean_NA	sd_Control	sd_NA	FC	logFC	P.Value	adj.P.Val	avgRank
hsa-miR-4488	38.7961	2.12057	95.1546	6.50475	19.4181	4.27933	2.80946e-06	0.0016451	1
hsa-miR-205-5p	19.9818	2.90966	48.5526	9.46723	12.522	3.64639	2.59987e-06	0.0016451	2
hsa-miR-6819-3p	15.7638	0.952799	48.8265	4.99968	11.5182	3.52585	3.8557e-06	0.0016451	3
hsa-miR-92a-1-5p	21.7261	1.58417	101.393	7.76328	11.7754	3.55771	1.48367e-05	0.00294554	4
hsa-miR-3180-3p	63.8378	1.43682	309.085	8.33693	12.4455	3.63756	3.61808e-05	0.00463114	5
hsa-miR-6734-5p	88.8126	31.6589	157.207	107.879	13.1956	3.72199	7.60186e-05	0.0066487	6
hsa-miR-4492	51.265	1.20262	268.055	6.36256	12.8649	3.68537	8.558e-05	0.0066487	7
hsa-miR-551b-3p	24.2642	2.5251	137.391	8.13651	12.2408	3.61363	6.69093e-05	0.0066487	8
hsa-miR-3178	4.06608	0.320797	12.4452	1.13762	9.42106	3.23589	1.20728e-05	0.00294554	9
hsa-miR-3180	42.5585	0.961433	206.056	5.55738	11.1797	3.48281	4.61236e-05	0.00536711	10
hsa-miR-6821-5p	9.34328	0	38.9576	0	8.94415	3.16094	2.49348e-05	0.00398957	11
hsa-miR-8072	13.3838	0.485183	51.9703	1.97326	8.72463	3.12509	8.15017e-05	0.0066487	13
hsa-miR-491-5p	17.1879	0.476443	102.979	2.68982	7.8302	2.96905	0.00011879	0.00665101	15
hsa-miR-873-3p	7.68525	0.0946143	33.438	0.648643	7.45261	2.89775	0.000105559	0.00665101	16
hsa-miR-200a-5p	2.91551	0	17.7641	0	6.74319	2.75343	1.08615e-05	0.00294554	17
hsa-miR-3173-3p	4.13848	0	15.8449	0	6.8283	2.77153	3.19642e-05	0.00454602	18
hsa-miR-6087	1553.44	127.996	2570.09	139.468	6.7578	2.75655	1.61084e-05	0.00294554	19
hsa-miR-4516	4.81044	0.384064	18.3791	1.56015	7.6409	2.93374	0.000151133	0.00744038	20
hsa-miR-766-3p	5.53384	0.540392	21.5096	2.59554	7.4648	2.9001	0.000181918	0.00862424	22
hsa-miR-4532	5.61093	0.723395	40.1051	4.48569	6.60776	2.72416	0.000127771	0.00665101	27
hsa-miR-135a-5p	4.01447	2.47958	12.0346	12.2513	6.44695	2.68862	0.000129875	0.00665101	31
hsa-miR-6772-3p	2.64963	0.252716	10.492	1.73253	6.40686	2.67962	0.000206725	0.00945029	35
hsa-miR-143-5p	2.78651	0.0946143	17.0084	0.648643	6.01292	2.58806	0.000116647	0.00665101	36
hsa-miR-6876-5p	2.38665	0.00951086	8.09998	0.0379306	5.92822	2.5676	0.000112693	0.00665101	39
hsa-miR-6837-3p	1.61842	0.040814	5.76778	0.279807	5.87639	2.55493	9.49013e-05	0.00665101	40
hsa-miR-6828-3p	0.478939	0	1.6319	0	5.80014	2.53609	8.8303e-05	0.0066487	41
hsa-miR-135b-5p	0.994134	0	3.69132	0	5.61921	2.49037	6.88929e-05	0.0066487	43
hsa-miR-6809-5p	1.55446	0.00433682	5.39032	0.0208288	5.85796	2.5504	0.000129902	0.00665101	44
