# Supplementary material for: Serum Insights: Leveraging the Power of miRNA Profiling as an Early Diagnostic Tool for Non-Small Cell Lung Cancer
Source: Cancers (Basel). 2023 Oct 10;15(20):4910. doi: 10.3390/cancers15204910 (PMC10605272; doi:10.3390/cancers15204910)
Supplement: Supplementary file 1 [file cancers-15-04910-s001.zip › Table S8.xlsx]

## Sheet: Sheet1
Table S8. Normalized data used to generate heatmap
	S7	S9	S10	S11	S12	S13	S14	S15	S16	S17	S18	S19	S20	S21	S22	S23	S24	S25	S26	S27	S28	S29	S30	S31	S32	S33	S34	S35	S36	S37	S38	S39	S40	S41	S42	S43	S44	S45	S46	S47	S48	S49	S50	S51	S52	S53	S54	S55	S56
hsa-miR-200a-5p	0.527634	5.11225	0.0772019	0	0.650078	0.100954	0.104376	0.293832	0.415867	0	0	0	0	4.1701	0	0	0	0	0	0	0	0	8.58009	0	0	0	0	6.05481	0	3.94212	0	0	0.105211	0.119079	0	148.881	0	0.710763	0	0	0.582507	0	0	0	0	14.5316	0	0	0
hsa-miR-6734-5p	549.267	8.52042	8.64662	0.129439	227.202	137.196	49.2655	128.111	70.2816	0	114.013	0	39.3252	17.3059	34.8717	135.453	0	33.7147	32.739	0	124.425	42.6695	40.6425	0	31.5574	0.596685	248.791	10.6481	10.9985	35.8546	51.2056	19.2352	16.5182	0.119079	26.4755	0.449791	8.37397	872.107	270.816	0	0.582507	0	0	450.406	1.57499	111.277	0	12.0883	66.8339
hsa-miR-135b-5p	20.0501	1.70408	1.38964	3.49484	9.42612	1.00954	1.77439	8.52112	2.39124	0	0	0	0	0	0	0	0	0	0	0	0	0	0	0	0	0	0	0	20.8225	0	0	0	0	0	0	0	0	0	0	0	0	0	0	0	0	0	0	0	0
hsa-miR-205-5p	125.577	15.9048	27.9471	23.6873	50.056	10.903	13.6733	64.9368	18.2982	3.78091	0	0	34.3652	0	0	0	0.521983	15.8152	10.0094	0	0	131.09	335.301	0	0.204918	0.298343	0	9.49979	19.0072	9.66759	0	0	14.2035	0	0.108506	0	0	0	0	0	0	0	88.4738	0	0	28.267	0	0	0
hsa-miR-4488	5.80397	0	0	0.129439	0	0.100954	0.104376	47.8946	0	0	45.075	556.856	68.3762	8.3402	0	2.83176	13.0496	6.12994	0	3.20965	0	172.337	30.2561	0	0	0.298343	0	1.5659	8.2222	0	0	0	14.5192	0	2.71266	0	0	0	0	0	0	71.9239	424.674	253.013	143.324	34.438	0	0	1.95006
hsa-miR-4492	0	12.9226	0	0	0	0	0.104376	0	0	0	28.8715	0	3.18853	0	5.5967	15.5747	0.521983	0	0	0	0	15.4084	9.48326	0	0	725.569	0	0	0	1.22018	23.0513	0	0	13.575	0	0	5.58265	0	0	0	0.582507	0	0.769337	303.179	0	0.0995318	0	0	0
hsa-miR-135a-5p	5.27634	0.284014	1.38964	2.07102	1.95023	1.00954	34.0266	2.93832	0.415867	0	0	0	33.3024	0	16.6466	75.5136	0	0	0	0	0	0	0	0	0	0	0	15.2414	0	0	0	0	22.7257	0	26.2585	0	0	0	0	0	0	0	0	0	0	0	0	0	0
hsa-miR-8072	0	0	0	0	0	0	17.6395	0	0	0	23.5686	0	9.2113	0	21.6693	0	214.013	3.55537	0	0	25.3982	0.237053	51.4806	0	0	0	0	0.939539	0	0	0	0	0	0	12.4782	0	0	0	0	0	0	0	0	0	0	0	0	0	10.9026
hsa-miR-92a-1-5p	1.05527	0	0	0	0	0.100954	13.047	0.293832	0	356.666	0	0	2.6571	4.79562	0.717525	0	0	0.122599	0	2.29261	18.2148	0.237053	11.0638	0	28.0738	0	0	2.19226	0	12.108	0	0	1.7886	0	0	0	0	0	0	0	0	0	0	1.09057	776.472	8.4602	0	0	0
hsa-miR-3173-3p	0	0.142007	14.9	0	106.938	0	0	0	0	0	0	0	3.89709	0	0	40.5886	0	0.122599	0	0.305681	0	0	0	0	59.4263	0	0	0	0	5.25617	0	0	0	21.5533	0	0	0	0	0	0	0	0	0	0	0	0	0	0	0
hsa-miR-4516	0	0	9.65024	0	75.084	0.100954	0.104376	0	0.103967	0	14.4358	0	0	4.58711	0	0	0	0	6.46439	0	0	0	0	0	0	0	1.73374	0	0	0	0	6.60842	0	0	0	0	0	0	0	0	0	47.9493	2.30801	0	0	0.0995318	0	0	0
hsa-miR-3180	871.651	0	0	0	0.650078	0	19.8314	0	0	0	101.345	0	7.43989	0	0	0	0	12.9955	0	0	0	71.1159	0.451584	0	0	0	0	0	0	26.6563	0.351929	85.6734	62.4956	0	0	0	0	0	1.1648	0	0	0	0	1513.71	3.14999	0	0	0	0
hsa-miR-3178	1.05527	0	0.0772019	0	0.650078	0.100954	10.9595	1.17533	0.103967	2.52061	0	11.2496	0	2.71057	4.87917	3.77568	0	6.62033	0.834115	0	0	0	4.29005	1.09429	0	0.596685	0.866869	0.208787	0	2.25264	0.703857	6.01838	0.105211	0	0	0	0	0.710763	1.1648	0	0	0	87.7045	0	0	0	0	0	0
hsa-miR-3180-3p	1307.48	0	0	0	0.975116	0	29.7471	0	0	0	152.018	0	11.1598	0	0	0	0	19.4932	0	0	0	106.674	0.677376	0	0	0	0	0	0	39.9844	0.527893	128.51	93.7434	0	0	0	0	0	1.7472	0	0	0	0	2270.57	4.72498	0	0	0	0
hsa-miR-6772-3p	0	0	0	0	0	0	0	0	0	10.0824	81.6063	1.87493	9.91986	0.208505	8.75381	0	0	0	0	0	0	1.65937	15.1281	0	0	0	0	0	0	5.72547	0	0	0	0	0	0	0	0	0	0	0	0	0	0	0	0	0	0	11.8776
hsa-miR-6809-5p	0	4.68623	0	0	0	0	0.104376	25.8572	0	0	0	0	0	0	0	0	0	0	0	0	0	0	0	0	0	0	0	4.5933	0	0	0	0	5.57621	0	0	0	0	0	0.582401	1.08779	0	0	0	0	0	0	0	0	0
hsa-miR-4532	0.527634	11.6446	0	0	0.975116	0.100954	0.313128	0	0.103967	0	0	0	0.17714	0	12.6284	0	0.521983	1.96158	0	0	0	0.237053	0	0	0	0	2.60061	0	0	2.44036	0	0	0	0	0	0	0	0	0.582401	0	0	0	0.769337	338.077	0	0	0	0	0
hsa-miR-6819-3p	1.05527	22.4371	0	0	59.4821	7.67249	21.7102	0	0	0	0	0	3.36567	12.0933	0	47.196	0	22.313	3.33646	0	0	0	0	0	0	320.42	0	5.63724	0	0.0938601	0.175964	0.118007	7.99607	0	11.8272	0	0	0	0	0	0	0	151.559	0	0	0	0	0	0
hsa-miR-6821-5p	0.527634	15.7628	0	0.258877	0	0	0	74.9271	0	247.019	0	0	0	10.4253	0.143505	0	0	10.4209	0	0	0	0	0	0	0	0	0	1.98347	0	0	0	0	0	0	0	0	0	0	0	0	0	0	0	0	0	0	0	0	0
hsa-miR-551b-3p	1.5829	0.142007	4.70932	1.29439	0.325039	0	23.6933	0	0.207934	0	27.9877	0	0	0	0	50.0278	1.04397	0	0.208529	15.1312	0	0	0	0	0.204918	0	4.33434	0	0	0	0	2.12413	0	0	6.29337	0	5.58265	0	0.582401	0	2.33003	0	3.07735	6.54343	1140.3	0	0	0	0
hsa-miR-6828-3p	0	0	0	0	0	0	0	0	0	8.82212	0.883823	9.37467	0.17714	0	0.143505	2.3598	2.08793	0.367796	1.04264	0.15284	0.769641	2.13348	0.677376	4.37716	0.409837	0	0	0	0	0	0	0	0	0	0	0.224896	0	0	0	0	0	0	0	0	0	0	0	0	0
hsa-miR-143-5p	3.1658	0.284014	0.308808	0.776632	0.650078	0.201908	0.313128	2.05682	0.3119	0	0	0	0	0	0	0	0	0	0	28.4283	0	0	0	0	0	0	0	0	0	6.85179	0	0	0	0	0	0	0	0	0	0	0	0	0	0	0	0	0	0	0
hsa-miR-6837-3p	0	14.2007	3.39689	0	0	0	0	0	0	0	0	0	0	0	4.59216	0	0	5.63954	0	0	0	0	0	0	0	0.298343	0	0	0	0	0	16.8751	0	5.35856	2.92967	0	0	0	0	0	0	0	0	0	0	0	0	0	0
hsa-miR-6876-5p	0	5.39627	12.5067	0	0.650078	0	0	0	0	0	0	0	0	0	0	0	0	19.0028	9.17527	0	0	0	0	0	0	0	0	0	0	3.66054	0	0	0	0	0	0	0	0	0	0	0	0	0	0	0	13.5363	0	0	0
hsa-miR-491-5p	0	0	20.3041	0	0	0	0	0	0	0	0	853.095	0	10.0082	0	0	0	0	0	42.4896	0	0	0.225792	0	0	0	0	3.75816	0	0.938601	41.8795	10.8567	29.1436	0	13.7803	0	0	0	0.582401	1.08779	0	0	173.101	1.09057	0	0	0	18.0539	0
hsa-miR-873-3p	0	0	5.55854	0	0	0	0	0	0	1.2603	0	0	0	0	22.0998	0	0	5.39435	0	0	0	0	0	0	0	0	0.866869	0	0	0	0	34.9302	13.9931	0	9.33154	0	0	0	0	0	0	0	0	0	162.224	0	0	0	0
hsa-miR-6087	1815.59	91.5946	137.419	59.5418	1478.93	72.3839	294.862	828.018	53.7508	1349.78	540.605	3804.24	323.813	133.86	143.505	692.366	1013.17	78.5858	260.87	76.1145	247.824	1556.73	569.899	164.144	233.402	2291.57	3994.53	36.4332	105.714	64.9512	669.016	98.0642	530.161	175.642	89.1922	542.448	957.424	77.4732	1327.29	972.488	2119.16	2943.83	1524.06	14559.1	7755.27	169.105	73.9183	149.769	69.9363
hsa-miR-766-3p	0	0	0	0	0	0	0	25.8572	0	0	0	0	0	0	0	0	35.4948	0	0	0	0	0	0	0	0	0	0	7.09874	0	18.3966	0	0.236015	0	19.0527	6.8359	0	0	0	0	0	0	0	0	0	0	0	0	0	0
[truncated: 69 more columns]
